# Supplementary material for: De novo biosynthesis of rubusoside and rebaudiosides in engineered yeasts
Source: Nat Commun. 2022 Jun 1;13:3040. doi: 10.1038/s41467-022-30826-2 (PMC9160076; doi:10.1038/s41467-022-30826-2)
Supplement: Supplementary file 3 — Supplementary Data 1 [file 41467_2022_30826_MOESM3_ESM.xlsx]

## Sheet: IDs
Compound	Compound ID	Adducts	Formula	Score	Fragmentation Score	Mass Error (ppm)	Isotope Similarity	Theoretical Isotope Distribution	Link	Description	Neutral mass (Da)	m/z	Charge	Retention time (min)	Anova (p)	q Value
8.94_480.2719n	CSID11888253	M+Cl, 2M-H, 2M+FA-H, M+FA-H, M-H	C28H36N2O5	32.6	0	19.7765	82.6398	100 - 31.6 - 5.86 - 0.8	http://nonlinear.com/redirect/outbound?p=chemspider&param=11888253	MFCD03296629	480.272	525.261	1	8.94247	0.14841	0.999516
8.94_480.2719n	CSID11888799	M+Cl, 2M-H, 2M+FA-H, M+FA-H, M-H	C28H36N2O5	32.6	0	19.7765	82.6398	100 - 31.6 - 5.86 - 0.8	http://nonlinear.com/redirect/outbound?p=chemspider&param=11888799	MFCD03293299	480.272	525.261	1	8.94247	0.14841	0.999516
8.94_480.2719n	CSID11888853	M+Cl, 2M-H, 2M+FA-H, M+FA-H, M-H	C28H36N2O5	32.6	0	19.7765	82.6398	100 - 31.6 - 5.86 - 0.8	http://nonlinear.com/redirect/outbound?p=chemspider&param=11888853	MFCD03291194	480.272	525.261	1	8.94247	0.14841	0.999516
8.94_480.2719n	CSID134638	M+Cl, 2M-H, 2M+FA-H, M+FA-H, M-H	C26H40O8	52.6	82.9	-0.81014	80.968	100 - 28.9 - 5.66 - 0.833 - 0.101	http://nonlinear.com/redirect/outbound?p=chemspider&param=134638	GLUCOSYL STEVIOL	480.272	525.261	1	8.94247	0.14841	0.999516
8.94_480.2719n	CSID20126707	M+Cl, 2M-H, 2M+FA-H, M+FA-H, M-H	C28H36N2O5	32.6	0	19.7765	82.6398	100 - 31.6 - 5.86 - 0.8	http://nonlinear.com/redirect/outbound?p=chemspider&param=20126707	Alangicine	480.272	525.261	1	8.94247	0.14841	0.999516
8.94_480.2719n	CSID23940870	M+Cl, 2M-H, 2M+FA-H, M+FA-H, M-H	C32H36N2O2	34.6	0	-11.9932	85.6517	100 - 35.8 - 6.64 - 0.848	http://nonlinear.com/redirect/outbound?p=chemspider&param=23940870	MFCD00136298	480.272	525.261	1	8.94247	0.14841	0.999516
8.94_480.2719n	CSID26567248	M+Cl, 2M-H, 2M+FA-H, M+FA-H, M-H	C32H36N2O2	34.6	0	-11.9932	85.6517	100 - 35.8 - 6.64 - 0.848	http://nonlinear.com/redirect/outbound?p=chemspider&param=26567248	4,8-Dimesityl-6,6-dimethyl-1-phenyl-4,8-diazaspiro[2.5]octane-5,7-dione	480.272	525.261	1	8.94247	0.14841	0.999516
8.94_480.2719n	CSID2691	M+Cl, 2M-H, 2M+FA-H, M+FA-H, M-H	C28H37ClN4O	33.4	0	13.1696	80.6892	100 - 32.2 - 37.2 - 10.9 - 1.72 - 0.185	http://nonlinear.com/redirect/outbound?p=chemspider&param=2691	clocapramine	480.272	525.261	1	8.94247	0.14841	0.999516
8.94_480.2719n	CSID30797383	M+Cl, 2M-H, 2M+FA-H, M+FA-H, M-H	C33H36O3	34.8	0	11.3893	86.207	100 - 36.2 - 6.98 - 0.946 - 0.1	http://nonlinear.com/redirect/outbound?p=chemspider&param=30797383	(1S,2R)-2-Tritylcyclohexyl 6-methyl-2-oxo-5-heptenoate	480.272	525.261	1	8.94247	0.14841	0.999516
8.94_480.2719n	CSID30903286	M+Cl, 2M-H, 2M+FA-H, M+FA-H, M-H	C32H36N2O2	34.6	0	-11.9932	85.6517	100 - 35.8 - 6.64 - 0.848	http://nonlinear.com/redirect/outbound?p=chemspider&param=30903286	4,5-Bis(2,6-diisopropylphenoxy)phthalonitrile	480.272	525.261	1	8.94247	0.14841	0.999516
8.94_480.2719n	CSID31092646	M+Cl, 2M-H, 2M+FA-H, M+FA-H, M-H	C28H36N2O5	32.6	0	19.7765	82.6398	100 - 31.6 - 5.86 - 0.8	http://nonlinear.com/redirect/outbound?p=chemspider&param=31092646	2-Methyl-2-propanyl (3aS,4S,9bS)-4-(2-methoxy-2-oxoethyl)-1-[(1R)-1-(4-methoxyphenyl)ethyl]-1,2,3,3a,4,9b-hexahydro-5H-pyrrolo[3,2-c]quinoline-5-carboxylate	480.272	525.261	1	8.94247	0.14841	0.999516
8.94_480.2719n	CSID4573963	M+Cl, 2M-H, 2M+FA-H, M+FA-H, M-H	C28H36N2O5	32.6	0	19.7765	82.6398	100 - 31.6 - 5.86 - 0.8	http://nonlinear.com/redirect/outbound?p=chemspider&param=4573963	9-Hydroxy-7',10,11-trimethoxy-1',5'-didehydro-5',6'-dihydroemetan-6'-one	480.272	525.261	1	8.94247	0.14841	0.999516
8.94_480.2719n	CSID58829776	M+Cl, 2M-H, 2M+FA-H, M+FA-H, M-H	C26H40O8	52.6	82.9	-0.81014	80.968	100 - 28.9 - 5.66 - 0.833 - 0.101	http://nonlinear.com/redirect/outbound?p=chemspider&param=58829776	1-O-[(5xi,8alpha,9xi,10alpha,13alpha)-13-Hydroxy-18-oxokaur-16-en-18-yl]-beta-D-glucopyranose	480.272	525.261	1	8.94247	0.14841	0.999516
8.94_480.2719n	CSID65324596	M+Cl, 2M-H, 2M+FA-H, M+FA-H, M-H	C28H32N8	35.2	0	-6.40277	83.4384	100 - 33.6 - 5.47 - 0.575	http://nonlinear.com/redirect/outbound?p=chemspider&param=65324596	6,6'-(trans-2,4-Diphenyl-1,3-cyclobutanediyl)bis(N,N'-dimethyl-2,4-pyrimidinediamine)	480.272	525.261	1	8.94247	0.14841	0.999516
8.94_480.2719n	CSID65327438	M+Cl, 2M-H, 2M+FA-H, M+FA-H, M-H	C32H36N2O2	34.6	0	-11.9932	85.6517	100 - 35.8 - 6.64 - 0.848	http://nonlinear.com/redirect/outbound?p=chemspider&param=65327438	2,2'-[1,2-Ethanediylbis(benzylimino)]bis(1-phenylethanol)	480.272	525.261	1	8.94247	0.14841	0.999516
8.94_480.2719n	CSID7904841	M+Cl, 2M-H, 2M+FA-H, M+FA-H, M-H	C27H36N4O4	35.6	0	-3.60646	82.1631	100 - 31.2 - 5.54 - 0.715	http://nonlinear.com/redirect/outbound?p=chemspider&param=7904841	MFCD00989785	480.272	525.261	1	8.94247	0.14841	0.999516
8.94_480.2719n	CSID7926298	M+Cl, 2M-H, 2M+FA-H, M+FA-H, M-H	C27H36N4O4	35.6	0	-3.60646	82.1631	100 - 31.2 - 5.54 - 0.715	http://nonlinear.com/redirect/outbound?p=chemspider&param=7926298	MFCD01225962	480.272	525.261	1	8.94247	0.14841	0.999516
8.94_480.2719n	CSID8023737	M+Cl, 2M-H, 2M+FA-H, M+FA-H, M-H	C26H40O8	52.6	82.9	-0.81014	80.968	100 - 28.9 - 5.66 - 0.833 - 0.101	http://nonlinear.com/redirect/outbound?p=chemspider&param=8023737	neoandrographolide	480.272	525.261	1	8.94247	0.14841	0.999516
8.94_480.2719n	CSID8316185	M+Cl, 2M-H, 2M+FA-H, M+FA-H, M-H	C26H40O8	36	0	-0.81014	80.968	100 - 28.9 - 5.66 - 0.833 - 0.101	http://nonlinear.com/redirect/outbound?p=chemspider&param=8316185	(5xi,8alpha,9xi,10alpha,13alpha)-13-(beta-D-Glucopyranosyloxy)kaur-16-en-18-oic acid	480.272	525.261	1	8.94247	0.14841	0.999516
8.94_480.2719n	CSID853265	M+Cl, 2M-H, 2M+FA-H, M+FA-H, M-H	C32H36N2O2	34.6	0	-11.9932	85.6517	100 - 35.8 - 6.64 - 0.848	http://nonlinear.com/redirect/outbound?p=chemspider&param=853265	MFCD01173351	480.272	525.261	1	8.94247	0.14841	0.999516
12.08_464.2785n	CSID30797377	M+Cl, M+FA-H, M-H	C33H36O2	35.2	0	14.9617	91.5648	100 - 36.2 - 6.76 - 0.87	http://nonlinear.com/redirect/outbound?p=chemspider&param=30797377	(1R,2S)-2-Tritylcyclohexyl (2E)-2-methyl-2,6-heptadienoate	464.278	509.275	1	12.0836	0.131103	0.999516
12.08_464.2785n	CSID30902686	M+Cl, M+FA-H, M-H	C32H36N2O	36.3	0	-9.29326	91.6376	100 - 35.8 - 6.42 - 0.772	http://nonlinear.com/redirect/outbound?p=chemspider&param=30902686	(2S)-2-{Benzyl[(2S)-2-(benzylamino)-3-phenylpropyl]amino}-3-phenyl-1-propanol	464.278	509.275	1	12.0836	0.131103	0.999516
12.08_464.2785n	CSID65328743	M+Cl, M+FA-H, M-H	C27H36N4O3	38.6	0	-0.617523	93.9544	100 - 31.2 - 5.32 - 0.649	http://nonlinear.com/redirect/outbound?p=chemspider&param=65328743	2,4-Dimethyl-3-pentanyl 3-(2-benzoyl-1-benzylhydrazino)-2-diazo-4-methylpentanoate	464.278	509.275	1	12.0836	0.131103	0.999516
7.43_642.3224n	CSID10209449	M-H, M+FA-H, M+Cl	C32H50O13	53.7	87.7	-4.23411	85.7355	100 - 35.7 - 8.85 - 1.64 - 0.254	http://nonlinear.com/redirect/outbound?p=chemspider&param=10209449	steviolbioside	642.322	641.315	1	7.433	0.271038	0.999516
7.43_642.3224n	CSID58829775	M-H, M+FA-H, M+Cl	C32H50O13	51.6	77.4	-4.23411	85.7355	100 - 35.7 - 8.85 - 1.64 - 0.254	http://nonlinear.com/redirect/outbound?p=chemspider&param=58829775	1-O-[(5xi,8alpha,9xi,10alpha,13alpha)-13-(beta-D-Glucopyranosyloxy)-18-oxokaur-16-en-18-yl]-beta-D-glucopyranose	642.322	641.315	1	7.433	0.271038	0.999516
7.43_642.3224n	CSID7985357	M-H, M+FA-H, M+Cl	C32H50O13	36.2	0	-4.23411	85.7355	100 - 35.7 - 8.85 - 1.64 - 0.254	http://nonlinear.com/redirect/outbound?p=chemspider&param=7985357	(5xi,8alpha,9xi,10alpha,13alpha)-13-{[2-O-(beta-D-Glucopyranosyl)-beta-D-glucopyranosyl]oxy}kaur-16-en-18-oic acid	642.322	641.315	1	7.433	0.271038	0.999516
6.43_804.3815n	CSID10216323	M-H, M+Cl, M+FA-H	C38H60O18	46.1	44.2	4.34526	91.5804	100 - 42.5 - 12.5 - 2.75 - 0.506	http://nonlinear.com/redirect/outbound?p=chemspider&param=10216323	rebaudioside B	804.381	803.374	1	6.42663	0.42265	0.999516
6.43_804.3815n	CSID26332968	M-H, M+Cl, M+FA-H	C38H56N6O13	43.4	37.1	-11.2853	91.7902	100 - 44.4 - 12.3 - 2.55 - 0.431	http://nonlinear.com/redirect/outbound?p=chemspider&param=26332968	N-{1-amino-6-[(5-nitro-2-furoyl)amino]-1-oxohexan-2-yl}-26-(indol-3-yl)-23-oxo-4,7,10,13,16,19-hexaoxa-22-azahexacosan-1-amide	804.381	803.374	1	6.42663	0.42265	0.999516
6.43_804.3815n	CSID390625	M-H, M+Cl, M+FA-H	C38H60O18	47.2	49.4	4.34526	91.5804	100 - 42.5 - 12.5 - 2.75 - 0.506	http://nonlinear.com/redirect/outbound?p=chemspider&param=390625	Stevioside	804.381	803.374	1	6.42663	0.42265	0.999516
6.43_804.3815n	CSID58777327	M-H, M+Cl, M+FA-H	C38H60O18	47.2	49.4	4.34526	91.5804	100 - 42.5 - 12.5 - 2.75 - 0.506	http://nonlinear.com/redirect/outbound?p=chemspider&param=58777327	1-O-[(5xi,8alpha,9xi,10alpha,13alpha)-13-{[2-O-(beta-D-Glucopyranosyl)-beta-D-glucopyranosyl]oxy}-18-oxokaur-16-en-18-yl]-beta-D-glucopyranose	804.381	803.374	1	6.42663	0.42265	0.999516
0.68_214.0794n	CSID10466804	M+FA-H, 2M-H	C12H10N2O2	32.7	1.71	24.2448	84.4866	100 - 13.9 - 1.31	http://nonlinear.com/redirect/outbound?p=chemspider&param=10466804	SOG	214.079	259.078	1	0.678733	0.785201	0.999516
0.68_214.0794n	CSID10725475	M+FA-H, 2M-H	C12H10N2O2	32.6	1.58	24.2448	84.4866	100 - 13.9 - 1.31	http://nonlinear.com/redirect/outbound?p=chemspider&param=10725475	2,2'-Azodiphenol	214.079	259.078	1	0.678733	0.785201	0.999516
0.68_214.0794n	CSID108402	M+FA-H, 2M-H	C10H14O5	33.1	4.09	-21.9438	82.6127	100 - 11.2 - 1.59 - 0.131	http://nonlinear.com/redirect/outbound?p=chemspider&param=108402	(1R,2S,3R,4S)-2,3-Dimethyl-7-oxabicyclo[2.2.1]heptane-2,3-dicarboxylic acid	214.079	259.078	1	0.678733	0.785201	0.999516
0.68_214.0794n	CSID10888341	M+FA-H, 2M-H	C10H14ClN2O	29.8	0	-36.7692	80.0059	100 - 11.7 - 32.8 - 3.8 - 0.269	http://nonlinear.com/redirect/outbound?p=chemspider&param=10888341	N-methyl-4-[(methylamino)methyl]benzamide hydrochloride	214.079	259.078	1	0.678733	0.785201	0.999516
0.68_214.0794n	CSID11334160	M+FA-H, 2M-H	C12H10N2O2	33	3.2	24.2448	84.4866	100 - 13.9 - 1.31	http://nonlinear.com/redirect/outbound?p=chemspider&param=11334160	3-(2-Methyl-4-pyrimidinyl)benzoic acid	214.079	259.078	1	0.678733	0.785201	0.999516
0.68_214.0794n	CSID11335474	M+FA-H, 2M-H	C12H10N2O2	32.6	1.58	24.2448	84.4866	100 - 13.9 - 1.31	http://nonlinear.com/redirect/outbound?p=chemspider&param=11335474	2-Methoxy-5-picolinoylpyridine	214.079	259.078	1	0.678733	0.785201	0.999516
0.68_214.0794n	CSID1225630	M+FA-H, 2M-H	C12H10N2O2	33	3.2	24.2448	84.4866	100 - 13.9 - 1.31	http://nonlinear.com/redirect/outbound?p=chemspider&param=1225630	1-[4-(2-Pyrimidinyloxy)phenyl]ethanone	214.079	259.078	1	0.678733	0.785201	0.999516
0.68_214.0794n	CSID12315269	M+FA-H, 2M-H	C12H10N2O2	33	3.2	24.2448	84.4866	100 - 13.9 - 1.31	http://nonlinear.com/redirect/outbound?p=chemspider&param=12315269	MFCD04122727	214.079	259.078	1	0.678733	0.785201	0.999516
0.68_214.0794n	CSID12712	M+FA-H, 2M-H	C12H10N2O2	32.8	2.46	24.2448	84.4866	100 - 13.9 - 1.31	http://nonlinear.com/redirect/outbound?p=chemspider&param=12712	4-Nitrodiphenylamine	214.079	259.078	1	0.678733	0.785201	0.999516
0.68_214.0794n	CSID13101403	M+FA-H, 2M-H	C12H10N2O2	33.5	5.93	24.2448	84.4866	100 - 13.9 - 1.31	http://nonlinear.com/redirect/outbound?p=chemspider&param=13101403	4-Hydroxy-N-(3-pyridinyl)benzamide	214.079	259.078	1	0.678733	0.785201	0.999516
0.68_214.0794n	CSID13506	M+FA-H, 2M-H	C12H10N2O2	32.8	2.46	24.2448	84.4866	100 - 13.9 - 1.31	http://nonlinear.com/redirect/outbound?p=chemspider&param=13506	UT6360000	214.079	259.078	1	0.678733	0.785201	0.999516
0.68_214.0794n	CSID14048396	M+FA-H, 2M-H	C10H15O3P	33.4	1.59	16.5464	82.3383	100 - 11.1 - 1.17	http://nonlinear.com/redirect/outbound?p=chemspider&param=14048396	Dimethyl (2-phenylethyl)phosphonate	214.079	259.078	1	0.678733	0.785201	0.999516
0.68_214.0794n	CSID14484019	M+FA-H, 2M-H	C10H14ClN2O	29.8	0	-36.7692	80.0059	100 - 11.7 - 32.8 - 3.8 - 0.269	http://nonlinear.com/redirect/outbound?p=chemspider&param=14484019	4-(Aminomethyl)-N,N-dimethylbenzamide hydrochloride	214.079	259.078	1	0.678733	0.785201	0.999516
0.68_214.0794n	CSID17087	M+FA-H, 2M-H	C12H10N2O2	33.2	4.38	24.2448	84.4866	100 - 13.9 - 1.31	http://nonlinear.com/redirect/outbound?p=chemspider&param=17087	(2,4-Dimethoxybenzylidene)malononitrile	214.079	259.078	1	0.678733	0.785201	0.999516
0.68_214.0794n	CSID17344802	M+FA-H, 2M-H	C10H15ClN2O	29.8	0	-36.7692	80.0103	100 - 11.8 - 32.8 - 3.8 - 0.269	http://nonlinear.com/redirect/outbound?p=chemspider&param=17344802	MFCD03701613	214.079	259.078	1	0.678733	0.785201	0.999516
0.68_214.0794n	CSID17345036	M+FA-H, 2M-H	C6H15ClN[15]4O2	32.8	0	13.6969	78.412	100 - 8.2 - 32.7 - 2.66 - 0.228	http://nonlinear.com/redirect/outbound?p=chemspider&param=17345036	MFCD00144559	214.079	259.078	1	0.678733	0.785201	0.999516
0.68_214.0794n	CSID17346640	M+FA-H, 2M-H	C10H15ClN2O	29.8	0	-36.7692	80.0103	100 - 11.8 - 32.8 - 3.8 - 0.269	http://nonlinear.com/redirect/outbound?p=chemspider&param=17346640	(2S)-2-(3-Methyl-1,2-oxazol-5-yl)-7-azabicyclo[2.2.1]heptane hydrochloride (1:1)	214.079	259.078	1	0.678733	0.785201	0.999516
0.68_214.0794n	CSID175729	M+FA-H, 2M-H	C12H10N2O2	32.3	0	24.2448	84.4866	100 - 13.9 - 1.31	http://nonlinear.com/redirect/outbound?p=chemspider&param=175729	N1-(2-pyridyl)-2-hydroxybenzamide	214.079	259.078	1	0.678733	0.785201	0.999516
0.68_214.0794n	CSID1841489	M+FA-H, 2M-H	C11H10N4O	31.7	0	-28.2121	84.0148	100 - 13.5 - 1.05	http://nonlinear.com/redirect/outbound?p=chemspider&param=1841489	2-Benzooxazol-2-yl-5-methyl-2H-pyrazol-3-ylamine	214.079	259.078	1	0.678733	0.785201	0.999516
0.68_214.0794n	CSID18837	M+FA-H, 2M-H	C10H14O5	32.8	2.68	-21.9438	82.6127	100 - 11.2 - 1.59 - 0.131	http://nonlinear.com/redirect/outbound?p=chemspider&param=18837	Diethylene glycol diacrylate	214.079	259.078	1	0.678733	0.785201	0.999516
0.68_214.0794n	CSID190458	M+FA-H, 2M-H	C12H10N2O2	33.2	4.38	24.2448	84.4866	100 - 13.9 - 1.31	http://nonlinear.com/redirect/outbound?p=chemspider&param=190458	(3,4-Dimethoxybenzylidene)malononitrile	214.079	259.078	1	0.678733	0.785201	0.999516
0.68_214.0794n	CSID19424	M+FA-H, 2M-H	C12H10N2O2	32.8	2.46	24.2448	84.4866	100 - 13.9 - 1.31	http://nonlinear.com/redirect/outbound?p=chemspider&param=19424	MFCD00453770	214.079	259.078	1	0.678733	0.785201	0.999516
0.68_214.0794n	CSID2016477	M+FA-H, 2M-H	C10H14O5	32.3	0	-21.9438	82.6127	100 - 11.2 - 1.59 - 0.131	http://nonlinear.com/redirect/outbound?p=chemspider&param=2016477	Di-O-acetyl-L-rhamnal	214.079	259.078	1	0.678733	0.785201	0.999516
0.68_214.0794n	CSID2041672	M+FA-H, 2M-H	C10H14ClN2O	29.8	0	-36.7692	80.0059	100 - 11.7 - 32.8 - 3.8 - 0.269	http://nonlinear.com/redirect/outbound?p=chemspider&param=2041672	N-[3-(Aminomethyl)phenyl]-N-methylacetamide hydrochloride	214.079	259.078	1	0.678733	0.785201	0.999516
0.68_214.0794n	CSID2044554	M+FA-H, 2M-H	C11H10N4O	33	6.58	-28.2121	84.0148	100 - 13.5 - 1.05	http://nonlinear.com/redirect/outbound?p=chemspider&param=2044554	5-Amino-1-(4-methoxyphenyl)-1H-pyrazole-4-carbonitrile	214.079	259.078	1	0.678733	0.785201	0.999516
0.68_214.0794n	CSID2045154	M+FA-H, 2M-H	C12H10N2O2	32.9	3.14	24.2448	84.4866	100 - 13.9 - 1.31	http://nonlinear.com/redirect/outbound?p=chemspider&param=2045154	4-Benzoyl-1H-pyrrole-2-carboxamide	214.079	259.078	1	0.678733	0.785201	0.999516
0.68_214.0794n	CSID2052250	M+FA-H, 2M-H	C12H10N2O2	32.3	0	24.2448	84.4866	100 - 13.9 - 1.31	http://nonlinear.com/redirect/outbound?p=chemspider&param=2052250	6-Anilinonicotinic acid	214.079	259.078	1	0.678733	0.785201	0.999516
0.68_214.0794n	CSID2056824	M+FA-H, 2M-H	C12H10N2O2	32.3	0	24.2448	84.4866	100 - 13.9 - 1.31	http://nonlinear.com/redirect/outbound?p=chemspider&param=2056824	2-Methyl-4-phenyl-5-pyrimidinecarboxylic acid	214.079	259.078	1	0.678733	0.785201	0.999516
0.68_214.0794n	CSID2081608	M+FA-H, 2M-H	C10H14O5	32.3	0	-21.9438	82.6127	100 - 11.2 - 1.59 - 0.131	http://nonlinear.com/redirect/outbound?p=chemspider&param=2081608	MFCD00177930	214.079	259.078	1	0.678733	0.785201	0.999516
0.68_214.0794n	CSID2090680	M+FA-H, 2M-H	C12H10N2O2	32.3	0	24.2448	84.4866	100 - 13.9 - 1.31	http://nonlinear.com/redirect/outbound?p=chemspider&param=2090680	(4-(2,5-DIOXO-1-PYRROLIDINYL)PHENYL)ACETONITRILE	214.079	259.078	1	0.678733	0.785201	0.999516
0.68_214.0794n	CSID209636	M+FA-H, 2M-H	C12H10N2O2	33.3	4.84	24.2448	84.4866	100 - 13.9 - 1.31	http://nonlinear.com/redirect/outbound?p=chemspider&param=209636	4-Methyl-2-phenyl-5-pyrimidinecarboxylic acid	214.079	259.078	1	0.678733	0.785201	0.999516
0.68_214.0794n	CSID21107693	M+FA-H, 2M-H	C12H10N2O2	33.3	4.92	24.2448	84.4866	100 - 13.9 - 1.31	http://nonlinear.com/redirect/outbound?p=chemspider&param=21107693	MFCD09910299	214.079	259.078	1	0.678733	0.785201	0.999516
0.68_214.0794n	CSID21170002	M+FA-H, 2M-H	C10H14O5	34.2	9.47	-21.9438	82.6127	100 - 11.2 - 1.59 - 0.131	http://nonlinear.com/redirect/outbound?p=chemspider&param=21170002	5338165	214.079	259.078	1	0.678733	0.785201	0.999516
0.68_214.0794n	CSID21239	M+FA-H, 2M-H	C12H10N2O2	33.1	4.03	24.2448	84.4866	100 - 13.9 - 1.31	http://nonlinear.com/redirect/outbound?p=chemspider&param=21239	4'-Nitro-2-biphenylamine	214.079	259.078	1	0.678733	0.785201	0.999516
0.68_214.0794n	CSID21472883	M+FA-H, 2M-H	C12H10N2O2	33.2	4.56	24.2448	84.4866	100 - 13.9 - 1.31	http://nonlinear.com/redirect/outbound?p=chemspider&param=21472883	3-[(6-Methyl-2-pyrazinyl)oxy]benzaldehyde	214.079	259.078	1	0.678733	0.785201	0.999516
0.68_214.0794n	CSID21474279	M+FA-H, 2M-H	C11H10N4O	34.5	14.2	-28.2121	84.0148	100 - 13.5 - 1.05	http://nonlinear.com/redirect/outbound?p=chemspider&param=21474279	1-Benzyl-4-isocyanato-5-methyl-1H-1,2,3-triazole	214.079	259.078	1	0.678733	0.785201	0.999516
0.68_214.0794n	CSID21612644	M+FA-H, 2M-H	C12H10N2O2	32.7	2.15	24.2448	84.4866	100 - 13.9 - 1.31	http://nonlinear.com/redirect/outbound?p=chemspider&param=21612644	N-(2-Formyl-6-quinolinyl)acetamide	214.079	259.078	1	0.678733	0.785201	0.999516
0.68_214.0794n	CSID21883901	M+FA-H, 2M-H	C10H14O5	33.6	6.72	-21.9438	82.6127	100 - 11.2 - 1.59 - 0.131	http://nonlinear.com/redirect/outbound?p=chemspider&param=21883901	MFCD09868092	214.079	259.078	1	0.678733	0.785201	0.999516
0.68_214.0794n	CSID21884161	M+FA-H, 2M-H	C11H15ClO2	33.4	3.03	15.7616	80.0132	100 - 12.1 - 33 - 3.95 - 0.35	http://nonlinear.com/redirect/outbound?p=chemspider&param=21884161	MFCD09868758	214.079	259.078	1	0.678733	0.785201	0.999516
0.68_214.0794n	CSID221271	M+FA-H, 2M-H	C12H10N2O2	32.3	0	24.2448	84.4866	100 - 13.9 - 1.31	http://nonlinear.com/redirect/outbound?p=chemspider&param=221271	MFCD00087918	214.079	259.078	1	0.678733	0.785201	0.999516
0.68_214.0794n	CSID22369303	M+FA-H, 2M-H	C10H14O5	34.3	10.1	-21.9438	82.6127	100 - 11.2 - 1.59 - 0.131	http://nonlinear.com/redirect/outbound?p=chemspider&param=22369303	MFCD11055195	214.079	259.078	1	0.678733	0.785201	0.999516
0.68_214.0794n	CSID22439355	M+FA-H, 2M-H	C11H15ClO2	32.8	0.368	15.7616	80.0132	100 - 12.1 - 33 - 3.95 - 0.35	http://nonlinear.com/redirect/outbound?p=chemspider&param=22439355	(2-Methylbicyclo[2.2.1]hept-5-en-2-yl)methyl chloroacetate	214.079	259.078	1	0.678733	0.785201	0.999516
0.68_214.0794n	CSID224820	M+FA-H, 2M-H	C12H10N2O2	32.3	0	24.2448	84.4866	100 - 13.9 - 1.31	http://nonlinear.com/redirect/outbound?p=chemspider&param=224820	MFCD00034061	214.079	259.078	1	0.678733	0.785201	0.999516
0.68_214.0794n	CSID229056	M+FA-H, 2M-H	C12H10N2O2	32.9	2.8	24.2448	84.4866	100 - 13.9 - 1.31	http://nonlinear.com/redirect/outbound?p=chemspider&param=229056	4-phthalimidobutyronitrile	214.079	259.078	1	0.678733	0.785201	0.999516
0.68_214.0794n	CSID23347298	M+FA-H, 2M-H	C12H10N2O2	33.3	4.86	24.2448	84.4866	100 - 13.9 - 1.31	http://nonlinear.com/redirect/outbound?p=chemspider&param=23347298	2-(3-Methoxyphenyl)-5-pyrimidinecarbaldehyde	214.079	259.078	1	0.678733	0.785201	0.999516
0.68_214.0794n	CSID24008850	M+FA-H, 2M-H	C12H10N2O2	33.3	4.69	24.2448	84.4866	100 - 13.9 - 1.31	http://nonlinear.com/redirect/outbound?p=chemspider&param=24008850	2-[(2,5-Dioxo-1-pyrrolidinyl)methyl]benzonitrile	214.079	259.078	1	0.678733	0.785201	0.999516
0.68_214.0794n	CSID2409443	M+FA-H, 2M-H	C12H10N2O2	32.3	0	24.2448	84.4866	100 - 13.9 - 1.31	http://nonlinear.com/redirect/outbound?p=chemspider&param=2409443	2-(4-Methoxyphenyl)-5-pyrimidinecarbaldehyde	214.079	259.078	1	0.678733	0.785201	0.999516
0.68_214.0794n	CSID246147	M+FA-H, 2M-H	C12H10N2O2	32.3	0	24.2448	84.4866	100 - 13.9 - 1.31	http://nonlinear.com/redirect/outbound?p=chemspider&param=246147	MFCD00019803	214.079	259.078	1	0.678733	0.785201	0.999516
0.68_214.0794n	CSID24798577	M+FA-H, 2M-H	C12H10N2O2	32.3	0	24.2448	84.4866	100 - 13.9 - 1.31	http://nonlinear.com/redirect/outbound?p=chemspider&param=24798577	MFCD16547431	214.079	259.078	1	0.678733	0.785201	0.999516
0.68_214.0794n	CSID25992515	M+FA-H, 2M-H	C12H10N2O2	33.8	7.29	24.2448	84.4866	100 - 13.9 - 1.31	http://nonlinear.com/redirect/outbound?p=chemspider&param=25992515	(E)-Methyl 3-(1,5-naphthyridin-3-yl)acrylate	214.079	259.078	1	0.678733	0.785201	0.999516
0.68_214.0794n	CSID26559611	M+FA-H, 2M-H	C12H10N2O2	33.3	4.82	24.2448	84.4866	100 - 13.9 - 1.31	http://nonlinear.com/redirect/outbound?p=chemspider&param=26559611	2-(Phenoxymethyl)-4-pyrimidinecarbaldehyde	214.079	259.078	1	0.678733	0.785201	0.999516
0.68_214.0794n	CSID26591363	M+FA-H, 2M-H	C11H15ClO2	32.8	0.241	15.7616	80.0132	100 - 12.1 - 33 - 3.95 - 0.35	http://nonlinear.com/redirect/outbound?p=chemspider&param=26591363	(5E)-2-Methyl-1,5,7-octatrien-4-yl chloroacetate	214.079	259.078	1	0.678733	0.785201	0.999516
0.68_214.0794n	CSID29272017	M+FA-H, 2M-H	C10H14ClN2O	29.8	0	-36.7692	80.0059	100 - 11.7 - 32.8 - 3.8 - 0.269	http://nonlinear.com/redirect/outbound?p=chemspider&param=29272017	CL5446415	214.079	259.078	1	0.678733	0.785201	0.999516
0.68_214.0794n	CSID29367753	M+FA-H, 2M-H	C11H15ClO2	33.1	1.63	15.7616	80.0132	100 - 12.1 - 33 - 3.95 - 0.35	http://nonlinear.com/redirect/outbound?p=chemspider&param=29367753	3-CHLOROADAMANTANECARBOXYLIC ACID	214.079	259.078	1	0.678733	0.785201	0.999516
0.68_214.0794n	CSID304750	M+FA-H, 2M-H	C12H10N2O2	32.3	0	24.2448	84.4866	100 - 13.9 - 1.31	http://nonlinear.com/redirect/outbound?p=chemspider&param=304750	MFCD00021267	214.079	259.078	1	0.678733	0.785201	0.999516
0.68_214.0794n	CSID30780352	M+FA-H, 2M-H	C12H10N2O2	32.5	0.807	24.2448	84.4866	100 - 13.9 - 1.31	http://nonlinear.com/redirect/outbound?p=chemspider&param=30780352	(6S)-3-Methyl-6-phenyl-5,6-dihydro-4H-pyrrolo[3,4-c][1,2]oxazol-4-one	214.079	259.078	1	0.678733	0.785201	0.999516
0.68_214.0794n	CSID30788500	M+FA-H, 2M-H	C12H10N2O2	33.2	4.38	24.2448	84.4866	100 - 13.9 - 1.31	http://nonlinear.com/redirect/outbound?p=chemspider&param=30788500	(2,6-Dimethoxybenzylidene)malononitrile	214.079	259.078	1	0.678733	0.785201	0.999516
0.68_214.0794n	CSID30847703	M+FA-H, 2M-H	C10H14O5	32.8	2.7	-21.9438	82.6127	100 - 11.2 - 1.59 - 0.131	http://nonlinear.com/redirect/outbound?p=chemspider&param=30847703	Ethyl 2,3-dioxo-3-(tetrahydro-2H-pyran-4-yl)propanoate	214.079	259.078	1	0.678733	0.785201	0.999516
0.68_214.0794n	CSID30990966	M+FA-H, 2M-H	C12H10N2O2	33.2	4.52	24.2448	84.4866	100 - 13.9 - 1.31	http://nonlinear.com/redirect/outbound?p=chemspider&param=30990966	5-Amino-2-(1-aziridinyl)-1,4-naphthoquinone	214.079	259.078	1	0.678733	0.785201	0.999516
0.68_214.0794n	CSID30990967	M+FA-H, 2M-H	C12H10N2O2	33.2	4.52	24.2448	84.4866	100 - 13.9 - 1.31	http://nonlinear.com/redirect/outbound?p=chemspider&param=30990967	8-Amino-2-(1-aziridinyl)-1,4-naphthoquinone	214.079	259.078	1	0.678733	0.785201	0.999516
0.68_214.0794n	CSID30993248	M+FA-H, 2M-H	C10H14O5	32.8	2.81	-21.9438	82.6127	100 - 11.2 - 1.59 - 0.131	http://nonlinear.com/redirect/outbound?p=chemspider&param=30993248	2,5-Bis(methoxymethoxy)phenol	214.079	259.078	1	0.678733	0.785201	0.999516
0.68_214.0794n	CSID31000966	M+FA-H, 2M-H	C12H10N2O2	32.4	0.367	24.2448	84.4866	100 - 13.9 - 1.31	http://nonlinear.com/redirect/outbound?p=chemspider&param=31000966	2,6-Dimethylpyrrolo[2,3-f]indole-4,8(1H,5H)-dione	214.079	259.078	1	0.678733	0.785201	0.999516
0.68_214.0794n	CSID3161	M+FA-H, 2M-H	C7H10N4O4	30.9	8.2	43.0615	81.0429	100 - 9.3 - 1.21	http://nonlinear.com/redirect/outbound?p=chemspider&param=3161	Etanidazole	214.079	259.078	1	0.678733	0.785201	0.999516
0.68_214.0794n	CSID32057974	M+FA-H, 2M-H	C10H14ClN2O	29.8	0	-36.7692	80.0059	100 - 11.7 - 32.8 - 3.8 - 0.269	http://nonlinear.com/redirect/outbound?p=chemspider&param=32057974	MFCD22689200	214.079	259.078	1	0.678733	0.785201	0.999516
0.68_214.0794n	CSID322239	M+FA-H, 2M-H	C12H10N2O2	32.3	0	24.2448	84.4866	100 - 13.9 - 1.31	http://nonlinear.com/redirect/outbound?p=chemspider&param=322239	MFCD00174295	214.079	259.078	1	0.678733	0.785201	0.999516
0.68_214.0794n	CSID32709049	M+FA-H, 2M-H	C10H14ClN2O	29.8	0	-36.7692	80.0059	100 - 11.7 - 32.8 - 3.8 - 0.269	http://nonlinear.com/redirect/outbound?p=chemspider&param=32709049	MFCD22689201	214.079	259.078	1	0.678733	0.785201	0.999516
0.68_214.0794n	CSID32720649	M+FA-H, 2M-H	C10H14ClN2O	29.8	0	-36.7692	80.0059	100 - 11.7 - 32.8 - 3.8 - 0.269	http://nonlinear.com/redirect/outbound?p=chemspider&param=32720649	(R)-N-[4-(1-AMINO-ETHYL)-PHENYL]-ACETAMIDE HYDROCHLORIDE	214.079	259.078	1	0.678733	0.785201	0.999516
0.68_214.0794n	CSID3274089	M+FA-H, 2M-H	C8H6N8	30.3	0	36.7923	82.3333	100 - 11.6 - 0.626	http://nonlinear.com/redirect/outbound?p=chemspider&param=3274089	MFCD02684996	214.079	259.078	1	0.678733	0.785201	0.999516
0.68_214.0794n	CSID33059	M+FA-H, 2M-H	C12H10N2O2	32.3	0	24.2448	84.4866	100 - 13.9 - 1.31	http://nonlinear.com/redirect/outbound?p=chemspider&param=33059	3'-Nitro-3-biphenylamine	214.079	259.078	1	0.678733	0.785201	0.999516
0.68_214.0794n	CSID3348801	M+FA-H, 2M-H	C12H10N2O2	32.3	0	24.2448	84.4866	100 - 13.9 - 1.31	http://nonlinear.com/redirect/outbound?p=chemspider&param=3348801	5-(2,5-Dioxo-1-pyrrolidinyl)-2-methylbenzonitrile	214.079	259.078	1	0.678733	0.785201	0.999516
0.68_214.0794n	CSID34277488	M+FA-H, 2M-H	C10H15ClN2O	29.8	0	-36.7692	80.0103	100 - 11.8 - 32.8 - 3.8 - 0.269	http://nonlinear.com/redirect/outbound?p=chemspider&param=34277488	MFCD09865607	214.079	259.078	1	0.678733	0.785201	0.999516
0.68_214.0794n	CSID34474	M+FA-H, 2M-H	C12H10N2O2	33.2	4.38	24.2448	84.4866	100 - 13.9 - 1.31	http://nonlinear.com/redirect/outbound?p=chemspider&param=34474	(2,3-Dimethoxybenzylidene)malononitrile	214.079	259.078	1	0.678733	0.785201	0.999516
0.68_214.0794n	CSID3582005	M+FA-H, 2M-H	C12H10N2O2	32.3	0	24.2448	84.4866	100 - 13.9 - 1.31	http://nonlinear.com/redirect/outbound?p=chemspider&param=3582005	MFCD03414585	214.079	259.078	1	0.678733	0.785201	0.999516
0.68_214.0794n	CSID3877741	M+FA-H, 2M-H	C12H10N2O2	32.3	0	24.2448	84.4866	100 - 13.9 - 1.31	http://nonlinear.com/redirect/outbound?p=chemspider&param=3877741	MFCD00087920	214.079	259.078	1	0.678733	0.785201	0.999516
0.68_214.0794n	CSID4239419	M+FA-H, 2M-H	C10H14O5	32.8	2.7	-21.9438	82.6127	100 - 11.2 - 1.59 - 0.131	http://nonlinear.com/redirect/outbound?p=chemspider&param=4239419	3-(Acryloyloxy)-2-hydroxypropyl methacrylate	214.079	259.078	1	0.678733	0.785201	0.999516
0.68_214.0794n	CSID4278060	M+FA-H, 2M-H	C12H10N2O2	32.3	0	24.2448	84.4866	100 - 13.9 - 1.31	http://nonlinear.com/redirect/outbound?p=chemspider&param=4278060	2,3-Naphthalenedicarboxamide	214.079	259.078	1	0.678733	0.785201	0.999516
0.68_214.0794n	CSID4496552	M+FA-H, 2M-H	C12H10N2O2	32.7	1.7	24.2448	84.4866	100 - 13.9 - 1.31	http://nonlinear.com/redirect/outbound?p=chemspider&param=4496552	MFCD00447978	214.079	259.078	1	0.678733	0.785201	0.999516
0.68_214.0794n	CSID48060296	M+FA-H, 2M-H	C12H10N2O2	32.4	0.24	24.2448	84.4866	100 - 13.9 - 1.31	http://nonlinear.com/redirect/outbound?p=chemspider&param=48060296	6,7-Dihydrodipyrido[1,2-a:2',1'-c]pyrazine-4,9-dione	214.079	259.078	1	0.678733	0.785201	0.999516
0.68_214.0794n	CSID502634	M+FA-H, 2M-H	C12H10N2O2	32.3	0	24.2448	84.4866	100 - 13.9 - 1.31	http://nonlinear.com/redirect/outbound?p=chemspider&param=502634	2-Hydroxy-N-(3-pyridinyl)benzamide	214.079	259.078	1	0.678733	0.785201	0.999516
0.68_214.0794n	CSID5417705	M+FA-H, 2M-H	C12H10N2O2	32.4	0.383	24.2448	84.4866	100 - 13.9 - 1.31	http://nonlinear.com/redirect/outbound?p=chemspider&param=5417705	4,5-Dihydro-1H-benzo[g]indazole-3-carboxylic acid	214.079	259.078	1	0.678733	0.785201	0.999516
0.68_214.0794n	CSID567770	M+FA-H, 2M-H	C12H10N2O2	32.3	0	24.2448	84.4866	100 - 13.9 - 1.31	http://nonlinear.com/redirect/outbound?p=chemspider&param=567770	(3-Cyano-2-methyl-indol-1-yl)-acetic acid	214.079	259.078	1	0.678733	0.785201	0.999516
0.68_214.0794n	CSID57558165	M+FA-H, 2M-H	C12H10N2O2	32.4	0.226	24.2448	84.4866	100 - 13.9 - 1.31	http://nonlinear.com/redirect/outbound?p=chemspider&param=57558165	MFCD02929571	214.079	259.078	1	0.678733	0.785201	0.999516
0.68_214.0794n	CSID599612	M+FA-H, 2M-H	C10H14O5	32.3	0	-21.9438	82.6127	100 - 11.2 - 1.59 - 0.131	http://nonlinear.com/redirect/outbound?p=chemspider&param=599612	MFCD10569508	214.079	259.078	1	0.678733	0.785201	0.999516
0.68_214.0794n	CSID60818164	M+FA-H, 2M-H	C11H10N4O	32.5	4.41	-28.2121	84.0148	100 - 13.5 - 1.05	http://nonlinear.com/redirect/outbound?p=chemspider&param=60818164	2-Amino-4-methoxy-6-(1H-pyrazol-1-yl)benzonitrile	214.079	259.078	1	0.678733	0.785201	0.999516
0.68_214.0794n	CSID617814	M+FA-H, 2M-H	C12H10N2O2	33.2	4.38	24.2448	84.4866	100 - 13.9 - 1.31	http://nonlinear.com/redirect/outbound?p=chemspider&param=617814	2,5-DIMETHOXYBENZYLIDENEMALONONITRILE	214.079	259.078	1	0.678733	0.785201	0.999516
0.68_214.0794n	CSID62503	M+FA-H, 2M-H	C12H10N2O2	32.8	2.46	24.2448	84.4866	100 - 13.9 - 1.31	http://nonlinear.com/redirect/outbound?p=chemspider&param=62503	4-nitrobenzylpyridine	214.079	259.078	1	0.678733	0.785201	0.999516
0.68_214.0794n	CSID64499	M+FA-H, 2M-H	C7H10N4O4	30.7	6.78	43.0615	81.0429	100 - 9.3 - 1.21	http://nonlinear.com/redirect/outbound?p=chemspider&param=64499	bamnidazole	214.079	259.078	1	0.678733	0.785201	0.999516
0.68_214.0794n	CSID65326244	M+FA-H, 2M-H	C12H10N2O2	32.6	1.58	24.2448	84.4866	100 - 13.9 - 1.31	http://nonlinear.com/redirect/outbound?p=chemspider&param=65326244	Methyl (E)-2-naphthyldiazenecarboxylate	214.079	259.078	1	0.678733	0.785201	0.999516
0.68_214.0794n	CSID720389	M+FA-H, 2M-H	C11H10N4O	31.7	0	-28.2121	84.0148	100 - 13.5 - 1.05	http://nonlinear.com/redirect/outbound?p=chemspider&param=720389	3-Amino-6-phenyl-2-pyrazinecarboxamide	214.079	259.078	1	0.678733	0.785201	0.999516
0.68_214.0794n	CSID80175	M+FA-H, 2M-H	C10H14O5	32.8	2.7	-21.9438	82.6127	100 - 11.2 - 1.59 - 0.131	http://nonlinear.com/redirect/outbound?p=chemspider&param=80175	AAEM	214.079	259.078	1	0.678733	0.785201	0.999516
0.68_214.0794n	CSID8100	M+FA-H, 2M-H	C12H10N2O2	32.8	2.46	24.2448	84.4866	100 - 13.9 - 1.31	http://nonlinear.com/redirect/outbound?p=chemspider&param=8100	2-Nitrodiphenylamine	214.079	259.078	1	0.678733	0.785201	0.999516
0.68_214.0794n	CSID86317	M+FA-H, 2M-H	C12H10N2O2	32.3	0	24.2448	84.4866	100 - 13.9 - 1.31	http://nonlinear.com/redirect/outbound?p=chemspider&param=86317	a-Pyridoin	214.079	259.078	1	0.678733	0.785201	0.999516
0.68_214.0794n	CSID8735999	M+FA-H, 2M-H	C10H15ClN2O	29.8	0	-36.7692	80.0103	100 - 11.8 - 32.8 - 3.8 - 0.269	http://nonlinear.com/redirect/outbound?p=chemspider&param=8735999	4022019	214.079	259.078	1	0.678733	0.785201	0.999516
0.68_214.0794n	CSID9217269	M+FA-H, 2M-H	C10H14O5	33.1	4.16	-21.9438	82.6127	100 - 11.2 - 1.59 - 0.131	http://nonlinear.com/redirect/outbound?p=chemspider&param=9217269	2,2-Dimethyl-5-(3-oxobutyl)-1,3-dioxane-4,6-dione	214.079	259.078	1	0.678733	0.785201	0.999516
0.68_214.0794n	CSID9217271	M+FA-H, 2M-H	C10H14O5	32.3	0	-21.9438	82.6127	100 - 11.2 - 1.59 - 0.131	http://nonlinear.com/redirect/outbound?p=chemspider&param=9217271	Dimethyl (2-oxocyclopentyl)malonate	214.079	259.078	1	0.678733	0.785201	0.999516
0.68_214.0794n	CSID94807	M+FA-H, 2M-H	C11H10N4O	32.6	4.66	-28.2121	84.0148	100 - 13.5 - 1.05	http://nonlinear.com/redirect/outbound?p=chemspider&param=94807	2-Hydroxyamino-3-methyl-3H-imidazo[4,5-f]quinoline	214.079	259.078	1	0.678733	0.785201	0.999516
0.68_214.0794n	CSID9656122	M+FA-H, 2M-H	C10H14O5	33.2	4.34	-21.9438	82.6127	100 - 11.2 - 1.59 - 0.131	http://nonlinear.com/redirect/outbound?p=chemspider&param=9656122	4,6-Di-O-acetyl-1,5-anhydro-2,3-dideoxy-D-erythro-hex-2-enitol	214.079	259.078	1	0.678733	0.785201	0.999516
0.68_214.0794n	CSID98644726	M+FA-H, 2M-H	C10H14ClN2O	29.8	0	-36.7692	80.0059	100 - 11.7 - 32.8 - 3.8 - 0.269	http://nonlinear.com/redirect/outbound?p=chemspider&param=98644726	1-(3-Pyridinyl)-4-piperidinol hydrochloride (1:1)	214.079	259.078	1	0.678733	0.785201	0.999516
0.85_394.2329n	CSID10373955	M+Cl, 2M-H	C22H34O6	37.9	0	-6.61705	97.1487	100 - 24.4 - 4.08 - 0.513	http://nonlinear.com/redirect/outbound?p=chemspider&param=10373955	Coleonol D	394.233	429.202	1	0.845883	0.4252	0.999516
0.85_394.2329n	CSID21169439	M+Cl, 2M-H	C22H34O6	38.6	3.23	-6.61705	97.1487	100 - 24.4 - 4.08 - 0.513	http://nonlinear.com/redirect/outbound?p=chemspider&param=21169439	MFCD00133016	394.233	429.202	1	0.845883	0.4252	0.999516
0.85_394.2329n	CSID21490233	M+Cl, 2M-H	C24H30N2O3	35.8	0	18.4649	97.4262	100 - 27.1 - 4.16 - 0.463	http://nonlinear.com/redirect/outbound?p=chemspider&param=21490233	MFCD02173865	394.233	429.202	1	0.845883	0.4252	0.999516
0.85_394.2329n	CSID21490234	M+Cl, 2M-H	C24H30N2O3	35.8	0	18.4649	97.4262	100 - 27.1 - 4.16 - 0.463	http://nonlinear.com/redirect/outbound?p=chemspider&param=21490234	MFCD03087857	394.233	429.202	1	0.845883	0.4252	0.999516
0.85_394.2329n	CSID2378078	M+Cl, 2M-H	C24H30N2O3	35.8	0	18.4649	97.4262	100 - 27.1 - 4.16 - 0.463	http://nonlinear.com/redirect/outbound?p=chemspider&param=2378078	Cyclohexyl 2,7,7-trimethyl-5-oxo-4-(4-pyridinyl)-1,4,5,6,7,8-hexahydro-3-quinolinecarboxylate	394.233	429.202	1	0.845883	0.4252	0.999516
0.85_394.2329n	CSID274804	M+Cl, 2M-H	C24H30N2O3	35.8	0	18.4649	97.4262	100 - 27.1 - 4.16 - 0.463	http://nonlinear.com/redirect/outbound?p=chemspider&param=274804	MFCD00091164	394.233	429.202	1	0.845883	0.4252	0.999516
0.85_394.2329n	CSID29354487	M+Cl, 2M-H	C16H34N4O7	34.4	1.09	-24.8849	94.0363	100 - 19.4 - 3.23 - 0.383	http://nonlinear.com/redirect/outbound?p=chemspider&param=29354487	MFCD13185016	394.233	429.202	1	0.845883	0.4252	0.999516
0.85_394.2329n	CSID30785503	M+Cl, 2M-H	C18H30N6O4	39.2	0	0.196137	96.2236	100 - 22.2 - 3.17 - 0.34	http://nonlinear.com/redirect/outbound?p=chemspider&param=30785503	(3S)-4-[(4-Azidobutoxy)carbonyl]-3-pentyl-3,5,6,7-tetrahydropyrrolo[1,2-c]pyrimidin-1-aminium formate	394.233	429.202	1	0.845883	0.4252	0.999516
0.85_394.2329n	CSID30790966	M+Cl, 2M-H	C22H34ClN2O2	31.9	0	-14.6654	74.5694	100 - 25 - 35.4 - 8.32 - 1.11 - 0.107	http://nonlinear.com/redirect/outbound?p=chemspider&param=30790966	IPENOXAZONE HYDROCHLORIDE	394.233	429.202	1	0.845883	0.4252	0.999516
0.85_394.2329n	CSID30808448	M+Cl, 2M-H	C24H30N2O3	36.3	2.41	18.4649	97.4262	100 - 27.1 - 4.16 - 0.463	http://nonlinear.com/redirect/outbound?p=chemspider&param=30808448	(4Z)-2-Methyl-4-{4-[(3-methyl-2-buten-1-yl)oxy]benzylidene}-2,5-diazaspiro[bicyclo[3.2.1]octane-6,1'-cyclohexane]-3,4'-dione	394.233	429.202	1	0.845883	0.4252	0.999516
0.85_394.2329n	CSID30900520	M+Cl, 2M-H	C22H34O6	38	0.573	-6.61705	97.1487	100 - 24.4 - 4.08 - 0.513	http://nonlinear.com/redirect/outbound?p=chemspider&param=30900520	Diethyl (2E,2'E)-5,5'-(1,4-dioxaspiro[4.5]decane-6,10-diyl)bis(2-pentenoate)	394.233	429.202	1	0.845883	0.4252	0.999516
0.85_394.2329n	CSID30915794	M+Cl, 2M-H	C22H34O6	38	0.494	-6.61705	97.1487	100 - 24.4 - 4.08 - 0.513	http://nonlinear.com/redirect/outbound?p=chemspider&param=30915794	(2R,3R,5S)-2-Hydroxy-5-methoxy-3-[(4-methoxybenzyl)oxy]-7-octen-1-yl pivalate	394.233	429.202	1	0.845883	0.4252	0.999516
0.85_394.2329n	CSID35013421	M+Cl, 2M-H	C22H34O6	37.9	0	-6.61705	97.1487	100 - 24.4 - 4.08 - 0.513	http://nonlinear.com/redirect/outbound?p=chemspider&param=35013421	6-Hydroxy-2,9a-dimethoxy-3,4a,5-trimethyl-2,4,4a,5,6,7,8,8a,9,9a-decahydronaphtho[2,3-b]furan-4-yl (2E)-2-methyl-2-butenoate	394.233	429.202	1	0.845883	0.4252	0.999516
0.85_394.2329n	CSID4477910	M+Cl, 2M-H	C22H34O6	37.9	0	-6.61705	97.1487	100 - 24.4 - 4.08 - 0.513	http://nonlinear.com/redirect/outbound?p=chemspider&param=4477910	1-(3,4-Dimethoxyphenyl)-3,5-decanediyl diacetate	394.233	429.202	1	0.845883	0.4252	0.999516
0.85_394.2329n	CSID55986	M+Cl, 2M-H	C24H30N2O3	35.8	0	18.4649	97.4262	100 - 27.1 - 4.16 - 0.463	http://nonlinear.com/redirect/outbound?p=chemspider&param=55986	Carfentanil	394.233	429.202	1	0.845883	0.4252	0.999516
0.85_394.2329n	CSID7882342	M+Cl, 2M-H	C24H30N2O3	35.8	0	18.4649	97.4262	100 - 27.1 - 4.16 - 0.463	http://nonlinear.com/redirect/outbound?p=chemspider&param=7882342	MFCD02675153	394.233	429.202	1	0.845883	0.4252	0.999516
0.85_394.2329n	CSID7904729	M+Cl, 2M-H	C24H30N2O3	35.8	0	18.4649	97.4262	100 - 27.1 - 4.16 - 0.463	http://nonlinear.com/redirect/outbound?p=chemspider&param=7904729	MFCD05153361	394.233	429.202	1	0.845883	0.4252	0.999516
0.85_394.2329n	CSID7931582	M+Cl, 2M-H	C23H30N4O2	37.4	0	-10.0211	97.9947	100 - 26.8 - 3.85 - 0.393	http://nonlinear.com/redirect/outbound?p=chemspider&param=7931582	MFCD02675528	394.233	429.202	1	0.845883	0.4252	0.999516
0.85_394.2329n	CSID7938711	M+Cl, 2M-H	C23H30N4O2	37.4	0	-10.0211	97.9947	100 - 26.8 - 3.85 - 0.393	http://nonlinear.com/redirect/outbound?p=chemspider&param=7938711	MFCD02139536	394.233	429.202	1	0.845883	0.4252	0.999516
0.85_394.2329n	CSID7955184	M+Cl, 2M-H	C24H30N2O3	35.8	0	18.4649	97.4262	100 - 27.1 - 4.16 - 0.463	http://nonlinear.com/redirect/outbound?p=chemspider&param=7955184	MFCD03089867	394.233	429.202	1	0.845883	0.4252	0.999516
0.85_394.2329n	CSID8332992	M+Cl, 2M-H	C24H30N2O3	35.8	0	18.4649	97.4262	100 - 27.1 - 4.16 - 0.463	http://nonlinear.com/redirect/outbound?p=chemspider&param=8332992	chromafenozide	394.233	429.202	1	0.845883	0.4252	0.999516
0.85_394.2329n	CSID848493	M+Cl, 2M-H	C24H30N2O3	35.8	0	18.4649	97.4262	100 - 27.1 - 4.16 - 0.463	http://nonlinear.com/redirect/outbound?p=chemspider&param=848493	MFCD00506678	394.233	429.202	1	0.845883	0.4252	0.999516
0.85_329.1941n	CSID10192702	M-H, M+Cl	C20H27NO3	32.8	0	-15.1703	79.5327	100 - 22.4 - 3.01 - 0.3	http://nonlinear.com/redirect/outbound?p=chemspider&param=10192702	1-[(8E)-9-(3,4-methylenedioxyphenyl)-8-nonenoyl]pyrrolidine	329.194	364.152	1	0.845883	0.622272	0.999516
0.85_329.1941n	CSID102465	M-H, M+Cl	C21H28ClN	30	0	9.30448	60.0654	100 - 23.4 - 34.6 - 7.66 - 0.845	http://nonlinear.com/redirect/outbound?p=chemspider&param=102465	Lu-3-049 Hydrochloride	329.194	364.152	1	0.845883	0.622272	0.999516
0.85_329.1941n	CSID10469196	M-H, M+Cl	C20H27NO3	33.1	1.43	-15.1703	79.5327	100 - 22.4 - 3.01 - 0.3	http://nonlinear.com/redirect/outbound?p=chemspider&param=10469196	tralkoxydim	329.194	364.152	1	0.845883	0.622272	0.999516
0.85_329.1941n	CSID117831	M-H, M+Cl	C20H27NO3	32.8	0	-15.1703	79.5327	100 - 22.4 - 3.01 - 0.3	http://nonlinear.com/redirect/outbound?p=chemspider&param=117831	N-Desethyloxybutynin	329.194	364.152	1	0.845883	0.622272	0.999516
0.85_329.1941n	CSID159212	M-H, M+Cl	C17H23N5O2	31.3	0	27.1031	81.1798	100 - 20.6 - 2.42 - 0.209	http://nonlinear.com/redirect/outbound?p=chemspider&param=159212	sunepitron	329.194	364.152	1	0.845883	0.622272	0.999516
0.85_329.1941n	CSID20461	M-H, M+Cl	C21H27ClN	30	0	9.30448	60.0723	100 - 23.4 - 34.6 - 7.66 - 0.844	http://nonlinear.com/redirect/outbound?p=chemspider&param=20461	butriptyline hydrochloride	329.194	364.152	1	0.845883	0.622272	0.999516
0.85_329.1941n	CSID21489897	M-H, M+Cl	C22H23N3	33.4	4.51	14.8667	77.8685	100 - 25.2 - 3.03 - 0.233	http://nonlinear.com/redirect/outbound?p=chemspider&param=21489897	MFCD18428167	329.194	364.152	1	0.845883	0.622272	0.999516
0.85_329.1941n	CSID21491239	M-H, M+Cl	C20H27NO3	32.8	0	-15.1703	79.5327	100 - 22.4 - 3.01 - 0.3	http://nonlinear.com/redirect/outbound?p=chemspider&param=21491239	MFCD00382650	329.194	364.152	1	0.845883	0.622272	0.999516
0.85_329.1941n	CSID22899126	M-H, M+Cl	C20H27NO3	32.8	0	-15.1703	79.5327	100 - 22.4 - 3.01 - 0.3	http://nonlinear.com/redirect/outbound?p=chemspider&param=22899126	MFCD09869536	329.194	364.152	1	0.845883	0.622272	0.999516
0.85_329.1941n	CSID2295612	M-H, M+Cl	C21H27ClN	30	0	9.30448	60.0723	100 - 23.4 - 34.6 - 7.66 - 0.844	http://nonlinear.com/redirect/outbound?p=chemspider&param=2295612	Budipine hydrochloride	329.194	364.152	1	0.845883	0.622272	0.999516
0.85_329.1941n	CSID23321408	M-H, M+Cl	C20H27NO3	32.8	0	-15.1703	79.5327	100 - 22.4 - 3.01 - 0.3	http://nonlinear.com/redirect/outbound?p=chemspider&param=23321408	(2E,8E)-9-(1,3-Benzodioxol-5-yl)-N-isobutyl-2,8-nonadienamide	329.194	364.152	1	0.845883	0.622272	0.999516
0.85_329.1941n	CSID24747257	M-H, M+Cl	C17H23N5O2	31.3	0	27.1031	81.1798	100 - 20.6 - 2.42 - 0.209	http://nonlinear.com/redirect/outbound?p=chemspider&param=24747257	MFCD11223832	329.194	364.152	1	0.845883	0.622272	0.999516
0.85_329.1941n	CSID2715467	M-H, M+Cl	C20H27NO3	32.8	0	-15.1703	79.5327	100 - 22.4 - 3.01 - 0.3	http://nonlinear.com/redirect/outbound?p=chemspider&param=2715467	Dmab-OH	329.194	364.152	1	0.845883	0.622272	0.999516
0.85_329.1941n	CSID27524612	M-H, M+Cl	C21H27ClN	30	0	9.30448	60.0723	100 - 23.4 - 34.6 - 7.66 - 0.844	http://nonlinear.com/redirect/outbound?p=chemspider&param=27524612	1-(1-Methyl-3,3-diphenylpropyl)piperidine Hydrochloride	329.194	364.152	1	0.845883	0.622272	0.999516
0.85_329.1941n	CSID30777278	M-H, M+Cl	C20H27NO3	32.8	0	-15.1703	79.5327	100 - 22.4 - 3.01 - 0.3	http://nonlinear.com/redirect/outbound?p=chemspider&param=30777278	(8Z)-9-(1,3-Benzodioxol-5-yl)-1-(1-pyrrolidinyl)-8-nonen-1-one	329.194	364.152	1	0.845883	0.622272	0.999516
0.85_329.1941n	CSID30779802	M-H, M+Cl	C20H27NO3	32.8	0	-15.1703	79.5327	100 - 22.4 - 3.01 - 0.3	http://nonlinear.com/redirect/outbound?p=chemspider&param=30779802	(4R)-3-{(2E,7E)-6-[(1E)-1,3-Butadien-1-yl]-2,7,9-decatrienoyl}-4-isopropyl-1,3-oxazolidin-2-one	329.194	364.152	1	0.845883	0.622272	0.999516
0.85_329.1941n	CSID30779805	M-H, M+Cl	C20H27NO3	32.8	0	-15.1703	79.5327	100 - 22.4 - 3.01 - 0.3	http://nonlinear.com/redirect/outbound?p=chemspider&param=30779805	(4R)-3-({(1R,3aR,4R,7aR)-1-[(1E)-1,3-Butadien-1-yl]-2,3,3a,4,5,7a-hexahydro-1H-inden-4-yl}carbonyl)-4-isopropyl-1,3-oxazolidin-2-one	329.194	364.152	1	0.845883	0.622272	0.999516
0.85_329.1941n	CSID30779806	M-H, M+Cl	C20H27NO3	32.8	0	-15.1703	79.5327	100 - 22.4 - 3.01 - 0.3	http://nonlinear.com/redirect/outbound?p=chemspider&param=30779806	(4R)-3-({(1S,3aR,4R,7aR)-1-[(1E)-1,3-Butadien-1-yl]-2,3,3a,4,5,7a-hexahydro-1H-inden-4-yl}carbonyl)-4-isopropyl-1,3-oxazolidin-2-one	329.194	364.152	1	0.845883	0.622272	0.999516
0.85_329.1941n	CSID30974362	M-H, M+Cl	C20H27NO3	32.8	0	-15.1703	79.5327	100 - 22.4 - 3.01 - 0.3	http://nonlinear.com/redirect/outbound?p=chemspider&param=30974362	(4S,6S)-8-(4-Morpholinyl)-4-phenyl-3-oxaspiro[5.5]undecan-2-one	329.194	364.152	1	0.845883	0.622272	0.999516
0.85_329.1941n	CSID390338	M-H, M+Cl	C20H27NO3	32.8	0	-15.1703	79.5327	100 - 22.4 - 3.01 - 0.3	http://nonlinear.com/redirect/outbound?p=chemspider&param=390338	(2alpha,11alpha,13R)-Hetisan-2,11,13-triol	329.194	364.152	1	0.845883	0.622272	0.999516
0.85_329.1941n	CSID4527571	M-H, M+Cl	C20H27NO3	32.8	0	-15.1703	79.5327	100 - 22.4 - 3.01 - 0.3	http://nonlinear.com/redirect/outbound?p=chemspider&param=4527571	MFCD00267111	329.194	364.152	1	0.845883	0.622272	0.999516
0.85_329.1941n	CSID4661524	M-H, M+Cl	C22H23N3	32.5	0	14.8667	77.8685	100 - 25.2 - 3.03 - 0.233	http://nonlinear.com/redirect/outbound?p=chemspider&param=4661524	MFCD03092424	329.194	364.152	1	0.845883	0.622272	0.999516
0.85_329.1941n	CSID570949	M-H, M+Cl	C20H27NO3	32.8	0	-15.1703	79.5327	100 - 22.4 - 3.01 - 0.3	http://nonlinear.com/redirect/outbound?p=chemspider&param=570949	Trilostane	329.194	364.152	1	0.845883	0.622272	0.999516
0.85_329.1941n	CSID71079289	M-H, M+Cl	C21H27ClN	30	0	9.30448	60.0723	100 - 23.4 - 34.6 - 7.66 - 0.844	http://nonlinear.com/redirect/outbound?p=chemspider&param=71079289	N-(1-methyl-2-phenylethyl)-1-phenylcyclohexanamine hydrochloride	329.194	364.152	1	0.845883	0.622272	0.999516
0.85_329.1941n	CSID7860335	M-H, M+Cl	C17H23N5O2	31.3	0	27.1031	81.1798	100 - 20.6 - 2.42 - 0.209	http://nonlinear.com/redirect/outbound?p=chemspider&param=7860335	MFCD01914659	329.194	364.152	1	0.845883	0.622272	0.999516
0.85_329.1941n	CSID8557367	M-H, M+Cl	C20H27NO3	32.8	0	-15.1703	79.5327	100 - 22.4 - 3.01 - 0.3	http://nonlinear.com/redirect/outbound?p=chemspider&param=8557367	namoxyrate	329.194	364.152	1	0.845883	0.622272	0.999516
0.85_329.1941n	CSID9285431	M-H, M+Cl	C20H27NO3	32.8	0	-15.1703	79.5327	100 - 22.4 - 3.01 - 0.3	http://nonlinear.com/redirect/outbound?p=chemspider&param=9285431	Pipertipine	329.194	364.152	1	0.845883	0.622272	0.999516
0.85_393.2465n	CSID11677349	M+Cl, M+FA-H	C24H31N3O2	32.6	0.285	12.4442	75.7843	100 - 27.5 - 4.05 - 0.421	http://nonlinear.com/redirect/outbound?p=chemspider&param=11677349	cyenopyrafen	393.247	438.237	1	0.845883	0.865081	0.999516
0.85_393.2465n	CSID1466918	M+Cl, M+FA-H	C24H31N3O2	32.5	0	12.4442	75.7843	100 - 27.5 - 4.05 - 0.421	http://nonlinear.com/redirect/outbound?p=chemspider&param=1466918	MFCD01950508	393.247	438.237	1	0.845883	0.865081	0.999516
0.85_393.2465n	CSID30991256	M+Cl, M+FA-H	C22H35NO5	32.8	0	-12.7003	77.4053	100 - 24.8 - 3.96 - 0.476	http://nonlinear.com/redirect/outbound?p=chemspider&param=30991256	N-(3,4-Dimethoxyphenyl)-2-(2-nonyl-1,3-dioxolan-2-yl)acetamide	393.247	438.237	1	0.845883	0.865081	0.999516
0.85_393.2465n	CSID30991258	M+Cl, M+FA-H	C22H35NO5	32.8	0	-12.7003	77.4053	100 - 24.8 - 3.96 - 0.476	http://nonlinear.com/redirect/outbound?p=chemspider&param=30991258	N-(3,5-Dimethoxyphenyl)-2-(2-nonyl-1,3-dioxolan-2-yl)acetamide	393.247	438.237	1	0.845883	0.865081	0.999516
0.85_393.2465n	CSID4734086	M+Cl, M+FA-H	C24H31N3O2	32.5	0	12.4442	75.7843	100 - 27.5 - 4.05 - 0.421	http://nonlinear.com/redirect/outbound?p=chemspider&param=4734086	MFCD02726847	393.247	438.237	1	0.845883	0.865081	0.999516
0.85_393.2465n	CSID71083221	M+Cl, M+FA-H	C24H31N3O2	32.5	0	12.4442	75.7843	100 - 27.5 - 4.05 - 0.421	http://nonlinear.com/redirect/outbound?p=chemspider&param=71083221	MFCD18428450	393.247	438.237	1	0.845883	0.865081	0.999516
0.74_366.0388n	CSID1162378	M-H, M+FA-H	C19H12Cl2N4	26.3	0	-13.9117	46.0724	100 - 22.1 - 66.3 - 14.3 - 11.7 - 2.36 - 0.244	http://nonlinear.com/redirect/outbound?p=chemspider&param=1162378	MFCD03932882	366.039	411.024	1	0.741883	0.719036	0.999516
0.74_366.0388n	CSID1259642	M-H, M+FA-H	C19H12Cl2N4	26.3	0	-13.9117	46.0724	100 - 22.1 - 66.3 - 14.3 - 11.7 - 2.36 - 0.244	http://nonlinear.com/redirect/outbound?p=chemspider&param=1259642	MFCD03551970	366.039	411.024	1	0.741883	0.719036	0.999516
0.74_366.0388n	CSID2109145	M-H, M+FA-H	C14H17Cl3N2O3	23	0	22.7733	36.8282	100 - 16.2 - 97.7 - 15.7 - 32.4 - 5.11 - 3.84 - 0.577	http://nonlinear.com/redirect/outbound?p=chemspider&param=2109145	MFCD00402062	366.039	411.024	1	0.741883	0.719036	0.999516
0.74_366.0388n	CSID21170641	M-H, M+FA-H	C12H14O13	34.3	0	-12.5785	85.0613	100 - 13.6 - 3.53 - 0.396	http://nonlinear.com/redirect/outbound?p=chemspider&param=21170641	(1s,2s,3s,4s,5s,6s)-1,2,3,4,5,6-Cyclohexanehexacarboxylic acid hydrate (1:1)	366.039	411.024	1	0.741883	0.719036	0.999516
0.74_366.0388n	CSID2371957	M-H, M+FA-H	C14H17Cl3N2O3	23	0	22.7733	36.8282	100 - 16.2 - 97.7 - 15.7 - 32.4 - 5.11 - 3.84 - 0.577	http://nonlinear.com/redirect/outbound?p=chemspider&param=2371957	MFCD00630318	366.039	411.024	1	0.741883	0.719036	0.999516
0.74_366.0388n	CSID2372138	M-H, M+FA-H	C20H12Cl2N2O	25.7	0	16.8529	45.8029	100 - 22.5 - 66.5 - 14.6 - 11.9 - 2.44 - 0.277	http://nonlinear.com/redirect/outbound?p=chemspider&param=2372138	MFCD01100902	366.039	411.024	1	0.741883	0.719036	0.999516
0.74_366.0388n	CSID2718149	M-H, M+FA-H	C14H11ClN4O6	31.3	0	5.76368	63.2696	100 - 17 - 34.5 - 5.7 - 0.852	http://nonlinear.com/redirect/outbound?p=chemspider&param=2718149	MFCD02666353	366.039	411.024	1	0.741883	0.719036	0.999516
0.74_366.0388n	CSID271925	M-H, M+FA-H	C14H11ClN4O6	31.3	0	5.76368	63.2696	100 - 17 - 34.5 - 5.7 - 0.852	http://nonlinear.com/redirect/outbound?p=chemspider&param=271925	MFCD00158002	366.039	411.024	1	0.741883	0.719036	0.999516
0.74_366.0388n	CSID2781992	M-H, M+FA-H	C14H17Cl3N2O3	23	0	22.7733	36.8282	100 - 16.2 - 97.7 - 15.7 - 32.4 - 5.11 - 3.84 - 0.577	http://nonlinear.com/redirect/outbound?p=chemspider&param=2781992	MFCD00267889	366.039	411.024	1	0.741883	0.719036	0.999516
0.74_366.0388n	CSID30773104	M-H, M+FA-H	C18H16Cl2O4	27.1	0	-10.2427	46.779	100 - 19.8 - 66.6 - 12.9 - 11.9 - 2.2 - 0.288	http://nonlinear.com/redirect/outbound?p=chemspider&param=30773104	(2E)-3-(3,4-Dichlorophenyl)-1-(3,4,5-trimethoxyphenyl)-2-propen-1-one	366.039	411.024	1	0.741883	0.719036	0.999516
0.74_366.0388n	CSID3585651	M-H, M+FA-H	C18H16Cl2O4	27.1	0	-10.2427	46.779	100 - 19.8 - 66.6 - 12.9 - 11.9 - 2.2 - 0.288	http://nonlinear.com/redirect/outbound?p=chemspider&param=3585651	MFCD00666948	366.039	411.024	1	0.741883	0.719036	0.999516
0.74_366.0388n	CSID3838059	M-H, M+FA-H	C14H17Cl3N2O3	23	0	22.7733	36.8282	100 - 16.2 - 97.7 - 15.7 - 32.4 - 5.11 - 3.84 - 0.577	http://nonlinear.com/redirect/outbound?p=chemspider&param=3838059	MFCD00630308	366.039	411.024	1	0.741883	0.719036	0.999516
0.74_366.0388n	CSID4343500	M-H, M+FA-H	C14H11ClN4O6	31.3	0	5.76368	63.2696	100 - 17 - 34.5 - 5.7 - 0.852	http://nonlinear.com/redirect/outbound?p=chemspider&param=4343500	MFCD00157996	366.039	411.024	1	0.741883	0.719036	0.999516
0.74_366.0388n	CSID4664178	M-H, M+FA-H	C18H16Cl2O4	27.1	0	-10.2427	46.779	100 - 19.8 - 66.6 - 12.9 - 11.9 - 2.2 - 0.288	http://nonlinear.com/redirect/outbound?p=chemspider&param=4664178	(2E)-1-(3,4-Dichlorophenyl)-3-(3,4,5-trimethoxyphenyl)-2-propen-1-one	366.039	411.024	1	0.741883	0.719036	0.999516
0.74_366.0388n	CSID4792372	M-H, M+FA-H	C18H16Cl2O4	27.1	0	-10.2427	46.779	100 - 19.8 - 66.6 - 12.9 - 11.9 - 2.2 - 0.288	http://nonlinear.com/redirect/outbound?p=chemspider&param=4792372	(2E)-3-(2,6-Dichlorophenyl)-1-(3,4,5-trimethoxyphenyl)-2-propen-1-one	366.039	411.024	1	0.741883	0.719036	0.999516
0.74_366.0388n	CSID4803718	M-H, M+FA-H	C18H16Cl2O4	27.1	0	-10.2427	46.779	100 - 19.8 - 66.6 - 12.9 - 11.9 - 2.2 - 0.288	http://nonlinear.com/redirect/outbound?p=chemspider&param=4803718	(2E)-3-(2,4-Dichlorophenyl)-1-(3,4,5-trimethoxyphenyl)-2-propen-1-one	366.039	411.024	1	0.741883	0.719036	0.999516
0.74_366.0388n	CSID7148667	M-H, M+FA-H	C18H16Cl2O4	27.1	0	-10.2427	46.779	100 - 19.8 - 66.6 - 12.9 - 11.9 - 2.2 - 0.288	http://nonlinear.com/redirect/outbound?p=chemspider&param=7148667	(2E)-1-(3,4-Dichlorophenyl)-3-(2,3,4-trimethoxyphenyl)-2-propen-1-one	366.039	411.024	1	0.741883	0.719036	0.999516
0.74_366.0388n	CSID9763455	M-H, M+FA-H	C18H16Cl2O4	27.9	4.1	-10.2427	46.779	100 - 19.8 - 66.6 - 12.9 - 11.9 - 2.2 - 0.288	http://nonlinear.com/redirect/outbound?p=chemspider&param=9763455	3-(2,6-Dichlorophenyl)-4,5,6-trimethoxy-1-indanone	366.039	411.024	1	0.741883	0.719036	0.999516
0.74_366.0388n	CSID9813960	M-H, M+FA-H	C18H16Cl2O4	27.9	4.1	-10.2427	46.779	100 - 19.8 - 66.6 - 12.9 - 11.9 - 2.2 - 0.288	http://nonlinear.com/redirect/outbound?p=chemspider&param=9813960	3-(3,4-Dichlorophenyl)-4,5,6-trimethoxy-1-indanone	366.039	411.024	1	0.741883	0.719036	0.999516
0.74_366.0388n	CSID9856860	M-H, M+FA-H	C18H16Cl2O4	27.9	4.1	-10.2427	46.779	100 - 19.8 - 66.6 - 12.9 - 11.9 - 2.2 - 0.288	http://nonlinear.com/redirect/outbound?p=chemspider&param=9856860	3-(2,4-Dichlorophenyl)-4,5,6-trimethoxy-1-indanone	366.039	411.024	1	0.741883	0.719036	0.999516
0.74_594.0871n	CSID23933870	M-H, M+FA-H	C22H14N10O11	33.7	0	4.69496	73.9793	100 - 28 - 6.05 - 0.963 - 0.129	http://nonlinear.com/redirect/outbound?p=chemspider&param=23933870	MFCD02672805	594.087	639.073	1	0.741883	0.941905	0.999516
0.74_594.0871n	CSID23939443	M-H, M+FA-H	C22H14N10O11	33.7	0	4.69496	73.9793	100 - 28 - 6.05 - 0.963 - 0.129	http://nonlinear.com/redirect/outbound?p=chemspider&param=23939443	MFCD02726671	594.087	639.073	1	0.741883	0.941905	0.999516
0.74_594.0871n	CSID7899484	M-H, M+FA-H	C30H24Cl2N2O7	25	0	-15.0292	40.4776	100 - 33.7 - 70.9 - 22.6 - 14.8 - 4.14 - 0.795 - 0.118	http://nonlinear.com/redirect/outbound?p=chemspider&param=7899484	MFCD04120842	594.087	639.073	1	0.741883	0.941905	0.999516
0.74_594.0871n	CSID7929826	M-H, M+FA-H	C30H24Cl2N2O7	25	0	-15.0292	40.4776	100 - 33.7 - 70.9 - 22.6 - 14.8 - 4.14 - 0.795 - 0.118	http://nonlinear.com/redirect/outbound?p=chemspider&param=7929826	MFCD03415917	594.087	639.073	1	0.741883	0.941905	0.999516
1.11_169.9948n	CSID103150	M-H, 2M+FA-H	C5H8Cl2O2	26.6	4.02	27.5559	54.1219	100 - 5.58 - 64.5 - 3.59 - 10.6 - 0.585	http://nonlinear.com/redirect/outbound?p=chemspider&param=103150	MFCD18431867	169.995	168.988	1	1.111	0.469414	0.999516
1.11_169.9948n	CSID123661	M-H, 2M+FA-H	C6H3ClN2O2	27.9	1.22	38.2392	70.166	100 - 7.33 - 32.6 - 2.38 - 0.207	http://nonlinear.com/redirect/outbound?p=chemspider&param=123661	5-Chlorobenzofurazan 1-oxide	169.995	168.988	1	1.111	0.469414	0.999516
1.11_169.9948n	CSID16736226	M-H, 2M+FA-H	C4H8ClO3P	30	4.01	28.5442	71.9992	100 - 4.53 - 32.7 - 1.48 - 0.224	http://nonlinear.com/redirect/outbound?p=chemspider&param=16736226	(4R,5R)-2-CHLORO-4,5-DIMETHYL-1,3,2-DIOXAPHOSPHOLANE 2-OXIDE	169.995	168.988	1	1.111	0.469414	0.999516
1.11_169.9948n	CSID2015128	M-H, 2M+FA-H	C5H8Cl2O2	25.8	0	27.5559	54.1219	100 - 5.58 - 64.5 - 3.59 - 10.6 - 0.585	http://nonlinear.com/redirect/outbound?p=chemspider&param=2015128	MFCD00012387	169.995	168.988	1	1.111	0.469414	0.999516
1.11_169.9948n	CSID2015130	M-H, 2M+FA-H	C5H8Cl2O2	31.3	27.7	27.5559	54.1219	100 - 5.58 - 64.5 - 3.59 - 10.6 - 0.585	http://nonlinear.com/redirect/outbound?p=chemspider&param=2015130	MFCD00134472	169.995	168.988	1	1.111	0.469414	0.999516
1.11_169.9948n	CSID255358	M-H, 2M+FA-H	C6H3ClN2O2	27.7	0	38.2392	70.166	100 - 7.33 - 32.6 - 2.38 - 0.207	http://nonlinear.com/redirect/outbound?p=chemspider&param=255358	MFCD00179587	169.995	168.988	1	1.111	0.469414	0.999516
1.11_169.9948n	CSID2939444	M-H, 2M+FA-H	C3H7O6P-2	35.1	3.88	-25.3106	95.3904	100 - 3.55 - 1.28	http://nonlinear.com/redirect/outbound?p=chemspider&param=2939444	glycerophosphate	169.995	168.988	1	1.111	0.469414	0.999516
1.11_169.9948n	CSID3010969	M-H, 2M+FA-H	C5H8Cl2O2	25.8	0	27.5559	54.1219	100 - 5.58 - 64.5 - 3.59 - 10.6 - 0.585	http://nonlinear.com/redirect/outbound?p=chemspider&param=3010969	MFCD00266608	169.995	168.988	1	1.111	0.469414	0.999516
1.11_169.9948n	CSID30768071	M-H, 2M+FA-H	C4H6Cl2N2O	24.5	0	-38.5925	54.4473	100 - 5.16 - 64.2 - 3.31 - 10.4 - 0.535	http://nonlinear.com/redirect/outbound?p=chemspider&param=30768071	MFCD22495406	169.995	168.988	1	1.111	0.469414	0.999516
1.11_169.9948n	CSID30772931	M-H, 2M+FA-H	C6H3ClN2O2	27.7	0	38.2392	70.166	100 - 7.33 - 32.6 - 2.38 - 0.207	http://nonlinear.com/redirect/outbound?p=chemspider&param=30772931	5-Chloro-6-methyl-2-oxo-2H-1,4-oxazine-3-carbonitrile	169.995	168.988	1	1.111	0.469414	0.999516
1.11_169.9948n	CSID32753397	M-H, 2M+FA-H	C5H8Cl2O2	26.6	4.03	27.5559	54.1219	100 - 5.58 - 64.5 - 3.59 - 10.6 - 0.585	http://nonlinear.com/redirect/outbound?p=chemspider&param=32753397	MFCD18430730	169.995	168.988	1	1.111	0.469414	0.999516
1.11_169.9948n	CSID388314	M-H, 2M+FA-H	C3H7O6P	37.6	11.2	-18.9401	95.3904	100 - 3.55 - 1.28	http://nonlinear.com/redirect/outbound?p=chemspider&param=388314	d-glyceraldehyde 3-phosphate	169.995	168.988	1	1.111	0.469414	0.999516
1.11_169.9948n	CSID393755	M-H, 2M+FA-H	C3H7O6P	37.6	11.2	-18.9401	95.3904	100 - 3.55 - 1.28	http://nonlinear.com/redirect/outbound?p=chemspider&param=393755	L-Glyceraldehyde 3-phosphate	169.995	168.988	1	1.111	0.469414	0.999516
1.11_169.9948n	CSID4484241	M-H, 2M+FA-H	C3H7O6P	36	3.53	-18.9401	95.3904	100 - 3.55 - 1.28	http://nonlinear.com/redirect/outbound?p=chemspider&param=4484241	2-phospho-L-lactic acid	169.995	168.988	1	1.111	0.469414	0.999516
1.11_169.9948n	CSID648	M-H, 2M+FA-H	C3H7O6P	37.5	11.2	-18.9401	95.3904	100 - 3.55 - 1.28	http://nonlinear.com/redirect/outbound?p=chemspider&param=648	Dihydroxyacetone phosphate	169.995	168.988	1	1.111	0.469414	0.999516
1.11_169.9948n	CSID709	M-H, 2M+FA-H	C3H7O6P	37.6	11.2	-18.9401	95.3904	100 - 3.55 - 1.28	http://nonlinear.com/redirect/outbound?p=chemspider&param=709	glyceraldehyde 3-phosphate	169.995	168.988	1	1.111	0.469414	0.999516
1.11_169.9948n	CSID85704	M-H, 2M+FA-H	C5H3ClN4O	29.4	2.01	-27.8223	70.5783	100 - 6.94 - 32.4 - 2.24 - 0.133	http://nonlinear.com/redirect/outbound?p=chemspider&param=85704	2-chlorohypoxanthine	169.995	168.988	1	1.111	0.469414	0.999516
1.11_169.9948n	CSID88419	M-H, 2M+FA-H	C5H8Cl2O2	25.8	0	27.5559	54.1219	100 - 5.58 - 64.5 - 3.59 - 10.6 - 0.585	http://nonlinear.com/redirect/outbound?p=chemspider&param=88419	MFCD00018932	169.995	168.988	1	1.111	0.469414	0.999516
1.11_169.9948n	CSID95068	M-H, 2M+FA-H	C5H8Cl2O2	26.6	4	27.5559	54.1219	100 - 5.58 - 64.5 - 3.59 - 10.6 - 0.585	http://nonlinear.com/redirect/outbound?p=chemspider&param=95068	MFCD00004198	169.995	168.988	1	1.111	0.469414	0.999516
1.18_636.2665n	CSID22906187	M+Cl, M+FA-H	C28H40N6O11	31.7	0	-14.2208	73.162	100 - 33.4 - 7.66 - 1.32 - 0.188	http://nonlinear.com/redirect/outbound?p=chemspider&param=22906187	MFCD01318842	636.266	671.236	1	1.18032	0.398959	0.999516
1.18_636.2665n	CSID30847697	M+Cl, M+FA-H	C39H41O6P	32.6	0	3.71805	67.2411	100 - 42.9 - 10.2 - 1.75 - 0.238	http://nonlinear.com/redirect/outbound?p=chemspider&param=30847697	1-[(3aR,5S,6R,6aR)-6-(Benzyloxy)-2,2-dimethyltetrahydrofuro[2,3-d][1,3]dioxol-5-yl]-4,4-dimethyl-2-(triphenylphosphoranylidene)-1,3-pentanedione	636.266	671.236	1	1.18032	0.398959	0.999516
1.18_324.0326n	CSID10085	M-H, 2M-H	C16H14Cl2O3	31.2	1.56	1.77697	56.4555	100 - 17.6 - 66 - 11.4 - 11.5 - 1.91 - 0.22	http://nonlinear.com/redirect/outbound?p=chemspider&param=10085	Chlorobenzilate	324.033	323.025	1	1.18032	0.616245	0.999516
1.18_324.0326n	CSID1139	M-H, 2M-H	C9H13N2O9P	36.9	0	-10.089	95.664	100 - 11 - 2.4 - 0.218	http://nonlinear.com/redirect/outbound?p=chemspider&param=1139	1-(5-O-Phosphonopentofuranosyl)-2,4(1H,3H)-pyrimidinedione	324.033	323.025	1	1.18032	0.616245	0.999516
1.18_324.0326n	CSID20057078	M-H, 2M-H	C15H13ClO6	32.1	7.82	-23.0873	74.8039	100 - 16.6 - 34.5 - 5.57 - 0.831	http://nonlinear.com/redirect/outbound?p=chemspider&param=20057078	6-Chloro-2-(3,4-dihydroxyphenyl)-3,5,7-chromanetriol	324.033	323.025	1	1.18032	0.616245	0.999516
1.18_324.0326n	CSID2643759	M-H, 2M-H	C16H14Cl2O3	30.9	0	1.77697	56.4555	100 - 17.6 - 66 - 11.4 - 11.5 - 1.91 - 0.22	http://nonlinear.com/redirect/outbound?p=chemspider&param=2643759	MFCD05155074	324.033	323.025	1	1.18032	0.616245	0.999516
1.18_324.0326n	CSID388535	M-H, 2M-H	C9H13N2O9P	40.6	18.6	-10.089	95.664	100 - 11 - 2.4 - 0.218	http://nonlinear.com/redirect/outbound?p=chemspider&param=388535	Pseudouridine 5'-phosphate	324.033	323.025	1	1.18032	0.616245	0.999516
1.18_324.0326n	CSID388567	M-H, 2M-H	C10H13O10P	39.6	25.2	24.5685	95.769	100 - 11.3 - 2.64 - 0.251	http://nonlinear.com/redirect/outbound?p=chemspider&param=388567	5-O-(1-carboxyvinyl)-3-phosphoshikimic acid	324.033	323.025	1	1.18032	0.616245	0.999516
1.18_324.0326n	CSID4246339	M-H, 2M-H	C17H15Cl3	23.6	0	26.7351	42.6339	100 - 18.6 - 97.5 - 17.9 - 32.2 - 5.77 - 3.77 - 0.633	http://nonlinear.com/redirect/outbound?p=chemspider&param=4246339	MFCD00155053	324.033	323.025	1	1.18032	0.616245	0.999516
1.18_324.0326n	CSID537003	M-H, 2M-H	C15H13ClO6	30.6	0	-23.0873	74.8039	100 - 16.6 - 34.5 - 5.57 - 0.831	http://nonlinear.com/redirect/outbound?p=chemspider&param=537003	MFCD18428858	324.033	323.025	1	1.18032	0.616245	0.999516
1.18_324.0326n	CSID546802	M-H, 2M-H	C16H8N2O6	35.9	0	-17.4368	96.9682	100 - 18.4 - 2.82 - 0.312	http://nonlinear.com/redirect/outbound?p=chemspider&param=546802	MFCD03931378	324.033	323.025	1	1.18032	0.616245	0.999516
1.18_324.0326n	CSID5808	M-H, 2M-H	C9H13N2O9P	39.6	13.2	-10.089	95.664	100 - 11 - 2.4 - 0.218	http://nonlinear.com/redirect/outbound?p=chemspider&param=5808	Uridine monophosphate	324.033	323.025	1	1.18032	0.616245	0.999516
1.18_324.0326n	CSID642645	M-H, 2M-H	C16H14Cl2O3	30.9	0	1.77697	56.4555	100 - 17.6 - 66 - 11.4 - 11.5 - 1.91 - 0.22	http://nonlinear.com/redirect/outbound?p=chemspider&param=642645	4-(2,4-Dichloro-benzyloxy)-3-ethoxy-benzaldehyde	324.033	323.025	1	1.18032	0.616245	0.999516
1.18_324.0326n	CSID642646	M-H, 2M-H	C16H14Cl2O3	30.9	0	1.77697	56.4555	100 - 17.6 - 66 - 11.4 - 11.5 - 1.91 - 0.22	http://nonlinear.com/redirect/outbound?p=chemspider&param=642646	4-(2,6-Dichloro-benzyloxy)-3-ethoxy-benzaldehyde	324.033	323.025	1	1.18032	0.616245	0.999516
1.18_324.0326n	CSID71080425	M-H, 2M-H	C10H14Cl2N4O4	27.4	0	-20.4488	56.7995	100 - 12.6 - 65.5 - 8.18 - 11.2 - 1.37 - 0.165	http://nonlinear.com/redirect/outbound?p=chemspider&param=71080425	1-(3-(3,4-dichlorophenoxy)propyl)guanidine nitrate	324.033	323.025	1	1.18032	0.616245	0.999516
1.18_324.0326n	CSID765061	M-H, 2M-H	C16H14Cl2O3	30.9	0	1.77697	56.4555	100 - 17.6 - 66 - 11.4 - 11.5 - 1.91 - 0.22	http://nonlinear.com/redirect/outbound?p=chemspider&param=765061	4-[(3,4-Dichlorobenzyl)oxy]-3-ethoxybenzaldehyde	324.033	323.025	1	1.18032	0.616245	0.999516
1.18_324.0326n	CSID768780	M-H, 2M-H	C16H14Cl2O3	30.9	0	1.77697	56.4555	100 - 17.6 - 66 - 11.4 - 11.5 - 1.91 - 0.22	http://nonlinear.com/redirect/outbound?p=chemspider&param=768780	3-Chloro-4-[(4-chlorobenzyl)oxy]-5-ethoxybenzaldehyde	324.033	323.025	1	1.18032	0.616245	0.999516
1.18_324.0326n	CSID771547	M-H, 2M-H	C16H14Cl2O3	30.9	0	1.77697	56.4555	100 - 17.6 - 66 - 11.4 - 11.5 - 1.91 - 0.22	http://nonlinear.com/redirect/outbound?p=chemspider&param=771547	3-Chloro-4-[(2-chlorobenzyl)oxy]-5-ethoxybenzaldehyde	324.033	323.025	1	1.18032	0.616245	0.999516
1.18_324.0326n	CSID776921	M-H, 2M-H	C16H14Cl2O3	30.9	0	1.77697	56.4555	100 - 17.6 - 66 - 11.4 - 11.5 - 1.91 - 0.22	http://nonlinear.com/redirect/outbound?p=chemspider&param=776921	MFCD02379950	324.033	323.025	1	1.18032	0.616245	0.999516
1.18_324.0326n	CSID8791368	M-H, 2M-H	C12H9ClN4O5	31.2	0	19.8589	75.3185	100 - 14.7 - 34 - 4.9 - 0.668	http://nonlinear.com/redirect/outbound?p=chemspider&param=8791368	MFCD00032062	324.033	323.025	1	1.18032	0.616245	0.999516
1.18_324.0326n	CSID91753	M-H, 2M-H	C9H13N2O9P	39.5	13.1	-10.089	95.664	100 - 11 - 2.4 - 0.218	http://nonlinear.com/redirect/outbound?p=chemspider&param=91753	3'-UMP	324.033	323.025	1	1.18032	0.616245	0.999516
1.18_324.0326n	CSID91808	M-H, 2M-H	C9H13N2O9P	39.5	13.1	-10.089	95.664	100 - 11 - 2.4 - 0.218	http://nonlinear.com/redirect/outbound?p=chemspider&param=91808	2'-Uridylic acid	324.033	323.025	1	1.18032	0.616245	0.999516
1.16_470.2136n	CSID11888374	M-H, M+Cl	C29H30N2O4	33.8	2.06	-14.8028	82.3424	100 - 32.6 - 5.96 - 0.79	http://nonlinear.com/redirect/outbound?p=chemspider&param=11888374	MFCD03301534	470.214	505.197	1	1.16298	0.726528	0.999516
1.16_470.2136n	CSID12234722	M-H, M+Cl	C24H30N4O6	36.2	2.05	-6.2345	85.8381	100 - 28 - 5.01 - 0.671	http://nonlinear.com/redirect/outbound?p=chemspider&param=12234722	MFCD03087346	470.214	505.197	1	1.16298	0.726528	0.999516
1.16_470.2136n	CSID12276138	M-H, M+Cl	C29H30N2O4	33.4	0	-14.8028	82.3424	100 - 32.6 - 5.96 - 0.79	http://nonlinear.com/redirect/outbound?p=chemspider&param=12276138	MFCD03285672	470.214	505.197	1	1.16298	0.726528	0.999516
1.16_470.2136n	CSID1370117	M-H, M+Cl	C29H30N2O4	33.4	0	-14.8028	82.3424	100 - 32.6 - 5.96 - 0.79	http://nonlinear.com/redirect/outbound?p=chemspider&param=1370117	MFCD01024823	470.214	505.197	1	1.16298	0.726528	0.999516
1.16_470.2136n	CSID16737073	M-H, M+Cl	C29H30N2O4	33.4	0	-14.8028	82.3424	100 - 32.6 - 5.96 - 0.79	http://nonlinear.com/redirect/outbound?p=chemspider&param=16737073	PICOTRIN DIOLAMINE	470.214	505.197	1	1.16298	0.726528	0.999516
1.16_470.2136n	CSID17339256	M-H, M+Cl	C29H30N2O4	33.4	0	-14.8028	82.3424	100 - 32.6 - 5.96 - 0.79	http://nonlinear.com/redirect/outbound?p=chemspider&param=17339256	1,4-divinylbenzene;ethyl (NE)-N-benzyloxycarbonyliminocarbamate;styrene	470.214	505.197	1	1.16298	0.726528	0.999516
1.16_470.2136n	CSID1745623	M-H, M+Cl	C30H30O5	34.4	0	9.08199	81.8681	100 - 33 - 6.29 - 0.88	http://nonlinear.com/redirect/outbound?p=chemspider&param=1745623	MFCD02080710	470.214	505.197	1	1.16298	0.726528	0.999516
1.16_470.2136n	CSID2680741	M-H, M+Cl	C24H30N4O6	35.7	0	-6.2345	85.8381	100 - 28 - 5.01 - 0.671	http://nonlinear.com/redirect/outbound?p=chemspider&param=2680741	MFCD00027796	470.214	505.197	1	1.16298	0.726528	0.999516
1.16_470.2136n	CSID2912756	M-H, M+Cl	C24H30N4O6	35.7	0	-6.2345	85.8381	100 - 28 - 5.01 - 0.671	http://nonlinear.com/redirect/outbound?p=chemspider&param=2912756	MFCD03940018	470.214	505.197	1	1.16298	0.726528	0.999516
1.16_470.2136n	CSID3301157	M-H, M+Cl	C30H30O5	34.4	0	9.08199	81.8681	100 - 33 - 6.29 - 0.88	http://nonlinear.com/redirect/outbound?p=chemspider&param=3301157	MFCD00229170	470.214	505.197	1	1.16298	0.726528	0.999516
1.16_470.2136n	CSID3392682	M-H, M+Cl	C29H30N2O4	33.4	0	-14.8028	82.3424	100 - 32.6 - 5.96 - 0.79	http://nonlinear.com/redirect/outbound?p=chemspider&param=3392682	MFCD00229414	470.214	505.197	1	1.16298	0.726528	0.999516
1.16_470.2136n	CSID35303264	M-H, M+Cl	C29H30N2O4	33.4	0	-14.8028	82.3424	100 - 32.6 - 5.96 - 0.79	http://nonlinear.com/redirect/outbound?p=chemspider&param=35303264	MFCD08751583	470.214	505.197	1	1.16298	0.726528	0.999516
1.16_470.2136n	CSID35303265	M-H, M+Cl	C29H30N2O4	33.4	0	-14.8028	82.3424	100 - 32.6 - 5.96 - 0.79	http://nonlinear.com/redirect/outbound?p=chemspider&param=35303265	MFCD08751582	470.214	505.197	1	1.16298	0.726528	0.999516
1.16_470.2136n	CSID35303266	M-H, M+Cl	C29H30N2O4	33.4	0	-14.8028	82.3424	100 - 32.6 - 5.96 - 0.79	http://nonlinear.com/redirect/outbound?p=chemspider&param=35303266	MFCD08751581	470.214	505.197	1	1.16298	0.726528	0.999516
1.16_470.2136n	CSID490465	M-H, M+Cl	C29H30N2O4	33.4	0	-14.8028	82.3424	100 - 32.6 - 5.96 - 0.79	http://nonlinear.com/redirect/outbound?p=chemspider&param=490465	MFCD00092158	470.214	505.197	1	1.16298	0.726528	0.999516
1.16_470.2136n	CSID49073002	M-H, M+Cl	C26H32N[15]2O6	34	0	-13.8288	84.6126	100 - 29.4 - 5.42 - 0.744	http://nonlinear.com/redirect/outbound?p=chemspider&param=49073002	MFCD08702795	470.214	505.197	1	1.16298	0.726528	0.999516
1.16_470.2136n	CSID65328749	M-H, M+Cl	C24H31N4O4P	34.8	0	11.2895	86.2327	100 - 27.9 - 4.58 - 0.553	http://nonlinear.com/redirect/outbound?p=chemspider&param=65328749	Dimethyl [2-(2-benzoyl-1-benzylhydrazino)-2-cyclohexyl-1-diazoethyl]phosphonate	470.214	505.197	1	1.16298	0.726528	0.999516
1.16_470.2136n	CSID7863878	M-H, M+Cl	C24H30N4O6	35.7	0	-6.2345	85.8381	100 - 28 - 5.01 - 0.671	http://nonlinear.com/redirect/outbound?p=chemspider&param=7863878	MFCD00321205	470.214	505.197	1	1.16298	0.726528	0.999516
1.16_470.2136n	CSID7922166	M-H, M+Cl	C24H30N4O6	35.7	0	-6.2345	85.8381	100 - 28 - 5.01 - 0.671	http://nonlinear.com/redirect/outbound?p=chemspider&param=7922166	MFCD02284271	470.214	505.197	1	1.16298	0.726528	0.999516
1.39_471.1971n	CSID187412	M-H, 2M-H	C25H25N7O3	36.8	1.79	-10.2078	93.3942	100 - 30 - 4.97 - 0.59	http://nonlinear.com/redirect/outbound?p=chemspider&param=187412	Dabigatran	471.197	941.46	1	1.39418	0.846102	0.999516
1.39_471.1971n	CSID2354270	M-H, 2M-H	C29H29NO5	34.9	0	-15.9059	90.9803	100 - 32.3 - 6.06 - 0.837	http://nonlinear.com/redirect/outbound?p=chemspider&param=2354270	MFCD00595261	471.197	941.46	1	1.39418	0.846102	0.999516
1.39_471.1971n	CSID2365725	M-H, 2M-H	C26H25N5O4	35.7	0	13.6273	92.8544	100 - 30.4 - 5.28 - 0.671	http://nonlinear.com/redirect/outbound?p=chemspider&param=2365725	MFCD01032055	471.197	941.46	1	1.39418	0.846102	0.999516
1.39_471.1971n	CSID27473827	M-H, 2M-H	C25H29NO8	35.5	0	16.4118	94.2945	100 - 28 - 5.43 - 0.788	http://nonlinear.com/redirect/outbound?p=chemspider&param=27473827	N-(3,5-Diethylester-benzyl)-3,5-diethylester-aniline	471.197	941.46	1	1.39418	0.846102	0.999516
1.39_471.1971n	CSID2898117	M-H, 2M-H	C31H25N3O2	36.6	0	5.07655	89.072	100 - 35 - 6.35 - 0.795	http://nonlinear.com/redirect/outbound?p=chemspider&param=2898117	N-[(5E)-9-(Diethylamino)-5H-benzo[a]phenoxazin-5-ylidene]-2-naphthamide	471.197	941.46	1	1.39418	0.846102	0.999516
1.39_471.1971n	CSID3069231	M-H, 2M-H	C25H29NO8	35.9	1.8	16.4118	94.2945	100 - 28 - 5.43 - 0.788	http://nonlinear.com/redirect/outbound?p=chemspider&param=3069231	Benzyl 2-acetamido-4,6-O-benzylidene-3-O-(1-carboxyethyl)-2-deoxyhexopyranoside	471.197	941.46	1	1.39418	0.846102	0.999516
1.39_471.1971n	CSID30773783	M-H, 2M-H	C29H29NO5	35.3	1.83	-15.9059	90.9803	100 - 32.3 - 6.06 - 0.837	http://nonlinear.com/redirect/outbound?p=chemspider&param=30773783	(5S,6S,7R)-6,7-Bis(benzyloxy)-5-[(benzyloxy)methyl]-7a-hydroxy-5,6,7,7a-tetrahydro-1H-pyrrolizin-1-one	471.197	941.46	1	1.39418	0.846102	0.999516
1.39_471.1971n	CSID30902980	M-H, 2M-H	C26H25N5O4	35.7	0	13.6273	92.8544	100 - 30.4 - 5.28 - 0.671	http://nonlinear.com/redirect/outbound?p=chemspider&param=30902980	N-Benzyl-N-{3-[3-methyl-1-(2-nitrobenzyl)-2-oxo-2,3-dihydro-1H-imidazol-4-yl]-2-propen-1-yl}-1H-pyrrole-2-carboxamide	471.197	941.46	1	1.39418	0.846102	0.999516
1.39_471.1971n	CSID321236	M-H, 2M-H	C26H25N5O4	35.7	0	13.6273	92.8544	100 - 30.4 - 5.28 - 0.671	http://nonlinear.com/redirect/outbound?p=chemspider&param=321236	MFCD03931555	471.197	941.46	1	1.39418	0.846102	0.999516
1.39_471.1971n	CSID7917394	M-H, 2M-H	C31H25N3O2	36.6	0	5.07655	89.072	100 - 35 - 6.35 - 0.795	http://nonlinear.com/redirect/outbound?p=chemspider&param=7917394	MFCD02671676	471.197	941.46	1	1.39418	0.846102	0.999516
1.39_471.1971n	CSID9400270	M-H, 2M-H	C25H29ClN3O4	32.2	0	9.74134	71.5831	100 - 28.6 - 36.7 - 9.73 - 1.58 - 0.191	http://nonlinear.com/redirect/outbound?p=chemspider&param=9400270	Milveterol hydrochloride	471.197	941.46	1	1.39418	0.846102	0.999516
1.60_454.2011n	CSID106368	M-H, 2M-H	C26H30O7	37.5	0	4.366	92.6828	100 - 28.7 - 5.41 - 0.765	http://nonlinear.com/redirect/outbound?p=chemspider&param=106368	obacunone	454.201	453.194	1	1.5968	0.987871	0.999516
1.60_454.2011n	CSID10867936	M-H, 2M-H	C25H30N2O6	38	17.6	-20.3583	92.1478	100 - 28.3 - 5.1 - 0.688	http://nonlinear.com/redirect/outbound?p=chemspider&param=10867936	MFCD03266878	454.201	453.194	1	1.5968	0.987871	0.999516
1.60_454.2011n	CSID11968631	M-H, 2M-H	C25H30N2O6	38	17.6	-20.3583	92.1478	100 - 28.3 - 5.1 - 0.688	http://nonlinear.com/redirect/outbound?p=chemspider&param=11968631	MFCD03284884	454.201	453.194	1	1.5968	0.987871	0.999516
1.60_454.2011n	CSID11969488	M-H, 2M-H	C25H30N2O6	38	17.8	-20.3583	92.1478	100 - 28.3 - 5.1 - 0.688	http://nonlinear.com/redirect/outbound?p=chemspider&param=11969488	MFCD04442090	454.201	453.194	1	1.5968	0.987871	0.999516
1.60_454.2011n	CSID12234489	M-H, 2M-H	C25H30N2O6	38	17.6	-20.3583	92.1478	100 - 28.3 - 5.1 - 0.688	http://nonlinear.com/redirect/outbound?p=chemspider&param=12234489	MFCD03009550	454.201	453.194	1	1.5968	0.987871	0.999516
1.60_454.2011n	CSID12234511	M-H, 2M-H	C25H30N2O6	38	17.6	-20.3583	92.1478	100 - 28.3 - 5.1 - 0.688	http://nonlinear.com/redirect/outbound?p=chemspider&param=12234511	MFCD03007192	454.201	453.194	1	1.5968	0.987871	0.999516
1.60_454.2011n	CSID17226064	M-H, 2M-H	C26H30O7	37.5	0.00726	4.366	92.6828	100 - 28.7 - 5.41 - 0.765	http://nonlinear.com/redirect/outbound?p=chemspider&param=17226064	(2R)-5-Oxo-2-hexanyl 2,4-di-O-benzoyl-3,6-dideoxy-alpha-L-arabino-hexopyranoside	454.201	453.194	1	1.5968	0.987871	0.999516
1.60_454.2011n	CSID17339349	M-H, 2M-H	C25H30N2O6	34.5	0.311	-20.3583	92.1478	100 - 28.3 - 5.1 - 0.688	http://nonlinear.com/redirect/outbound?p=chemspider&param=17339349	boc-orn(fmoc)-oh	454.201	453.194	1	1.5968	0.987871	0.999516
1.60_454.2011n	CSID19357682	M-H, 2M-H	C25H30N2O6	34.5	0.311	-20.3583	92.1478	100 - 28.3 - 5.1 - 0.688	http://nonlinear.com/redirect/outbound?p=chemspider&param=19357682	FMOC-D-ORN(BOC)-OH	454.201	453.194	1	1.5968	0.987871	0.999516
1.60_454.2011n	CSID2035262	M-H, 2M-H	C30H32P2	37.4	0	7.05426	95.1864	100 - 32.8 - 5.21 - 0.533	http://nonlinear.com/redirect/outbound?p=chemspider&param=2035262	1,6-Bis(diphenylphosphino)hexane	454.201	453.194	1	1.5968	0.987871	0.999516
1.60_454.2011n	CSID2036879	M-H, 2M-H	C25H30N2O6	34.5	0.311	-20.3583	92.1478	100 - 28.3 - 5.1 - 0.688	http://nonlinear.com/redirect/outbound?p=chemspider&param=2036879	Fmoc-Orn(Boc)-OH	454.201	453.194	1	1.5968	0.987871	0.999516
1.60_454.2011n	CSID2036933	M-H, 2M-H	C25H30N2O6	34.4	0	-20.3583	92.1478	100 - 28.3 - 5.1 - 0.688	http://nonlinear.com/redirect/outbound?p=chemspider&param=2036933	MFCD04112688	454.201	453.194	1	1.5968	0.987871	0.999516
1.60_454.2011n	CSID20476963	M-H, 2M-H	C26H30O7	41	17.8	4.70258	92.6828	100 - 28.7 - 5.41 - 0.765	http://nonlinear.com/redirect/outbound?p=chemspider&param=20476963	1-Hydroxy-8-(2-hydroxy-3-methylbut-3-enyl)-3,6,7-trimethoxy-2-(3-methylbut-2-enyl)-xanthone	454.201	453.194	1	1.5968	0.987871	0.999516
1.60_454.2011n	CSID24534335	M-H, 2M-H	C27H26N4O3	38.5	0	1.41134	94.1203	100 - 31.1 - 5.28 - 0.643	http://nonlinear.com/redirect/outbound?p=chemspider&param=24534335	Fmoc-Leu-Bt	454.201	453.194	1	1.5968	0.987871	0.999516
1.60_454.2011n	CSID26564334	M-H, 2M-H	C25H30N2O6	34.5	0.311	-20.3583	92.1478	100 - 28.3 - 5.1 - 0.688	http://nonlinear.com/redirect/outbound?p=chemspider&param=26564334	BOC-D-ORN(FMOC)-OH	454.201	453.194	1	1.5968	0.987871	0.999516
1.60_454.2011n	CSID285185	M-H, 2M-H	C20H30N4O8	35.2	0	-11.4903	88.3949	100 - 23.7 - 4.34 - 0.585	http://nonlinear.com/redirect/outbound?p=chemspider&param=285185	MFCD00690313	454.201	453.194	1	1.5968	0.987871	0.999516
1.60_454.2011n	CSID2909655	M-H, 2M-H	C29H29ClN3+	34.1	0	-7.25657	78.5664	100 - 32.8 - 37.2 - 11 - 1.7 - 0.173	http://nonlinear.com/redirect/outbound?p=chemspider&param=2909655	6-Chloro-3-ethyl-1-phenyl-2-[3-(1,3,3-trimethyl-1,3-dihydro-2H-indol-2-ylidene)-1-propen-1-yl]-1H-3,1-benzimidazol-3-ium	454.201	453.194	1	1.5968	0.987871	0.999516
1.60_454.2011n	CSID3014274	M-H, 2M-H	C28H27ClN4	31.9	0	19.2166	78.419	100 - 32.1 - 36.9 - 10.7 - 1.62 - 0.161	http://nonlinear.com/redirect/outbound?p=chemspider&param=3014274	MFCD03066940	454.201	453.194	1	1.5968	0.987871	0.999516
1.60_454.2011n	CSID30780332	M-H, 2M-H	C25H30N2O6	34.4	0	-20.3583	92.1478	100 - 28.3 - 5.1 - 0.688	http://nonlinear.com/redirect/outbound?p=chemspider&param=30780332	4-{[(16alpha,17alpha)-16-(Methoxycarbonyl)yohimban-17-yl]oxy}-4-oxobutanoic acid	454.201	453.194	1	1.5968	0.987871	0.999516
1.60_454.2011n	CSID30900121	M-H, 2M-H	C25H30N2O6	34.5	0.311	-20.3583	92.1478	100 - 28.3 - 5.1 - 0.688	http://nonlinear.com/redirect/outbound?p=chemspider&param=30900121	(2R,9S)-2-Amino-9-{[(9H-fluoren-9-ylmethoxy)carbonyl]amino}decanedioic acid	454.201	453.194	1	1.5968	0.987871	0.999516
1.60_454.2011n	CSID30902970	M-H, 2M-H	C27H26N4O3	38.5	0	1.41134	94.1203	100 - 31.1 - 5.28 - 0.643	http://nonlinear.com/redirect/outbound?p=chemspider&param=30902970	N-Benzyl-N-{3-[1-(4-methoxybenzyl)-3-methyl-2-oxo-2,3-dihydro-1H-imidazol-4-yl]-2-propyn-1-yl}-1H-pyrrole-2-carboxamide	454.201	453.194	1	1.5968	0.987871	0.999516
1.60_454.2011n	CSID31000849	M-H, 2M-H	C26H30O7	37.5	0	4.366	92.6828	100 - 28.7 - 5.41 - 0.765	http://nonlinear.com/redirect/outbound?p=chemspider&param=31000849	Ethyl (1S,2S,4S,6R,7R,8S,9R)-4-phenyl-9-(3,4,5-trimethoxyphenyl)-3,5-dioxatricyclo[5.2.1.0~2,6~]decane-8-carboxylate	454.201	453.194	1	1.5968	0.987871	0.999516
1.60_454.2011n	CSID35014898	M-H, 2M-H	C26H30O7	41.1	17.8	4.366	92.6828	100 - 28.7 - 5.41 - 0.765	http://nonlinear.com/redirect/outbound?p=chemspider&param=35014898	1-Hydroxy-2-(2-hydroxy-3-methyl-3-buten-1-yl)-3,6,7-trimethoxy-8-(3-methyl-2-buten-1-yl)-9H-xanthen-9-one	454.201	453.194	1	1.5968	0.987871	0.999516
1.60_454.2011n	CSID437433	M-H, 2M-H	C26H30O7	37.5	0	4.366	92.6828	100 - 28.7 - 5.41 - 0.765	http://nonlinear.com/redirect/outbound?p=chemspider&param=437433	8-(3-Furyl)-1,1,5a,7a,11b-pentamethyl-5b,6,7,7a,8,11b,13,13a-octahydrooxireno[4,4a]isochromeno[6,5-g][2]benzoxepine-3,10,12(1H,5aH,10aH)-trione	454.201	453.194	1	1.5968	0.987871	0.999516
1.60_454.2011n	CSID4470557	M-H, 2M-H	C25H30N2O6	34.4	0	-20.3583	92.1478	100 - 28.3 - 5.1 - 0.688	http://nonlinear.com/redirect/outbound?p=chemspider&param=4470557	?-FNA	454.201	453.194	1	1.5968	0.987871	0.999516
1.60_454.2011n	CSID4477952	M-H, 2M-H	C26H30O7	37.5	0	4.366	92.6828	100 - 28.7 - 5.41 - 0.765	http://nonlinear.com/redirect/outbound?p=chemspider&param=4477952	1-Hydroxy-8-[(1E)-3-hydroxy-3-methyl-1-buten-1-yl]-3,6,7-trimethoxy-2-(3-methyl-2-buten-1-yl)-9H-xanthen-9-one	454.201	453.194	1	1.5968	0.987871	0.999516
1.60_454.2011n	CSID65324092	M-H, 2M-H	C25H30N2O6	34.5	0.311	-20.3583	92.1478	100 - 28.3 - 5.1 - 0.688	http://nonlinear.com/redirect/outbound?p=chemspider&param=65324092	N~2~-[(9H-Fluoren-9-ylmethoxy)carbonyl]-N~6~-(2-hydroxy-2-methylpropanoyl)lysine	454.201	453.194	1	1.5968	0.987871	0.999516
1.60_454.2011n	CSID65324725	M-H, 2M-H	C25H30N2O6	34.4	0.0139	-20.3583	92.1478	100 - 28.3 - 5.1 - 0.688	http://nonlinear.com/redirect/outbound?p=chemspider&param=65324725	Benzyl 4-(benzoyloxy)-3-({[(2-methyl-2-propanyl)oxy]carbonyl}amino)-1-piperidinecarboxylate	454.201	453.194	1	1.5968	0.987871	0.999516
1.60_454.2011n	CSID7836598	M-H, 2M-H	C27H26N4O3	38.5	0	1.41134	94.1203	100 - 31.1 - 5.28 - 0.643	http://nonlinear.com/redirect/outbound?p=chemspider&param=7836598	MFCD03087804	454.201	453.194	1	1.5968	0.987871	0.999516
1.60_454.2011n	CSID7920229	M-H, 2M-H	C27H26N4O3	38.5	0	1.41134	94.1203	100 - 31.1 - 5.28 - 0.643	http://nonlinear.com/redirect/outbound?p=chemspider&param=7920229	MFCD03936699	454.201	453.194	1	1.5968	0.987871	0.999516
1.60_454.2011n	CSID7924568	M-H, 2M-H	C27H26N4O3	38.5	0	1.41134	94.1203	100 - 31.1 - 5.28 - 0.643	http://nonlinear.com/redirect/outbound?p=chemspider&param=7924568	MFCD03936883	454.201	453.194	1	1.5968	0.987871	0.999516
1.60_454.2011n	CSID7927514	M-H, 2M-H	C27H26N4O3	38.5	0	1.41134	94.1203	100 - 31.1 - 5.28 - 0.643	http://nonlinear.com/redirect/outbound?p=chemspider&param=7927514	MFCD03932229	454.201	453.194	1	1.5968	0.987871	0.999516
1.60_454.2011n	CSID7933402	M-H, 2M-H	C27H26N4O3	38.5	0	1.41134	94.1203	100 - 31.1 - 5.28 - 0.643	http://nonlinear.com/redirect/outbound?p=chemspider&param=7933402	MFCD02668330	454.201	453.194	1	1.5968	0.987871	0.999516
1.60_454.2011n	CSID90382	M-H, 2M-H	C26H30O7	37.5	0	4.366	92.6828	100 - 28.7 - 5.41 - 0.765	http://nonlinear.com/redirect/outbound?p=chemspider&param=90382	1-(3-Furyl)-4b,7,7,14a-tetramethyl-6a,7,12b,13,14,14a-hexahydro-1H,8aH-pyrano[4',3':3,3a][2]benzofuro[5,4-f]isochromene-3,5,10(4bH,6H,9H)-trione	454.201	453.194	1	1.5968	0.987871	0.999516
1.90_552.1744n	CSID19000	M-H, M+FA-H	C33H28O8	36.9	0	-7.23075	92.4506	100 - 36.3 - 8.05 - 1.33 - 0.177	http://nonlinear.com/redirect/outbound?p=chemspider&param=19000	RZ2605000	552.174	597.166	1	1.89758	0.864144	0.999516
1.90_552.1744n	CSID22903935	M-H, M+FA-H	C33H28O8	41.2	21.6	-7.23075	92.4506	100 - 36.3 - 8.05 - 1.33 - 0.177	http://nonlinear.com/redirect/outbound?p=chemspider&param=22903935	MFCD02685297	552.174	597.166	1	1.89758	0.864144	0.999516
1.90_552.1744n	CSID24603800	M-H, M+FA-H	C34H24N4O4	36.1	0	-9.66292	91.0458	100 - 38.7 - 8.09 - 1.2 - 0.141	http://nonlinear.com/redirect/outbound?p=chemspider&param=24603800	2,7-Dimesityl-1,3,6,8-tetraoxo-1,2,3,6,7,8-hexahydrobenzo[lmn][3,8]phenanthroline-4,9-dicarbonitrile	552.174	597.166	1	1.89758	0.864144	0.999516
2.02_490.2451n	CSID11888455	M-H, M+Cl	C29H34N2O5	38.8	3.04	-3.39413	95.097	100 - 32.7 - 6.2 - 0.862	http://nonlinear.com/redirect/outbound?p=chemspider&param=11888455	MFCD04445799	490.245	489.238	1	2.01937	0.952143	0.999516
2.02_490.2451n	CSID17346264	M-H, M+Cl	C23H34N6O6	47.5	56.8	-18.1477	99.0447	100 - 27.7 - 4.93 - 0.657	http://nonlinear.com/redirect/outbound?p=chemspider&param=17346264	FN-439	490.245	489.238	1	2.01937	0.952143	0.999516
2.02_490.2451n	CSID22903095	M-H, M+Cl	C30H35ClN2O2	31.6	0	13.0407	71.7621	100 - 33.7 - 37.9 - 11.5 - 1.95 - 0.234	http://nonlinear.com/redirect/outbound?p=chemspider&param=22903095	MFCD00027269	490.245	489.238	1	2.01937	0.952143	0.999516
2.02_490.2451n	CSID30779602	M-H, M+Cl	C27H39O6P	38	0	-6.75568	97.5764	100 - 29.9 - 5.54 - 0.766	http://nonlinear.com/redirect/outbound?p=chemspider&param=30779602	Benzyl (4S,5E)-6-(diethoxyphosphoryl)-4-[(1S,2S,5R)-1-ethyl-5-hydroxy-6-methylenebicyclo[3.2.0]hept-2-yl]-5-hexenoate	490.245	489.238	1	2.01937	0.952143	0.999516
2.02_490.2451n	CSID30779609	M-H, M+Cl	C27H39O6P	38	0	-6.75568	97.5764	100 - 29.9 - 5.54 - 0.766	http://nonlinear.com/redirect/outbound?p=chemspider&param=30779609	Benzyl 3-{(3aS,4S,5R,7aS)-5-[(diethoxyphosphoryl)methyl]-7a-ethyl-6-methylene-1-oxooctahydro-1H-inden-4-yl}propanoate	490.245	489.238	1	2.01937	0.952143	0.999516
2.02_490.2451n	CSID30902836	M-H, M+Cl	C30H34O6	35	0	19.5131	94.4744	100 - 33.1 - 6.52 - 0.953 - 0.112	http://nonlinear.com/redirect/outbound?p=chemspider&param=30902836	1,8-Diethyl-4,5,11,12,17,18-hexamethoxypentacyclo[6.6.6.0~2,7~.0~9,14~.0~15,20~]icosa-2,4,6,9,11,13,15,17,19-nonaene	490.245	489.238	1	2.01937	0.952143	0.999516
2.02_490.2451n	CSID321197	M-H, M+Cl	C30H34O6	35	0	19.5131	94.4744	100 - 33.1 - 6.52 - 0.953 - 0.112	http://nonlinear.com/redirect/outbound?p=chemspider&param=321197	MFCD03931757	490.245	489.238	1	2.01937	0.952143	0.999516
2.02_490.2451n	CSID3572582	M-H, M+Cl	C30H34O6	35	0	19.5131	94.4744	100 - 33.1 - 6.52 - 0.953 - 0.112	http://nonlinear.com/redirect/outbound?p=chemspider&param=3572582	MFCD00184037	490.245	489.238	1	2.01937	0.952143	0.999516
2.02_490.2451n	CSID74852631	M-H, M+Cl	C30H34O6	35.7	3.12	19.5131	94.4744	100 - 33.1 - 6.52 - 0.953 - 0.112	http://nonlinear.com/redirect/outbound?p=chemspider&param=74852631	2-(2,4-Dihydroxyphenyl)-3-[(2Z)-3,7-dimethyl-2,6-octadien-1-yl]-6,7-dihydroxy-8-(3-methyl-2-buten-1-yl)-4H-chromen-4-one	490.245	489.238	1	2.01937	0.952143	0.999516
2.02_490.2451n	CSID74852632	M-H, M+Cl	C30H34O6	35.7	3.12	19.5131	94.4744	100 - 33.1 - 6.52 - 0.953 - 0.112	http://nonlinear.com/redirect/outbound?p=chemspider&param=74852632	2-(2,4-Dihydroxyphenyl)-3-[(2Z)-3,7-dimethyl-2,6-octadien-1-yl]-7-hydroxy-8-[(2E)-4-hydroxy-3-methyl-2-buten-1-yl]-4H-chromen-4-one	490.245	489.238	1	2.01937	0.952143	0.999516
2.02_490.2451n	CSID74852633	M-H, M+Cl	C30H34O6	36.5	7.34	19.5131	94.4744	100 - 33.1 - 6.52 - 0.953 - 0.112	http://nonlinear.com/redirect/outbound?p=chemspider&param=74852633	2-(2,4-Dihydroxyphenyl)-7-hydroxy-3-[(2E)-4-hydroxy-3,7-dimethyl-2,6-octadien-1-yl]-8-(3-methyl-2-buten-1-yl)-4H-chromen-4-one	490.245	489.238	1	2.01937	0.952143	0.999516
2.02_490.2451n	CSID74852634	M-H, M+Cl	C30H34O6	36.5	7.34	19.5131	94.4744	100 - 33.1 - 6.52 - 0.953 - 0.112	http://nonlinear.com/redirect/outbound?p=chemspider&param=74852634	2-(2,4-Dihydroxyphenyl)-7-hydroxy-3-[(2Z)-3-(hydroxymethyl)-7-methyl-2,6-octadien-1-yl]-8-(3-methyl-2-buten-1-yl)-4H-chromen-4-one	490.245	489.238	1	2.01937	0.952143	0.999516
2.02_490.2451n	CSID74852635	M-H, M+Cl	C30H34O6	36.5	7.34	19.5131	94.4744	100 - 33.1 - 6.52 - 0.953 - 0.112	http://nonlinear.com/redirect/outbound?p=chemspider&param=74852635	2-(2,4-Dihydroxyphenyl)-7-hydroxy-3-[(2E,6E)-8-hydroxy-3,7-dimethyl-2,6-octadien-1-yl]-8-(3-methyl-2-buten-1-yl)-4H-chromen-4-one	490.245	489.238	1	2.01937	0.952143	0.999516
2.02_490.2451n	CSID74852636	M-H, M+Cl	C30H34O6	36.5	7.34	19.5131	94.4744	100 - 33.1 - 6.52 - 0.953 - 0.112	http://nonlinear.com/redirect/outbound?p=chemspider&param=74852636	2-(2,4-Dihydroxyphenyl)-7-hydroxy-3-[(2E,6E)-8-hydroxy-3,7-dimethyl-2,6-octadien-1-yl]-8-(3-methyl-2-buten-1-yl)-4H-chromen-4-one	490.245	489.238	1	2.01937	0.952143	0.999516
2.02_490.2451n	CSID74852637	M-H, M+Cl	C30H34O6	36.5	7.34	19.5131	94.4744	100 - 33.1 - 6.52 - 0.953 - 0.112	http://nonlinear.com/redirect/outbound?p=chemspider&param=74852637	2-(2,4-Dihydroxyphenyl)-7-hydroxy-3-[(2E)-5-hydroxy-3,7-dimethyl-2,6-octadien-1-yl]-8-(3-methyl-2-buten-1-yl)-4H-chromen-4-one	490.245	489.238	1	2.01937	0.952143	0.999516
2.02_490.2451n	CSID74852638	M-H, M+Cl	C30H34O6	35.7	3.12	19.5131	94.4744	100 - 33.1 - 6.52 - 0.953 - 0.112	http://nonlinear.com/redirect/outbound?p=chemspider&param=74852638	2-(2,4-Dihydroxyphenyl)-3-[(2Z)-3,7-dimethyl-2,6-octadien-1-yl]-8-[(3,3-dimethyl-2-oxiranyl)methyl]-7-hydroxy-4H-chromen-4-one	490.245	489.238	1	2.01937	0.952143	0.999516
2.02_490.2451n	CSID74852639	M-H, M+Cl	C30H34O6	36.5	7.34	19.5131	94.4744	100 - 33.1 - 6.52 - 0.953 - 0.112	http://nonlinear.com/redirect/outbound?p=chemspider&param=74852639	2-(2,4-Dihydroxyphenyl)-7-hydroxy-8-(3-methyl-2-buten-1-yl)-3-{[3-methyl-3-(4-methyl-3-penten-1-yl)-2-oxiranyl]methyl}-4H-chromen-4-one	490.245	489.238	1	2.01937	0.952143	0.999516
2.02_490.2451n	CSID74852640	M-H, M+Cl	C30H34O6	36.5	7.34	19.5131	94.4744	100 - 33.1 - 6.52 - 0.953 - 0.112	http://nonlinear.com/redirect/outbound?p=chemspider&param=74852640	2-(2,4-Dihydroxyphenyl)-3-[(2E)-5-(3,3-dimethyl-2-oxiranyl)-3-methyl-2-penten-1-yl]-7-hydroxy-8-(3-methyl-2-buten-1-yl)-4H-chromen-4-one	490.245	489.238	1	2.01937	0.952143	0.999516
2.02_490.2451n	CSID74852641	M-H, M+Cl	C30H34O6	36.5	7.34	19.5131	94.4744	100 - 33.1 - 6.52 - 0.953 - 0.112	http://nonlinear.com/redirect/outbound?p=chemspider&param=74852641	3-[(2Z)-3,7-Dimethyl-2,6-octadien-1-yl]-7-hydroxy-8-(3-methyl-2-buten-1-yl)-2-(2,4,5-trihydroxyphenyl)-4H-chromen-4-one	490.245	489.238	1	2.01937	0.952143	0.999516
2.02_490.2451n	CSID8430495	M-H, M+Cl	C30H34O6	35	0	19.5131	94.4744	100 - 33.1 - 6.52 - 0.953 - 0.112	http://nonlinear.com/redirect/outbound?p=chemspider&param=8430495	2-(2,4-Dihydroxyphenyl)-3-[(2E)-3,7-dimethyl-2,6-octadien-1-yl]-5,7-dihydroxy-6-(3-methyl-2-buten-1-yl)-4H-chromen-4-one	490.245	489.238	1	2.01937	0.952143	0.999516
2.02_490.2451n	CSID98644497	M-H, M+Cl	C[13]6C[12]20H32N2O7	37.7	0	8.1838	97.7629	100 - 29.5 - 5.63 - 0.807	http://nonlinear.com/redirect/outbound?p=chemspider&param=98644497	Methyl 1-(2-phenylethyl)-4-[(~13~C_6_)phenyl(propionyl)amino]-4-piperidinecarboxylate ethanedioate (1:1)	490.245	489.238	1	2.01937	0.952143	0.999516
1.95_658.3371n	CSID17344741	M-H, M+Cl	C35H50N2O10	42.2	32.9	-14.3396	93.0544	100 - 39.5 - 9.67 - 1.76 - 0.262	http://nonlinear.com/redirect/outbound?p=chemspider&param=17344741	DIG NHS	658.337	693.243	1	1.94978	0.638008	0.999516
1.95_658.3371n	CSID30986903	M-H, M+Cl	C35H50N2O10	35.6	0	-14.3396	93.0544	100 - 39.5 - 9.67 - 1.76 - 0.262	http://nonlinear.com/redirect/outbound?p=chemspider&param=30986903	(3aR,4S,8S,8aR,3a'R,4'S,8'S,8a'R)-6,6'-[1,3-Propanediylbis(oxy-4,1-phenylenemethylene)]bis(2,2-dimethylhexahydro-3aH-[1,3]dioxolo[4,5-d]azepine-4,8-diol)	658.337	693.243	1	1.94978	0.638008	0.999516
1.95_658.3371n	CSID8547614	M-H, M+Cl	C35H50N2O10	35.6	0	-14.3396	93.0544	100 - 39.5 - 9.67 - 1.76 - 0.262	http://nonlinear.com/redirect/outbound?p=chemspider&param=8547614	(3aR,4R,8R,8aR,3a'R,4'R,8'R,8a'R)-6,6'-[1,3-Propanediylbis(oxy-4,1-phenylenemethylene)]bis(2,2-dimethylhexahydro-3aH-[1,3]dioxolo[4,5-d]azepine-4,8-diol)	658.337	693.243	1	1.94978	0.638008	0.999516
2.69_86.0715n	CSID1013273	M-H, M+FA-H	C5H10O	35	0	-19.4309	94.436	100 - 5.56 - 0.331	http://nonlinear.com/redirect/outbound?p=chemspider&param=1013273	S-1,2-Epoxypentane	86.0715	131.07	1	2.69028	0.960686	0.999516
2.69_86.0715n	CSID10700	M-H, M+FA-H	C5H10O	35	0	-19.4309	94.436	100 - 5.56 - 0.331	http://nonlinear.com/redirect/outbound?p=chemspider&param=10700	Prenol	86.0715	131.07	1	2.69028	0.960686	0.999516
2.69_86.0715n	CSID10777	M-H, M+FA-H	C5H10O	35	0	-19.4309	94.436	100 - 5.56 - 0.331	http://nonlinear.com/redirect/outbound?p=chemspider&param=10777	3-Methylbutan-2-one	86.0715	131.07	1	2.69028	0.960686	0.999516
2.69_86.0715n	CSID11065	M-H, M+FA-H	C5H10O	35	0	-19.4309	94.436	100 - 5.56 - 0.331	http://nonlinear.com/redirect/outbound?p=chemspider&param=11065	Isovaleraldehyde	86.0715	131.07	1	2.69028	0.960686	0.999516
2.69_86.0715n	CSID11525	M-H, M+FA-H	C5H10O	35	0	-19.4309	94.436	100 - 5.56 - 0.331	http://nonlinear.com/redirect/outbound?p=chemspider&param=11525	3584	86.0715	131.07	1	2.69028	0.960686	0.999516
2.69_86.0715n	CSID11746	M-H, M+FA-H	C5H10O	35	0	-19.4309	94.436	100 - 5.56 - 0.331	http://nonlinear.com/redirect/outbound?p=chemspider&param=11746	4-Penten-2-ol	86.0715	131.07	1	2.69028	0.960686	0.999516
2.69_86.0715n	CSID11910	M-H, M+FA-H	C5H10O	35	0	-19.4309	94.436	100 - 5.56 - 0.331	http://nonlinear.com/redirect/outbound?p=chemspider&param=11910	Pivaldehyde	86.0715	131.07	1	2.69028	0.960686	0.999516
2.69_86.0715n	CSID121301	M-H, M+FA-H	C5H10O	35	0	-19.4309	94.436	100 - 5.56 - 0.331	http://nonlinear.com/redirect/outbound?p=chemspider&param=121301	2-Cyclopropylethanol	86.0715	131.07	1	2.69028	0.960686	0.999516
2.69_86.0715n	CSID121359	M-H, M+FA-H	C5H10O	35	0	-19.4309	94.436	100 - 5.56 - 0.331	http://nonlinear.com/redirect/outbound?p=chemspider&param=121359	1-METHYLCYCLOPROPANEMETHANOL	86.0715	131.07	1	2.69028	0.960686	0.999516
2.69_86.0715n	CSID122270	M-H, M+FA-H	C5H10O	35	0	-19.4309	94.436	100 - 5.56 - 0.331	http://nonlinear.com/redirect/outbound?p=chemspider&param=122270	(2-Methylcyclopropyl)methanol	86.0715	131.07	1	2.69028	0.960686	0.999516
2.69_86.0715n	CSID12448	M-H, M+FA-H	C5H10O	35	0	-19.4309	94.436	100 - 5.56 - 0.331	http://nonlinear.com/redirect/outbound?p=chemspider&param=12448	ISOPRENOL	86.0715	131.07	1	2.69028	0.960686	0.999516
2.69_86.0715n	CSID12626	M-H, M+FA-H	C5H10O	35	0	-19.4309	94.436	100 - 5.56 - 0.331	http://nonlinear.com/redirect/outbound?p=chemspider&param=12626	4-Penten-1-ol	86.0715	131.07	1	2.69028	0.960686	0.999516
2.69_86.0715n	CSID13253	M-H, M+FA-H	C5H10O	35	0	-19.4309	94.436	100 - 5.56 - 0.331	http://nonlinear.com/redirect/outbound?p=chemspider&param=13253	SA2700000	86.0715	131.07	1	2.69028	0.960686	0.999516
2.69_86.0715n	CSID13876164	M-H, M+FA-H	C5H10O	35	0	-19.4309	94.436	100 - 5.56 - 0.331	http://nonlinear.com/redirect/outbound?p=chemspider&param=13876164	3-ETHOXYPROPENE	86.0715	131.07	1	2.69028	0.960686	0.999516
2.69_86.0715n	CSID151722	M-H, M+FA-H	C5H10O	35	0	-19.4309	94.436	100 - 5.56 - 0.331	http://nonlinear.com/redirect/outbound?p=chemspider&param=151722	1-Penten-2-ol	86.0715	131.07	1	2.69028	0.960686	0.999516
2.69_86.0715n	CSID17341010	M-H, M+FA-H	C2H[2]5H[1]3ClN	25.9	0	64.875	73.8329	100 - 2.62 - 32 - 0.838	http://nonlinear.com/redirect/outbound?p=chemspider&param=17341010	MFCD00190443	86.0715	131.07	1	2.69028	0.960686	0.999516
2.69_86.0715n	CSID19897	M-H, M+FA-H	C5H10O	35	0	-19.4309	94.436	100 - 5.56 - 0.331	http://nonlinear.com/redirect/outbound?p=chemspider&param=19897	EK3860000	86.0715	131.07	1	2.69028	0.960686	0.999516
2.69_86.0715n	CSID21105961	M-H, M+FA-H	C5H10O	35	0	-19.4309	94.436	100 - 5.56 - 0.331	http://nonlinear.com/redirect/outbound?p=chemspider&param=21105961	2-Methyl-2-buten-1-ol	86.0715	131.07	1	2.69028	0.960686	0.999516
2.69_86.0715n	CSID21837	M-H, M+FA-H	C5H10O	35	0	-19.4309	94.436	100 - 5.56 - 0.331	http://nonlinear.com/redirect/outbound?p=chemspider&param=21837	TZ3150000	86.0715	131.07	1	2.69028	0.960686	0.999516
2.69_86.0715n	CSID4517028	M-H, M+FA-H	C5H10O	35	0	-19.4309	94.436	100 - 5.56 - 0.331	http://nonlinear.com/redirect/outbound?p=chemspider&param=4517028	4305	86.0715	131.07	1	2.69028	0.960686	0.999516
2.69_86.0715n	CSID4517029	M-H, M+FA-H	C5H10O	35	0	-19.4309	94.436	100 - 5.56 - 0.331	http://nonlinear.com/redirect/outbound?p=chemspider&param=4517029	(2E)-2-Penten-1-ol	86.0715	131.07	1	2.69028	0.960686	0.999516
2.69_86.0715n	CSID4517179	M-H, M+FA-H	C5H10O	35	0	-19.4309	94.436	100 - 5.56 - 0.331	http://nonlinear.com/redirect/outbound?p=chemspider&param=4517179	KO0525000	86.0715	131.07	1	2.69028	0.960686	0.999516
2.69_86.0715n	CSID4518138	M-H, M+FA-H	C5H10O	35	0	-19.4309	94.436	100 - 5.56 - 0.331	http://nonlinear.com/redirect/outbound?p=chemspider&param=4518138	trans-3-Penten-2-ol	86.0715	131.07	1	2.69028	0.960686	0.999516
2.69_86.0715n	CSID4938572	M-H, M+FA-H	C5H10O	35	0	-19.4309	94.436	100 - 5.56 - 0.331	http://nonlinear.com/redirect/outbound?p=chemspider&param=4938572	(2E)-2-Methyl-2-buten-1-ol	86.0715	131.07	1	2.69028	0.960686	0.999516
2.69_86.0715n	CSID5342102	M-H, M+FA-H	C5H10O	35	0	-19.4309	94.436	100 - 5.56 - 0.331	http://nonlinear.com/redirect/outbound?p=chemspider&param=5342102	(S)-2-methylbutanal	86.0715	131.07	1	2.69028	0.960686	0.999516
2.69_86.0715n	CSID5362352	M-H, M+FA-H	C5H10O	35	0	-19.4309	94.436	100 - 5.56 - 0.331	http://nonlinear.com/redirect/outbound?p=chemspider&param=5362352	(2S)-4-Penten-2-ol	86.0715	131.07	1	2.69028	0.960686	0.999516
2.69_86.0715n	CSID5367246	M-H, M+FA-H	C5H10O	35	0	-19.4309	94.436	100 - 5.56 - 0.331	http://nonlinear.com/redirect/outbound?p=chemspider&param=5367246	(2R)-4-Penten-2-ol	86.0715	131.07	1	2.69028	0.960686	0.999516
2.69_86.0715n	CSID59707	M-H, M+FA-H	C5H10O	35	0	-19.4309	94.436	100 - 5.56 - 0.331	http://nonlinear.com/redirect/outbound?p=chemspider&param=59707	MFCD00060892	86.0715	131.07	1	2.69028	0.960686	0.999516
2.69_86.0715n	CSID63013	M-H, M+FA-H	C5H10O	35	0	-19.4309	94.436	100 - 5.56 - 0.331	http://nonlinear.com/redirect/outbound?p=chemspider&param=63013	propyl vinyl ether	86.0715	131.07	1	2.69028	0.960686	0.999516
2.69_86.0715n	CSID7012	M-H, M+FA-H	C5H10O	35	0	-19.4309	94.436	100 - 5.56 - 0.331	http://nonlinear.com/redirect/outbound?p=chemspider&param=7012	2-Methylbutanal	86.0715	131.07	1	2.69028	0.960686	0.999516
2.69_86.0715n	CSID7016	M-H, M+FA-H	C5H10O	35	0	-19.4309	94.436	100 - 5.56 - 0.331	http://nonlinear.com/redirect/outbound?p=chemspider&param=7016	3-Pentanone	86.0715	131.07	1	2.69028	0.960686	0.999516
2.69_86.0715n	CSID7026	M-H, M+FA-H	C5H10O	35	0	-19.4309	94.436	100 - 5.56 - 0.331	http://nonlinear.com/redirect/outbound?p=chemspider&param=7026	Cyclopentanol	86.0715	131.07	1	2.69028	0.960686	0.999516
2.69_86.0715n	CSID7028	M-H, M+FA-H	C5H10O	35	0	-19.4309	94.436	100 - 5.56 - 0.331	http://nonlinear.com/redirect/outbound?p=chemspider&param=7028	2-Methyltetrahydrofuran	86.0715	131.07	1	2.69028	0.960686	0.999516
2.69_86.0715n	CSID70507	M-H, M+FA-H	C5H10O	35	0	-19.4309	94.436	100 - 5.56 - 0.331	http://nonlinear.com/redirect/outbound?p=chemspider&param=70507	Cyclobutylcarbinol	86.0715	131.07	1	2.69028	0.960686	0.999516
2.69_86.0715n	CSID71435	M-H, M+FA-H	C5H10O	35	0	-19.4309	94.436	100 - 5.56 - 0.331	http://nonlinear.com/redirect/outbound?p=chemspider&param=71435	1839704	86.0715	131.07	1	2.69028	0.960686	0.999516
2.69_86.0715n	CSID7607	M-H, M+FA-H	C5H10O	35	0	-19.4309	94.436	100 - 5.56 - 0.331	http://nonlinear.com/redirect/outbound?p=chemspider&param=7607	Pentan-2-one	86.0715	131.07	1	2.69028	0.960686	0.999516
2.69_86.0715n	CSID7772	M-H, M+FA-H	C5H10O	35	0	-19.4309	94.436	100 - 5.56 - 0.331	http://nonlinear.com/redirect/outbound?p=chemspider&param=7772	n-pentanal	86.0715	131.07	1	2.69028	0.960686	0.999516
2.69_86.0715n	CSID7959	M-H, M+FA-H	C5H10O	35	0	-19.4309	94.436	100 - 5.56 - 0.331	http://nonlinear.com/redirect/outbound?p=chemspider&param=7959	EM9472000	86.0715	131.07	1	2.69028	0.960686	0.999516
2.69_86.0715n	CSID85095	M-H, M+FA-H	C5H10O	35	0	-19.4309	94.436	100 - 5.56 - 0.331	http://nonlinear.com/redirect/outbound?p=chemspider&param=85095	MFCD00009985	86.0715	131.07	1	2.69028	0.960686	0.999516
2.69_86.0715n	CSID8554	M-H, M+FA-H	C5H10O	35	0	-19.4309	94.436	100 - 5.56 - 0.331	http://nonlinear.com/redirect/outbound?p=chemspider&param=8554	Tetrahydropyran	86.0715	131.07	1	2.69028	0.960686	0.999516
1.90_454.2057n	CSID106368	M-H, M+FA-H	C26H30O7	36.5	0	14.4743	97.5363	100 - 28.7 - 5.41 - 0.765	http://nonlinear.com/redirect/outbound?p=chemspider&param=106368	obacunone	454.206	499.201	1	1.89758	0.56522	0.999516
1.90_454.2057n	CSID10867936	M-H, M+FA-H	C25H30N2O6	37.2	0	-10.2502	97.0821	100 - 28.3 - 5.1 - 0.688	http://nonlinear.com/redirect/outbound?p=chemspider&param=10867936	MFCD03266878	454.206	499.201	1	1.89758	0.56522	0.999516
1.90_454.2057n	CSID11968631	M-H, M+FA-H	C25H30N2O6	37.2	0	-10.2502	97.0821	100 - 28.3 - 5.1 - 0.688	http://nonlinear.com/redirect/outbound?p=chemspider&param=11968631	MFCD03284884	454.206	499.201	1	1.89758	0.56522	0.999516
1.90_454.2057n	CSID11969488	M-H, M+FA-H	C25H30N2O6	37.2	0	-10.2502	97.0821	100 - 28.3 - 5.1 - 0.688	http://nonlinear.com/redirect/outbound?p=chemspider&param=11969488	MFCD04442090	454.206	499.201	1	1.89758	0.56522	0.999516
1.90_454.2057n	CSID12234489	M-H, M+FA-H	C25H30N2O6	37.2	0	-10.2502	97.0821	100 - 28.3 - 5.1 - 0.688	http://nonlinear.com/redirect/outbound?p=chemspider&param=12234489	MFCD03009550	454.206	499.201	1	1.89758	0.56522	0.999516
1.90_454.2057n	CSID12234511	M-H, M+FA-H	C25H30N2O6	37.2	0	-10.2502	97.0821	100 - 28.3 - 5.1 - 0.688	http://nonlinear.com/redirect/outbound?p=chemspider&param=12234511	MFCD03007192	454.206	499.201	1	1.89758	0.56522	0.999516
1.90_454.2057n	CSID17226064	M-H, M+FA-H	C26H30O7	36.5	0	14.4743	97.5363	100 - 28.7 - 5.41 - 0.765	http://nonlinear.com/redirect/outbound?p=chemspider&param=17226064	(2R)-5-Oxo-2-hexanyl 2,4-di-O-benzoyl-3,6-dideoxy-alpha-L-arabino-hexopyranoside	454.206	499.201	1	1.89758	0.56522	0.999516
1.90_454.2057n	CSID17339349	M-H, M+FA-H	C25H30N2O6	37.2	0	-10.2502	97.0821	100 - 28.3 - 5.1 - 0.688	http://nonlinear.com/redirect/outbound?p=chemspider&param=17339349	boc-orn(fmoc)-oh	454.206	499.201	1	1.89758	0.56522	0.999516
1.90_454.2057n	CSID19357682	M-H, M+FA-H	C25H30N2O6	37.2	0	-10.2502	97.0821	100 - 28.3 - 5.1 - 0.688	http://nonlinear.com/redirect/outbound?p=chemspider&param=19357682	FMOC-D-ORN(BOC)-OH	454.206	499.201	1	1.89758	0.56522	0.999516
1.90_454.2057n	CSID2035262	M-H, M+FA-H	C30H32P2	36.1	0	17.1626	97.9119	100 - 32.8 - 5.21 - 0.533	http://nonlinear.com/redirect/outbound?p=chemspider&param=2035262	1,6-Bis(diphenylphosphino)hexane	454.206	499.201	1	1.89758	0.56522	0.999516
1.90_454.2057n	CSID2036879	M-H, M+FA-H	C25H30N2O6	37.2	0	-10.2502	97.0821	100 - 28.3 - 5.1 - 0.688	http://nonlinear.com/redirect/outbound?p=chemspider&param=2036879	Fmoc-Orn(Boc)-OH	454.206	499.201	1	1.89758	0.56522	0.999516
1.90_454.2057n	CSID2036933	M-H, M+FA-H	C25H30N2O6	37.2	0	-10.2502	97.0821	100 - 28.3 - 5.1 - 0.688	http://nonlinear.com/redirect/outbound?p=chemspider&param=2036933	MFCD04112688	454.206	499.201	1	1.89758	0.56522	0.999516
1.90_454.2057n	CSID20476963	M-H, M+FA-H	C26H30O7	36.4	0	14.8109	97.5363	100 - 28.7 - 5.41 - 0.765	http://nonlinear.com/redirect/outbound?p=chemspider&param=20476963	1-Hydroxy-8-(2-hydroxy-3-methylbut-3-enyl)-3,6,7-trimethoxy-2-(3-methylbut-2-enyl)-xanthone	454.206	499.201	1	1.89758	0.56522	0.999516
1.90_454.2057n	CSID241563	M-H, M+FA-H	C30H30O4	35.8	0	-19.1204	98.0575	100 - 32.9 - 6.07 - 0.81	http://nonlinear.com/redirect/outbound?p=chemspider&param=241563	1,10-Bis(1-hydroxy-2-naphthyl)-1,10-decanedione	454.206	499.201	1	1.89758	0.56522	0.999516
1.90_454.2057n	CSID24534335	M-H, M+FA-H	C27H26N4O3	37.4	0	11.5197	99.1251	100 - 31.1 - 5.28 - 0.643	http://nonlinear.com/redirect/outbound?p=chemspider&param=24534335	Fmoc-Leu-Bt	454.206	499.201	1	1.89758	0.56522	0.999516
1.90_454.2057n	CSID2574724	M-H, M+FA-H	C30H30O4	35.8	0	-19.1204	98.0575	100 - 32.9 - 6.07 - 0.81	http://nonlinear.com/redirect/outbound?p=chemspider&param=2574724	MFCD02331249	454.206	499.201	1	1.89758	0.56522	0.999516
1.90_454.2057n	CSID26564334	M-H, M+FA-H	C25H30N2O6	37.2	0	-10.2502	97.0821	100 - 28.3 - 5.1 - 0.688	http://nonlinear.com/redirect/outbound?p=chemspider&param=26564334	BOC-D-ORN(FMOC)-OH	454.206	499.201	1	1.89758	0.56522	0.999516
1.90_454.2057n	CSID285185	M-H, M+FA-H	C20H30N4O8	38.3	0	-1.38211	93.2568	100 - 23.7 - 4.34 - 0.585	http://nonlinear.com/redirect/outbound?p=chemspider&param=285185	MFCD00690313	454.206	499.201	1	1.89758	0.56522	0.999516
1.90_454.2057n	CSID2909655	M-H, M+FA-H	C29H29ClN3+	34.3	0	2.85166	74.9848	100 - 32.8 - 37.2 - 11 - 1.7 - 0.173	http://nonlinear.com/redirect/outbound?p=chemspider&param=2909655	6-Chloro-3-ethyl-1-phenyl-2-[3-(1,3,3-trimethyl-1,3-dihydro-2H-indol-2-ylidene)-1-propen-1-yl]-1H-3,1-benzimidazol-3-ium	454.206	499.201	1	1.89758	0.56522	0.999516
1.90_454.2057n	CSID30780332	M-H, M+FA-H	C25H30N2O6	37.2	0	-10.2502	97.0821	100 - 28.3 - 5.1 - 0.688	http://nonlinear.com/redirect/outbound?p=chemspider&param=30780332	4-{[(16alpha,17alpha)-16-(Methoxycarbonyl)yohimban-17-yl]oxy}-4-oxobutanoic acid	454.206	499.201	1	1.89758	0.56522	0.999516
1.90_454.2057n	CSID30791907	M-H, M+FA-H	C24H34Cl2N2O2	27.3	0	-21.2691	57.2233	100 - 27.2 - 67.9 - 17.8 - 12.8 - 3.04 - 0.425	http://nonlinear.com/redirect/outbound?p=chemspider&param=30791907	(9R)-6'-(3-Methylbutoxy)-10,11-dihydrocinchonan-9-ol dihydrochloride	454.206	499.201	1	1.89758	0.56522	0.999516
1.90_454.2057n	CSID30900121	M-H, M+FA-H	C25H30N2O6	38.2	5.23	-10.2502	97.0821	100 - 28.3 - 5.1 - 0.688	http://nonlinear.com/redirect/outbound?p=chemspider&param=30900121	(2R,9S)-2-Amino-9-{[(9H-fluoren-9-ylmethoxy)carbonyl]amino}decanedioic acid	454.206	499.201	1	1.89758	0.56522	0.999516
1.90_454.2057n	CSID30902970	M-H, M+FA-H	C27H26N4O3	37.4	0	11.5197	99.1251	100 - 31.1 - 5.28 - 0.643	http://nonlinear.com/redirect/outbound?p=chemspider&param=30902970	N-Benzyl-N-{3-[1-(4-methoxybenzyl)-3-methyl-2-oxo-2,3-dihydro-1H-imidazol-4-yl]-2-propyn-1-yl}-1H-pyrrole-2-carboxamide	454.206	499.201	1	1.89758	0.56522	0.999516
1.90_454.2057n	CSID30992926	M-H, M+FA-H	C30H30O4	35.8	0	-19.1204	98.0575	100 - 32.9 - 6.07 - 0.81	http://nonlinear.com/redirect/outbound?p=chemspider&param=30992926	1-[2,5-Bis(benzyloxy)-6-methoxy-3-methyl-1-naphthyl]-3-buten-1-ol	454.206	499.201	1	1.89758	0.56522	0.999516
1.90_454.2057n	CSID31000849	M-H, M+FA-H	C26H30O7	36.5	0	14.4743	97.5363	100 - 28.7 - 5.41 - 0.765	http://nonlinear.com/redirect/outbound?p=chemspider&param=31000849	Ethyl (1S,2S,4S,6R,7R,8S,9R)-4-phenyl-9-(3,4,5-trimethoxyphenyl)-3,5-dioxatricyclo[5.2.1.0~2,6~]decane-8-carboxylate	454.206	499.201	1	1.89758	0.56522	0.999516
1.90_454.2057n	CSID34950236	M-H, M+FA-H	C26H26N6O2	47.1	50.4	-13.207	98.776	100 - 30.7 - 4.96 - 0.561	http://nonlinear.com/redirect/outbound?p=chemspider&param=34950236	(2E)-1-{3-[4-Amino-3-(4-phenoxyphenyl)-1H-pyrazolo[3,4-d]pyrimidin-1-yl]-1-piperidinyl}-2-buten-1-one	454.206	499.201	1	1.89758	0.56522	0.999516
1.90_454.2057n	CSID35014898	M-H, M+FA-H	C26H30O7	36.5	0	14.4743	97.5363	100 - 28.7 - 5.41 - 0.765	http://nonlinear.com/redirect/outbound?p=chemspider&param=35014898	1-Hydroxy-2-(2-hydroxy-3-methyl-3-buten-1-yl)-3,6,7-trimethoxy-8-(3-methyl-2-buten-1-yl)-9H-xanthen-9-one	454.206	499.201	1	1.89758	0.56522	0.999516
1.90_454.2057n	CSID437433	M-H, M+FA-H	C26H30O7	36.5	0	14.4743	97.5363	100 - 28.7 - 5.41 - 0.765	http://nonlinear.com/redirect/outbound?p=chemspider&param=437433	8-(3-Furyl)-1,1,5a,7a,11b-pentamethyl-5b,6,7,7a,8,11b,13,13a-octahydrooxireno[4,4a]isochromeno[6,5-g][2]benzoxepine-3,10,12(1H,5aH,10aH)-trione	454.206	499.201	1	1.89758	0.56522	0.999516
1.90_454.2057n	CSID4470557	M-H, M+FA-H	C25H30N2O6	47.1	49.3	-10.2502	97.0821	100 - 28.3 - 5.1 - 0.688	http://nonlinear.com/redirect/outbound?p=chemspider&param=4470557	?-FNA	454.206	499.201	1	1.89758	0.56522	0.999516
1.90_454.2057n	CSID4477952	M-H, M+FA-H	C26H30O7	36.5	0	14.4743	97.5363	100 - 28.7 - 5.41 - 0.765	http://nonlinear.com/redirect/outbound?p=chemspider&param=4477952	1-Hydroxy-8-[(1E)-3-hydroxy-3-methyl-1-buten-1-yl]-3,6,7-trimethoxy-2-(3-methyl-2-buten-1-yl)-9H-xanthen-9-one	454.206	499.201	1	1.89758	0.56522	0.999516
1.90_454.2057n	CSID58825109	M-H, M+FA-H	C26H26N6O2	45.5	42.8	-13.207	98.776	100 - 30.7 - 4.96 - 0.561	http://nonlinear.com/redirect/outbound?p=chemspider&param=58825109	Pz-1	454.206	499.201	1	1.89758	0.56522	0.999516
1.90_454.2057n	CSID65324092	M-H, M+FA-H	C25H30N2O6	38.2	5.23	-10.2502	97.0821	100 - 28.3 - 5.1 - 0.688	http://nonlinear.com/redirect/outbound?p=chemspider&param=65324092	N~2~-[(9H-Fluoren-9-ylmethoxy)carbonyl]-N~6~-(2-hydroxy-2-methylpropanoyl)lysine	454.206	499.201	1	1.89758	0.56522	0.999516
1.90_454.2057n	CSID65324725	M-H, M+FA-H	C25H30N2O6	37.2	0	-10.2502	97.0821	100 - 28.3 - 5.1 - 0.688	http://nonlinear.com/redirect/outbound?p=chemspider&param=65324725	Benzyl 4-(benzoyloxy)-3-({[(2-methyl-2-propanyl)oxy]carbonyl}amino)-1-piperidinecarboxylate	454.206	499.201	1	1.89758	0.56522	0.999516
1.90_454.2057n	CSID7836598	M-H, M+FA-H	C27H26N4O3	37.4	0	11.5197	99.1251	100 - 31.1 - 5.28 - 0.643	http://nonlinear.com/redirect/outbound?p=chemspider&param=7836598	MFCD03087804	454.206	499.201	1	1.89758	0.56522	0.999516
1.90_454.2057n	CSID7920229	M-H, M+FA-H	C27H26N4O3	37.4	0	11.5197	99.1251	100 - 31.1 - 5.28 - 0.643	http://nonlinear.com/redirect/outbound?p=chemspider&param=7920229	MFCD03936699	454.206	499.201	1	1.89758	0.56522	0.999516
1.90_454.2057n	CSID7924568	M-H, M+FA-H	C27H26N4O3	37.4	0	11.5197	99.1251	100 - 31.1 - 5.28 - 0.643	http://nonlinear.com/redirect/outbound?p=chemspider&param=7924568	MFCD03936883	454.206	499.201	1	1.89758	0.56522	0.999516
1.90_454.2057n	CSID7927514	M-H, M+FA-H	C27H26N4O3	37.4	0	11.5197	99.1251	100 - 31.1 - 5.28 - 0.643	http://nonlinear.com/redirect/outbound?p=chemspider&param=7927514	MFCD03932229	454.206	499.201	1	1.89758	0.56522	0.999516
1.90_454.2057n	CSID7933402	M-H, M+FA-H	C27H26N4O3	37.4	0	11.5197	99.1251	100 - 31.1 - 5.28 - 0.643	http://nonlinear.com/redirect/outbound?p=chemspider&param=7933402	MFCD02668330	454.206	499.201	1	1.89758	0.56522	0.999516
1.90_454.2057n	CSID8044271	M-H, M+FA-H	C30H30O4	35.8	0	-19.1204	98.0575	100 - 32.9 - 6.07 - 0.81	http://nonlinear.com/redirect/outbound?p=chemspider&param=8044271	Biphenylindanone A	454.206	499.201	1	1.89758	0.56522	0.999516
1.90_454.2057n	CSID90382	M-H, M+FA-H	C26H30O7	36.5	0	14.4743	97.5363	100 - 28.7 - 5.41 - 0.765	http://nonlinear.com/redirect/outbound?p=chemspider&param=90382	1-(3-Furyl)-4b,7,7,14a-tetramethyl-6a,7,12b,13,14,14a-hexahydro-1H,8aH-pyrano[4',3':3,3a][2]benzofuro[5,4-f]isochromene-3,5,10(4bH,6H,9H)-trione	454.206	499.201	1	1.89758	0.56522	0.999516
3.18_627.2587n	CSID71079773	M-H, 2M-H	C33H41NO11	35.9	0	-14.7559	94.8571	100 - 36.9 - 8.89 - 1.6 - 0.238	http://nonlinear.com/redirect/outbound?p=chemspider&param=71079773	1-{4-[3-(dimethylamino)propoxy]phenyl}-1,2-bis(4-methoxyphenyl)ethanol 2-hydroxy-1,2,3-propanetricarboxylate	627.259	626.251	1	3.17602	0.910509	0.999516
3.49_679.3141n	CSID30812398	M-H, 2M-H	C35H50ClNO10	35	0.343	2.6609	77.6623	100 - 39.2 - 41.5 - 14.2 - 3.3 - 0.584	http://nonlinear.com/redirect/outbound?p=chemspider&param=30812398	(1S,5R,7E,9R,10R,11R,12R,13S)-5-{(1E,3E)-6-[(1S,2R)-2-Chlorocyclopropyl]-1,3-hexadien-5-yn-1-yl}-1-hydroxy-9-methoxy-7,10,12-trimethyl-3-oxo-4,15-dioxabicyclo[9.3.1]pentadec-7-en-13-yl 4,6-dideoxy-4-f ormamido-3-C-methyl-2-O-methyl-alpha-L-talopyranoside	679.314	1357.65	1	3.49395	0.478152	0.999516
3.49_679.3141n	CSID30812400	M-H, 2M-H	C35H50ClNO10	35	0.343	2.6609	77.6623	100 - 39.2 - 41.5 - 14.2 - 3.3 - 0.584	http://nonlinear.com/redirect/outbound?p=chemspider&param=30812400	(1S,5R,7E,9R,10R,11R,12R,13S)-5-{(1E,3E)-6-[(1S,2R)-2-Chlorocyclopropyl]-1,3-hexadien-5-yn-1-yl}-1-hydroxy-9-methoxy-7,10,12-trimethyl-3-oxo-4,15-dioxabicyclo[9.3.1]pentadec-7-en-13-yl 4,6-dideoxy-4-f ormamido-3-C-methyl-2-O-methyl-alpha-D-talopyranoside	679.314	1357.65	1	3.49395	0.478152	0.999516
3.66_695.2986n	CSID10254486	M-H, 2M-H	C37H45NO12	34.4	0	6.40114	79.4249	100 - 41.4 - 10.8 - 2.11 - 0.337	http://nonlinear.com/redirect/outbound?p=chemspider&param=10254486	Rifamycin S	695.299	1389.62	1	3.66165	0.740205	0.999516
3.66_695.2986n	CSID4941344	M-H, 2M-H	C37H45NO12	34.4	0	6.40114	79.4249	100 - 41.4 - 10.8 - 2.11 - 0.337	http://nonlinear.com/redirect/outbound?p=chemspider&param=4941344	(7S,9E,11S,12S,13S,14S,15R,16R,17S,18S)-2,15,17-Trihydroxy-11-methoxy-3,7,12,14,16,18,22-heptamethyl-6,23,27,29-tetraoxo-8,30-dioxa-24-azatetracyclo[23.3.1.1~4,7~.0~5,28~]triaconta-1(28),2,4,9,19,21,2 5-heptaen-13-yl acetate	695.299	1389.62	1	3.66165	0.740205	0.999516
3.98_686.3210n	CSID30790806	M-H, 2M-H	C33H46N6O10	46.5	70.5	-9.46907	72.5352	100 - 38.8 - 9.38 - 1.69 - 0.25	http://nonlinear.com/redirect/outbound?p=chemspider&param=30790806	L-Tyrosylserylglycyl-L-phenylalanyl-L-leucylthreonine	686.321	1371.66	1	3.9797	0.571149	0.999516
3.53_349.1099n	CSID10835645	M-H, 2M-H	C18H19Cl2N3	29.9	0	-3.77693	54.1669	100 - 20.8 - 66 - 13.4 - 11.5 - 2.21 - 0.213	http://nonlinear.com/redirect/outbound?p=chemspider&param=10835645	MFCD00224915	349.11	348.103	1	3.52873	0.885824	0.999516
3.53_349.1099n	CSID12234490	M-H, 2M-H	C18H15N5O3	34.4	0	-21.6104	93.0122	100 - 21.6 - 2.84 - 0.278	http://nonlinear.com/redirect/outbound?p=chemspider&param=12234490	MFCD03448741	349.11	348.103	1	3.52873	0.885824	0.999516
3.53_349.1099n	CSID12250568	M-H, 2M-H	C14H15N5O6	35	0	22.0979	96.4009	100 - 17.4 - 2.66 - 0.287	http://nonlinear.com/redirect/outbound?p=chemspider&param=12250568	MFCD01181994	349.11	348.103	1	3.52873	0.885824	0.999516
3.53_349.1099n	CSID12999573	M-H, 2M-H	C18H15N5O3	34.4	0	-21.6104	93.0122	100 - 21.6 - 2.84 - 0.278	http://nonlinear.com/redirect/outbound?p=chemspider&param=12999573	MFCD01822178	349.11	348.103	1	3.52873	0.885824	0.999516
3.53_349.1099n	CSID148921	M-H, 2M-H	C19H20Cl2NO	25.6	0	28.4802	53.8437	100 - 21.2 - 66.3 - 13.7 - 11.7 - 2.28 - 0.245	http://nonlinear.com/redirect/outbound?p=chemspider&param=148921	Ecopipam hydrochloride	349.11	348.103	1	3.52873	0.885824	0.999516
3.53_349.1099n	CSID15279015	M-H, 2M-H	C18H19ClNO4	33	0	5.31478	71.3444	100 - 20.2 - 34.7 - 6.74 - 0.905	http://nonlinear.com/redirect/outbound?p=chemspider&param=15279015	MFCD00035498	349.11	348.103	1	3.52873	0.885824	0.999516
3.53_349.1099n	CSID17347174	M-H, 2M-H	C17H20ClN3O3	29.4	0	-26.8549	71.75	100 - 19.8 - 34.4 - 6.57 - 0.81	http://nonlinear.com/redirect/outbound?p=chemspider&param=17347174	PJ-34 hydrochloride hydrate	349.11	348.103	1	3.52873	0.885824	0.999516
3.53_349.1099n	CSID21331634	M-H, 2M-H	C17H20ClN3O3	29.4	0	-26.8549	71.75	100 - 19.8 - 34.4 - 6.57 - 0.81	http://nonlinear.com/redirect/outbound?p=chemspider&param=21331634	MFCD03933217	349.11	348.103	1	3.52873	0.885824	0.999516
3.53_349.1099n	CSID21331732	M-H, 2M-H	C18H20ClNO4	33	0	5.31478	71.3362	100 - 20.2 - 34.7 - 6.74 - 0.905	http://nonlinear.com/redirect/outbound?p=chemspider&param=21331732	MFCD00226358	349.11	348.103	1	3.52873	0.885824	0.999516
3.53_349.1099n	CSID21337764	M-H, 2M-H	C18H19ClNO4	33	0	5.31478	71.3444	100 - 20.2 - 34.7 - 6.74 - 0.905	http://nonlinear.com/redirect/outbound?p=chemspider&param=21337764	MFCD00573631	349.11	348.103	1	3.52873	0.885824	0.999516
3.53_349.1099n	CSID21488419	M-H, 2M-H	C19H15N3O4	36.2	0	10.5596	92.4708	100 - 22 - 3.12 - 0.333	http://nonlinear.com/redirect/outbound?p=chemspider&param=21488419	MFCD07787719	349.11	348.103	1	3.52873	0.885824	0.999516
3.53_349.1099n	CSID21490934	M-H, 2M-H	C18H20ClNO4	33	0	5.31478	71.3362	100 - 20.2 - 34.7 - 6.74 - 0.905	http://nonlinear.com/redirect/outbound?p=chemspider&param=21490934	MFCD07799010	349.11	348.103	1	3.52873	0.885824	0.999516
3.53_349.1099n	CSID21490941	M-H, 2M-H	C18H20ClNO4	33	0	5.31478	71.3362	100 - 20.2 - 34.7 - 6.74 - 0.905	http://nonlinear.com/redirect/outbound?p=chemspider&param=21490941	MFCD07799017	349.11	348.103	1	3.52873	0.885824	0.999516
3.53_349.1099n	CSID21491212	M-H, 2M-H	C18H20ClNO4	33.2	0.616	5.31478	71.3362	100 - 20.2 - 34.7 - 6.74 - 0.905	http://nonlinear.com/redirect/outbound?p=chemspider&param=21491212	MFCD07799362	349.11	348.103	1	3.52873	0.885824	0.999516
3.53_349.1099n	CSID2177	M-H, 2M-H	C17H20ClN3O3	29.4	0	-26.8549	71.75	100 - 19.8 - 34.4 - 6.57 - 0.81	http://nonlinear.com/redirect/outbound?p=chemspider&param=2177	Azasetron	349.11	348.103	1	3.52873	0.885824	0.999516
3.53_349.1099n	CSID22888330	M-H, 2M-H	C19H15N3O4	36.2	0	10.5596	92.4708	100 - 22 - 3.12 - 0.333	http://nonlinear.com/redirect/outbound?p=chemspider&param=22888330	MFCD01436536	349.11	348.103	1	3.52873	0.885824	0.999516
3.53_349.1099n	CSID22904711	M-H, 2M-H	C18H15N5O3	34.4	0	-21.6104	93.0122	100 - 21.6 - 2.84 - 0.278	http://nonlinear.com/redirect/outbound?p=chemspider&param=22904711	MFCD08282407	349.11	348.103	1	3.52873	0.885824	0.999516
3.53_349.1099n	CSID23555162	M-H, 2M-H	C18H20Cl2N3	29.9	0	-3.77693	54.1607	100 - 20.8 - 66 - 13.4 - 11.5 - 2.21 - 0.214	http://nonlinear.com/redirect/outbound?p=chemspider&param=23555162	MFCD02673748	349.11	348.103	1	3.52873	0.885824	0.999516
3.53_349.1099n	CSID23555758	M-H, 2M-H	C18H20Cl2N3	29.9	0	-3.77693	54.1607	100 - 20.8 - 66 - 13.4 - 11.5 - 2.21 - 0.214	http://nonlinear.com/redirect/outbound?p=chemspider&param=23555758	MFCD02676335	349.11	348.103	1	3.52873	0.885824	0.999516
3.53_349.1099n	CSID24605309	M-H, 2M-H	C18H15N5O3	34.4	0	-21.6104	93.0122	100 - 21.6 - 2.84 - 0.278	http://nonlinear.com/redirect/outbound?p=chemspider&param=24605309	N-(7,8-Dimethoxyimidazo[1,2-c]quinazolin-5-yl)nicotinamide	349.11	348.103	1	3.52873	0.885824	0.999516
3.53_349.1099n	CSID272054	M-H, 2M-H	C18H20ClNO4	33	0	5.31478	71.3362	100 - 20.2 - 34.7 - 6.74 - 0.905	http://nonlinear.com/redirect/outbound?p=chemspider&param=272054	MFCD00158313	349.11	348.103	1	3.52873	0.885824	0.999516
3.53_349.1099n	CSID2789909	M-H, 2M-H	C19H16ClN5	33.7	0	1.46783	70.2441	100 - 22.6 - 34.4 - 7.38 - 0.785	http://nonlinear.com/redirect/outbound?p=chemspider&param=2789909	MFCD00128589	349.11	348.103	1	3.52873	0.885824	0.999516
3.53_349.1099n	CSID2935698	M-H, 2M-H	C19H21Cl2NO	25.6	0	28.4802	53.8375	100 - 21.2 - 66.3 - 13.7 - 11.7 - 2.28 - 0.246	http://nonlinear.com/redirect/outbound?p=chemspider&param=2935698	MFCD00028582	349.11	348.103	1	3.52873	0.885824	0.999516
3.53_349.1099n	CSID3077970	M-H, 2M-H	C18H20ClNO4	33	0	5.31478	71.3362	100 - 20.2 - 34.7 - 6.74 - 0.905	http://nonlinear.com/redirect/outbound?p=chemspider&param=3077970	3-(4-chloro-2,5-dimethoxyanilino)-1-(4-methoxyphenyl)-1-propanone	349.11	348.103	1	3.52873	0.885824	0.999516
3.53_349.1099n	CSID31000908	M-H, 2M-H	C18H20ClNO4	33.7	3.17	5.31478	71.3362	100 - 20.2 - 34.7 - 6.74 - 0.905	http://nonlinear.com/redirect/outbound?p=chemspider&param=31000908	(1R,2R,3S,4S,5S,6S)-5-(2-Chloro-6-methoxy-3-quinolinyl)-6-(hydroxymethyl)bicyclo[2.2.1]heptane-2,3-diol	349.11	348.103	1	3.52873	0.885824	0.999516
3.53_349.1099n	CSID3269361	M-H, 2M-H	C19H21Cl2NO	25.6	0	28.4802	53.8375	100 - 21.2 - 66.3 - 13.7 - 11.7 - 2.28 - 0.246	http://nonlinear.com/redirect/outbound?p=chemspider&param=3269361	MFCD00028354	349.11	348.103	1	3.52873	0.885824	0.999516
3.53_349.1099n	CSID3276395	M-H, 2M-H	C19H21Cl2NO	25.6	0	28.4802	53.8375	100 - 21.2 - 66.3 - 13.7 - 11.7 - 2.28 - 0.246	http://nonlinear.com/redirect/outbound?p=chemspider&param=3276395	3-(4-TERT-BUTYLANILINO)-1-(3,4-DICHLOROPHENYL)-1-PROPANONE	349.11	348.103	1	3.52873	0.885824	0.999516
3.53_349.1099n	CSID3597675	M-H, 2M-H	C18H20ClNO4	33	0	5.31478	71.3362	100 - 20.2 - 34.7 - 6.74 - 0.905	http://nonlinear.com/redirect/outbound?p=chemspider&param=3597675	MFCD03937701	349.11	348.103	1	3.52873	0.885824	0.999516
3.53_349.1099n	CSID3601670	M-H, 2M-H	C19H16ClN5	33.7	0	1.46783	70.2441	100 - 22.6 - 34.4 - 7.38 - 0.785	http://nonlinear.com/redirect/outbound?p=chemspider&param=3601670	MFCD02670790	349.11	348.103	1	3.52873	0.885824	0.999516
3.53_349.1099n	CSID3627844	M-H, 2M-H	C19H21Cl2NO	25.6	0	28.4802	53.8375	100 - 21.2 - 66.3 - 13.7 - 11.7 - 2.28 - 0.246	http://nonlinear.com/redirect/outbound?p=chemspider&param=3627844	MFCD00028734	349.11	348.103	1	3.52873	0.885824	0.999516
3.53_349.1099n	CSID4444626	M-H, 2M-H	C15H17N4O6+	36.5	0	-12.3443	95.6974	100 - 18.1 - 2.78 - 0.306	http://nonlinear.com/redirect/outbound?p=chemspider&param=4444626	3-(3-{(E)-2-[(2S)-2,6-Dicarboxy-2,3-dihydro-4-pyridinyl]vinyl}-1H-imidazol-3-ium-5-yl)-L-alanine	349.11	348.103	1	3.52873	0.885824	0.999516
3.53_349.1099n	CSID4491800	M-H, 2M-H	C19H15N3O4	36.2	0	10.5596	92.4708	100 - 22 - 3.12 - 0.333	http://nonlinear.com/redirect/outbound?p=chemspider&param=4491800	MFCD00637411	349.11	348.103	1	3.52873	0.885824	0.999516
3.53_349.1099n	CSID4499643	M-H, 2M-H	C18H15N5O3	34.4	0	-21.6104	93.0122	100 - 21.6 - 2.84 - 0.278	http://nonlinear.com/redirect/outbound?p=chemspider&param=4499643	MFCD01150799	349.11	348.103	1	3.52873	0.885824	0.999516
3.53_349.1099n	CSID4499789	M-H, 2M-H	C18H15N5O3	34.4	0	-21.6104	93.0122	100 - 21.6 - 2.84 - 0.278	http://nonlinear.com/redirect/outbound?p=chemspider&param=4499789	MFCD01913388	349.11	348.103	1	3.52873	0.885824	0.999516
3.53_349.1099n	CSID4499803	M-H, 2M-H	C18H15N5O3	34.4	0	-21.6104	93.0122	100 - 21.6 - 2.84 - 0.278	http://nonlinear.com/redirect/outbound?p=chemspider&param=4499803	MFCD00848812	349.11	348.103	1	3.52873	0.885824	0.999516
3.53_349.1099n	CSID4500256	M-H, 2M-H	C18H15N5O3	34.4	0	-21.6104	93.0122	100 - 21.6 - 2.84 - 0.278	http://nonlinear.com/redirect/outbound?p=chemspider&param=4500256	MFCD01913390	349.11	348.103	1	3.52873	0.885824	0.999516
3.53_349.1099n	CSID4502574	M-H, 2M-H	C18H15N5O3	34.4	0	-21.6104	93.0122	100 - 21.6 - 2.84 - 0.278	http://nonlinear.com/redirect/outbound?p=chemspider&param=4502574	MFCD01913982	349.11	348.103	1	3.52873	0.885824	0.999516
3.53_349.1099n	CSID616539	M-H, 2M-H	C18H20ClNO4	33	0	5.31478	71.3362	100 - 20.2 - 34.7 - 6.74 - 0.905	http://nonlinear.com/redirect/outbound?p=chemspider&param=616539	MFCD01183712	349.11	348.103	1	3.52873	0.885824	0.999516
3.53_349.1099n	CSID616661	M-H, 2M-H	C18H20ClNO4	33	0	5.31478	71.3362	100 - 20.2 - 34.7 - 6.74 - 0.905	http://nonlinear.com/redirect/outbound?p=chemspider&param=616661	MFCD01183852	349.11	348.103	1	3.52873	0.885824	0.999516
3.53_349.1099n	CSID71080030	M-H, 2M-H	C17H19ClN3O3	29.4	0	-26.8549	71.7583	100 - 19.8 - 34.4 - 6.57 - 0.809	http://nonlinear.com/redirect/outbound?p=chemspider&param=71080030	3-(4,5-dihydro-1H-imidazol-2-ylmethyl)-8-methoxy-1,2,3,4-tetrahydro-5H-chromeno[3,4-c]pyridin-5-one hydrochloride	349.11	348.103	1	3.52873	0.885824	0.999516
3.53_349.1099n	CSID7889889	M-H, 2M-H	C19H15N3O4	36.2	0	10.5596	92.4708	100 - 22 - 3.12 - 0.333	http://nonlinear.com/redirect/outbound?p=chemspider&param=7889889	MFCD00365032	349.11	348.103	1	3.52873	0.885824	0.999516
3.53_349.1099n	CSID7889901	M-H, 2M-H	C19H15N3O4	36.2	0	10.5596	92.4708	100 - 22 - 3.12 - 0.333	http://nonlinear.com/redirect/outbound?p=chemspider&param=7889901	MFCD00365028	349.11	348.103	1	3.52873	0.885824	0.999516
3.53_349.1099n	CSID7889904	M-H, 2M-H	C19H15N3O4	36.2	0	10.5596	92.4708	100 - 22 - 3.12 - 0.333	http://nonlinear.com/redirect/outbound?p=chemspider&param=7889904	MFCD00637421	349.11	348.103	1	3.52873	0.885824	0.999516
3.53_349.1099n	CSID7889923	M-H, 2M-H	C18H15N5O3	34.4	0	-21.6104	93.0122	100 - 21.6 - 2.84 - 0.278	http://nonlinear.com/redirect/outbound?p=chemspider&param=7889923	MFCD01841427	349.11	348.103	1	3.52873	0.885824	0.999516
3.53_349.1099n	CSID7935857	M-H, 2M-H	C18H15N5O3	34.4	0	-21.6104	93.0122	100 - 21.6 - 2.84 - 0.278	http://nonlinear.com/redirect/outbound?p=chemspider&param=7935857	MFCD01915305	349.11	348.103	1	3.52873	0.885824	0.999516
3.53_349.1099n	CSID7944544	M-H, 2M-H	C19H15N3O4	36.2	0	10.5596	92.4708	100 - 22 - 3.12 - 0.333	http://nonlinear.com/redirect/outbound?p=chemspider&param=7944544	MFCD03932766	349.11	348.103	1	3.52873	0.885824	0.999516
3.53_349.1099n	CSID7955571	M-H, 2M-H	C19H15N3O4	36.2	0	10.5596	92.4708	100 - 22 - 3.12 - 0.333	http://nonlinear.com/redirect/outbound?p=chemspider&param=7955571	MFCD04120534	349.11	348.103	1	3.52873	0.885824	0.999516
3.53_349.1099n	CSID810550	M-H, 2M-H	C19H16ClN5	33.7	0	1.46783	70.2441	100 - 22.6 - 34.4 - 7.38 - 0.785	http://nonlinear.com/redirect/outbound?p=chemspider&param=810550	MFCD03685755	349.11	348.103	1	3.52873	0.885824	0.999516
4.26_686.3210n	CSID30790806	M-H, 2M-H	C33H46N6O10	39.8	36.2	-9.4564	73.3465	100 - 38.8 - 9.38 - 1.69 - 0.25	http://nonlinear.com/redirect/outbound?p=chemspider&param=30790806	L-Tyrosylserylglycyl-L-phenylalanyl-L-leucylthreonine	686.321	1371.66	1	4.2631	0.544441	0.999516
9.26_480.2754n	CSID134638	M+Cl, 2M-H	C26H40O8	53.1	96.8	6.34699	75.6546	100 - 28.9 - 5.66 - 0.833 - 0.101	http://nonlinear.com/redirect/outbound?p=chemspider&param=134638	GLUCOSYL STEVIOL	480.275	959.547	1	9.26068	0.250224	0.999516
9.26_480.2754n	CSID23940870	M+Cl, 2M-H	C32H36N2O2	34.9	0	-4.83619	80.1357	100 - 35.8 - 6.64 - 0.848	http://nonlinear.com/redirect/outbound?p=chemspider&param=23940870	MFCD00136298	480.275	959.547	1	9.26068	0.250224	0.999516
9.26_480.2754n	CSID24603929	M+Cl, 2M-H	C26H36N6O3	50.6	96	-19.8335	76.4279	100 - 30.8 - 5.22 - 0.632	http://nonlinear.com/redirect/outbound?p=chemspider&param=24603929	Mps1-IN-2	480.275	959.547	1	9.26068	0.250224	0.999516
9.26_480.2754n	CSID26567248	M+Cl, 2M-H	C32H36N2O2	54.1	96	-4.83619	80.1357	100 - 35.8 - 6.64 - 0.848	http://nonlinear.com/redirect/outbound?p=chemspider&param=26567248	4,8-Dimesityl-6,6-dimethyl-1-phenyl-4,8-diazaspiro[2.5]octane-5,7-dione	480.275	959.547	1	9.26068	0.250224	0.999516
9.26_480.2754n	CSID2691	M+Cl, 2M-H	C28H37ClN4O	50.2	92.8	20.3268	78.2465	100 - 32.2 - 37.2 - 10.9 - 1.72 - 0.185	http://nonlinear.com/redirect/outbound?p=chemspider&param=2691	clocapramine	480.275	959.547	1	9.26068	0.250224	0.999516
9.26_480.2754n	CSID30797383	M+Cl, 2M-H	C33H36O3	51	93	18.5465	80.5541	100 - 36.2 - 6.98 - 0.946 - 0.1	http://nonlinear.com/redirect/outbound?p=chemspider&param=30797383	(1S,2R)-2-Tritylcyclohexyl 6-methyl-2-oxo-5-heptenoate	480.275	959.547	1	9.26068	0.250224	0.999516
9.26_480.2754n	CSID30903286	M+Cl, 2M-H	C32H36N2O2	54.1	96	-4.83619	80.1357	100 - 35.8 - 6.64 - 0.848	http://nonlinear.com/redirect/outbound?p=chemspider&param=30903286	4,5-Bis(2,6-diisopropylphenoxy)phthalonitrile	480.275	959.547	1	9.26068	0.250224	0.999516
9.26_480.2754n	CSID58829776	M+Cl, 2M-H	C26H40O8	53.1	96.8	6.34699	75.6546	100 - 28.9 - 5.66 - 0.833 - 0.101	http://nonlinear.com/redirect/outbound?p=chemspider&param=58829776	1-O-[(5xi,8alpha,9xi,10alpha,13alpha)-13-Hydroxy-18-oxokaur-16-en-18-yl]-beta-D-glucopyranose	480.275	959.547	1	9.26068	0.250224	0.999516
9.26_480.2754n	CSID65324596	M+Cl, 2M-H	C28H32N8	54.6	96	0.754326	78.0649	100 - 33.6 - 5.47 - 0.575	http://nonlinear.com/redirect/outbound?p=chemspider&param=65324596	6,6'-(trans-2,4-Diphenyl-1,3-cyclobutanediyl)bis(N,N'-dimethyl-2,4-pyrimidinediamine)	480.275	959.547	1	9.26068	0.250224	0.999516
9.26_480.2754n	CSID65327438	M+Cl, 2M-H	C32H36N2O2	54.1	96	-4.83619	80.1357	100 - 35.8 - 6.64 - 0.848	http://nonlinear.com/redirect/outbound?p=chemspider&param=65327438	2,2'-[1,2-Ethanediylbis(benzylimino)]bis(1-phenylethanol)	480.275	959.547	1	9.26068	0.250224	0.999516
9.26_480.2754n	CSID74877221	M+Cl, 2M-H	C23H45O8P	49.9	96	-20.531	73.348	100 - 25.7 - 4.81 - 0.671	http://nonlinear.com/redirect/outbound?p=chemspider&param=74877221	(2R)-1-(Octanoyloxy)-3-(phosphonooxy)-2-propanyl laurate	480.275	959.547	1	9.26068	0.250224	0.999516
9.26_480.2754n	CSID74877423	M+Cl, 2M-H	C23H45O8P	49.9	96	-20.531	73.348	100 - 25.7 - 4.81 - 0.671	http://nonlinear.com/redirect/outbound?p=chemspider&param=74877423	(2R)-1-(Octanoyloxy)-3-(phosphonooxy)-2-propanyl 10-methylundecanoate	480.275	959.547	1	9.26068	0.250224	0.999516
9.26_480.2754n	CSID7826109	M+Cl, 2M-H	C23H45O8P	30.7	0	-20.531	73.348	100 - 25.7 - 4.81 - 0.671	http://nonlinear.com/redirect/outbound?p=chemspider&param=7826109	1,2-dicapryl-sn-glycero-3-phosphate	480.275	959.547	1	9.26068	0.250224	0.999516
9.26_480.2754n	CSID7826113	M+Cl, 2M-H	C23H45O8P	30.7	0	-20.531	73.348	100 - 25.7 - 4.81 - 0.671	http://nonlinear.com/redirect/outbound?p=chemspider&param=7826113	didecanoylphosphatidic acid	480.275	959.547	1	9.26068	0.250224	0.999516
9.26_480.2754n	CSID7904841	M+Cl, 2M-H	C27H36N4O4	34.5	0	3.55065	76.8718	100 - 31.2 - 5.54 - 0.715	http://nonlinear.com/redirect/outbound?p=chemspider&param=7904841	MFCD00989785	480.275	959.547	1	9.26068	0.250224	0.999516
9.26_480.2754n	CSID7926298	M+Cl, 2M-H	C27H36N4O4	34.5	0	3.55065	76.8718	100 - 31.2 - 5.54 - 0.715	http://nonlinear.com/redirect/outbound?p=chemspider&param=7926298	MFCD01225962	480.275	959.547	1	9.26068	0.250224	0.999516
9.26_480.2754n	CSID8023737	M+Cl, 2M-H	C26H40O8	53.1	96.8	6.34699	75.6546	100 - 28.9 - 5.66 - 0.833 - 0.101	http://nonlinear.com/redirect/outbound?p=chemspider&param=8023737	neoandrographolide	480.275	959.547	1	9.26068	0.250224	0.999516
9.26_480.2754n	CSID8316185	M+Cl, 2M-H	C26H40O8	33.7	0	6.34699	75.6546	100 - 28.9 - 5.66 - 0.833 - 0.101	http://nonlinear.com/redirect/outbound?p=chemspider&param=8316185	(5xi,8alpha,9xi,10alpha,13alpha)-13-(beta-D-Glucopyranosyloxy)kaur-16-en-18-oic acid	480.275	959.547	1	9.26068	0.250224	0.999516
9.26_480.2754n	CSID853265	M+Cl, 2M-H	C32H36N2O2	34.9	0	-4.83619	80.1357	100 - 35.8 - 6.64 - 0.848	http://nonlinear.com/redirect/outbound?p=chemspider&param=853265	MFCD01173351	480.275	959.547	1	9.26068	0.250224	0.999516
5.12_645.2654n	CSID17347036	M-H, 2M-H	C36H40ClN3O6	32.3	0	7.55488	70.1867	100 - 40.7 - 41.3 - 14.6 - 3.18 - 0.515	http://nonlinear.com/redirect/outbound?p=chemspider&param=17347036	MFCD00873564	645.265	1289.55	1	5.11905	0.0939363	0.999516
5.12_645.2654n	CSID31708	M-H, 2M-H	C35H45Cl2NO6	29.5	0	4.71725	53.0916	100 - 39 - 72.5 - 26.3 - 15.9 - 4.89 - 0.996 - 0.154	http://nonlinear.com/redirect/outbound?p=chemspider&param=31708	Prednimustine	645.265	1289.55	1	5.11905	0.0939363	0.999516
5.12_645.2654n	CSID3583376	M-H, 2M-H	C42H35N3O4	36.5	0	4.15004	87.5529	100 - 47.1 - 11.7 - 2.01 - 0.27	http://nonlinear.com/redirect/outbound?p=chemspider&param=3583376	MFCD03088695	645.265	1289.55	1	5.11905	0.0939363	0.999516
5.12_645.2654n	CSID5293310	M-H, 2M-H	C36H40ClN3O6	32.3	0	7.55488	70.1867	100 - 40.7 - 41.3 - 14.6 - 3.18 - 0.515	http://nonlinear.com/redirect/outbound?p=chemspider&param=5293310	MFCD00905004	645.265	1289.55	1	5.11905	0.0939363	0.999516
4.92_1128.4965n	CSID65327897	M-H, M+Cl	C81H64N2O4	32.8	0	8.76178	73.8246	100 - 89.2 - 40.2 - 12.2 - 2.78 - 0.513	http://nonlinear.com/redirect/outbound?p=chemspider&param=65327897	2-[13-(4-Biphenylyl)pentacyclo[6.6.6.0~2,7~.0~9,14~.0~15,20~]icosa-2,4,6,9,11,13,15,17,19-nonaen-3-yl]-11-(8-pentadecanyl)benzo[13,14]isoquinolino[6',5',4':8,9,10]pentapheno[3,4,5-def]isoquinoline-1,3 ,10,12(2H,11H)-tetrone	1128.5	1127.49	1	4.91665	0.42265	0.999516
4.73_966.4373n	CSID24606170	M-H, M+Cl	C44H70O23	56	92.3	6.76505	95.2551	100 - 49.3 - 16.6 - 4.2 - 0.883 - 0.16	http://nonlinear.com/redirect/outbound?p=chemspider&param=24606170	rebaudioside E	966.437	965.43	1	4.73148	0.42265	0.999516
4.73_966.4373n	CSID30790938	M-H, M+Cl	C39H66N8O20	38	0	-2.07675	92.4625	100 - 46.6 - 14.7 - 3.5 - 0.689 - 0.117	http://nonlinear.com/redirect/outbound?p=chemspider&param=30790938	(2R,5R,8S,13R,16S,19R)-19-{[(2R,3R,4R,5S,6R)-3-Acetamido-5-{[(2S,3R,4R,5S,6R)-3-acetamido-4,5-dihydroxy-6-(hydroxymethyl)tetrahydro-2H-pyran-2-yl]oxy}-2-hydroxy-6-(hydroxymethyl)tetrahydro-2H-pyran-4- yl]oxy}-8-(4-aminobutyl)-13-carboxy-2,5,16-trimethyl-4,7,10,15,18-pentaoxo-3,6,9,14,17-pentaazaicosan-1-oic acid	966.437	965.43	1	4.73148	0.42265	0.999516
4.73_966.4373n	CSID5294031	M-H, M+Cl	C44H70O23	38.9	7.01	6.76505	95.2551	100 - 49.3 - 16.6 - 4.2 - 0.883 - 0.16	http://nonlinear.com/redirect/outbound?p=chemspider&param=5294031	Rebaudioside A	966.437	965.43	1	4.73148	0.42265	0.999516
4.73_966.4373n	CSID74886411	M-H, M+Cl	C44H70O23	38.9	7.01	6.76505	95.2551	100 - 49.3 - 16.6 - 4.2 - 0.883 - 0.16	http://nonlinear.com/redirect/outbound?p=chemspider&param=74886411	1-O-(13-{[Hexopyranosyl-(1->2)-[hexopyranosyl-(1->3)]hexopyranosyl]oxy}-18-oxokaur-16-en-18-yl)hexopyranose	966.437	965.43	1	4.73148	0.42265	0.999516
3.26_120.0569n	CSID102702	M-H, M+FA-H	C8H8O	37.1	0	-5.20146	91.4687	100 - 8.78 - 0.544	http://nonlinear.com/redirect/outbound?p=chemspider&param=102702	CZ9625010	120.057	165.055	1	3.25685	0.980772	0.999516
3.26_120.0569n	CSID102885	M-H, M+FA-H	C8H8O	37.1	0	-5.20146	91.4687	100 - 8.78 - 0.544	http://nonlinear.com/redirect/outbound?p=chemspider&param=102885	CZ9625030	120.057	165.055	1	3.25685	0.980772	0.999516
3.26_120.0569n	CSID119301	M-H, M+FA-H	C8H8O	37.1	0	-5.20146	91.4687	100 - 8.78 - 0.544	http://nonlinear.com/redirect/outbound?p=chemspider&param=119301	vinylphenol	120.057	165.055	1	3.25685	0.980772	0.999516
3.26_120.0569n	CSID13865424	M-H, M+FA-H	C8H8O	37.1	0	-5.20146	91.4687	100 - 8.78 - 0.544	http://nonlinear.com/redirect/outbound?p=chemspider&param=13865424	4-Methylbenzaldehyde	120.057	165.055	1	3.25685	0.980772	0.999516
3.26_120.0569n	CSID13876539	M-H, M+FA-H	C8H8O	37.1	0	-5.20146	91.4687	100 - 8.78 - 0.544	http://nonlinear.com/redirect/outbound?p=chemspider&param=13876539	Phenylacetaldehyde	120.057	165.055	1	3.25685	0.980772	0.999516
3.26_120.0569n	CSID17345048	M-H, M+FA-H	C[13]C[12]3H9NO3	32.4	0	-39.2005	94.677	100 - 4.91 - 0.713	http://nonlinear.com/redirect/outbound?p=chemspider&param=17345048	MFCD00144679	120.057	165.055	1	3.25685	0.980772	0.999516
3.26_120.0569n	CSID17345098	M-H, M+FA-H	C4H9N[15]O3	36.1	0	13.4815	94.677	100 - 4.91 - 0.713	http://nonlinear.com/redirect/outbound?p=chemspider&param=17345098	MFCD00209793	120.057	165.055	1	3.25685	0.980772	0.999516
3.26_120.0569n	CSID21106522	M-H, M+FA-H	C8H8O	37.1	0	-5.20146	91.4687	100 - 8.78 - 0.544	http://nonlinear.com/redirect/outbound?p=chemspider&param=21106522	coumaran	120.057	165.055	1	3.25685	0.980772	0.999516
3.26_120.0569n	CSID21106524	M-H, M+FA-H	C8H8O	37.1	0	-5.20146	91.4687	100 - 8.78 - 0.544	http://nonlinear.com/redirect/outbound?p=chemspider&param=21106524	o-Tolualdehyde	120.057	165.055	1	3.25685	0.980772	0.999516
3.26_120.0569n	CSID21168826	M-H, M+FA-H	C8H8O	37.1	0	-5.20146	91.4687	100 - 8.78 - 0.544	http://nonlinear.com/redirect/outbound?p=chemspider&param=21168826	m-Tolualdehyde	120.057	165.055	1	3.25685	0.980772	0.999516
3.26_120.0569n	CSID2282486	M-H, M+FA-H	C8H8O	37.1	0	-5.20146	91.4687	100 - 8.78 - 0.544	http://nonlinear.com/redirect/outbound?p=chemspider&param=2282486	3-Vinylphenol	120.057	165.055	1	3.25685	0.980772	0.999516
3.26_120.0569n	CSID26537219	M-H, M+FA-H	C8H8O	37.1	0	-5.20146	91.4687	100 - 8.78 - 0.544	http://nonlinear.com/redirect/outbound?p=chemspider&param=26537219	7-Octene-3,5-diyn-1-ol	120.057	165.055	1	3.25685	0.980772	0.999516
3.26_120.0569n	CSID272580	M-H, M+FA-H	C3H8N2O3	33.9	0	28.3501	95.3592	100 - 4.18 - 0.685	http://nonlinear.com/redirect/outbound?p=chemspider&param=272580	MFCD00034051	120.057	165.055	1	3.25685	0.980772	0.999516
3.26_120.0569n	CSID56234	M-H, M+FA-H	C8H8O	37.1	0	-5.20146	91.4687	100 - 8.78 - 0.544	http://nonlinear.com/redirect/outbound?p=chemspider&param=56234	4-Vinylphenol	120.057	165.055	1	3.25685	0.980772	0.999516
3.26_120.0569n	CSID63037	M-H, M+FA-H	C8H8O	37.1	0	-5.20146	91.4687	100 - 8.78 - 0.544	http://nonlinear.com/redirect/outbound?p=chemspider&param=63037	MFCD00081208	120.057	165.055	1	3.25685	0.980772	0.999516
3.26_120.0569n	CSID7005	M-H, M+FA-H	C8H8O	37.1	0	-5.20146	91.4687	100 - 8.78 - 0.544	http://nonlinear.com/redirect/outbound?p=chemspider&param=7005	Styrene oxide	120.057	165.055	1	3.25685	0.980772	0.999516
3.26_120.0569n	CSID7132	M-H, M+FA-H	C8H8O	37.1	0	-5.20146	91.4687	100 - 8.78 - 0.544	http://nonlinear.com/redirect/outbound?p=chemspider&param=7132	Acetophenone	120.057	165.055	1	3.25685	0.980772	0.999516
3.26_120.0569n	CSID8496	M-H, M+FA-H	C3H8N2O3	33.9	0	28.3501	95.3592	100 - 4.18 - 0.685	http://nonlinear.com/redirect/outbound?p=chemspider&param=8496	DMU	120.057	165.055	1	3.25685	0.980772	0.999516
3.26_120.0569n	CSID91411	M-H, M+FA-H	C3H8N2O3	33.9	0	28.3501	95.3592	100 - 4.18 - 0.685	http://nonlinear.com/redirect/outbound?p=chemspider&param=91411	SHX	120.057	165.055	1	3.25685	0.980772	0.999516
3.26_120.0569n	CSID9904	M-H, M+FA-H	C8H8O	37.1	0	-5.20146	91.4687	100 - 8.78 - 0.544	http://nonlinear.com/redirect/outbound?p=chemspider&param=9904	Phthalane	120.057	165.055	1	3.25685	0.980772	0.999516
3.16_590.2716n	CSID11888675	M+FA-H, 2M-H	C37H38N2O5	36.2	0	-10.9497	92.6982	100 - 41.4 - 9.37 - 1.52 - 0.194	http://nonlinear.com/redirect/outbound?p=chemspider&param=11888675	MFCD03303951	590.272	1179.49	1	3.15862	0.837571	0.999516
3.16_590.2716n	CSID17346975	M+FA-H, 2M-H	C27H38N6O9	37	0	2.69812	88.3883	100 - 32.2 - 6.86 - 1.1 - 0.144	http://nonlinear.com/redirect/outbound?p=chemspider&param=17346975	6266359	590.272	1179.49	1	3.15862	0.837571	0.999516
3.16_590.2716n	CSID30779926	M+FA-H, 2M-H	C37H38N2O5	36.2	0	-10.9497	92.6982	100 - 41.4 - 9.37 - 1.52 - 0.194	http://nonlinear.com/redirect/outbound?p=chemspider&param=30779926	(2E)-N-({(1R,2R,3R)-2-(Benzyloxy)-3-[(trityloxy)methyl]cyclopentyl}carbamoyl)-3-methoxyacrylamide	590.272	1179.49	1	3.15862	0.837571	0.999516
3.16_590.2716n	CSID4222075	M+FA-H, 2M-H	C27H38N6O9	37	0	2.69812	88.3883	100 - 32.2 - 6.86 - 1.1 - 0.144	http://nonlinear.com/redirect/outbound?p=chemspider&param=4222075	N-(3-Carboxypropanoyl)alanylalanylprolyl-N-(4-nitrophenyl)leucinamide	590.272	1179.49	1	3.15862	0.837571	0.999516
3.16_590.2716n	CSID4445395	M+FA-H, 2M-H	C33H38N2O8	35	0	14.9012	90.6147	100 - 37.2 - 8.36 - 1.4 - 0.189	http://nonlinear.com/redirect/outbound?p=chemspider&param=4445395	4939	590.272	1179.49	1	3.15862	0.837571	0.999516
3.16_590.2716n	CSID7908479	M+FA-H, 2M-H	C32H44Cl2N2O4	29.1	0	6.42187	53.0006	100 - 36 - 71 - 24 - 14.9 - 4.33 - 0.799 - 0.11	http://nonlinear.com/redirect/outbound?p=chemspider&param=7908479	MFCD05152827	590.272	1179.49	1	3.15862	0.837571	0.999516
1.15_79.9647n	CSID10449627	M-H, 2M-H	HO3P-2	34	0	-33.815	99.2631	100 - 0.126 - 0.617	http://nonlinear.com/redirect/outbound?p=chemspider&param=10449627	Phosphonate dianion	79.9647	78.9574	1	1.14567	0.636319	0.999516
1.15_79.9647n	CSID2341689	M-H, 2M-H	HO3P	35.9	0	-20.0721	99.2631	100 - 0.126 - 0.617	http://nonlinear.com/redirect/outbound?p=chemspider&param=2341689	Hydroxy(oxo)phosphoniumolate	79.9647	78.9574	1	1.14567	0.636319	0.999516
0.56_629.3533m/z	CSID108739	2M-H	C19H25NO3	33.5	0	-9.9251	78.4902	100 - 21.3 - 2.78 - 0.27	http://nonlinear.com/redirect/outbound?p=chemspider&param=108739	Mitiglinide		629.353	1	0.55715	0.838216	0.999516
0.56_629.3533m/z	CSID11217525	2M+FA-H	C16H24N2O3	34.4	0	-3.78836	76.3422	100 - 18.4 - 2.22 - 0.201	http://nonlinear.com/redirect/outbound?p=chemspider&param=11217525	1-Boc-4-(4-amino-phenoxy)-piperidine		629.353	1	0.55715	0.838216	0.999516
0.56_629.3533m/z	CSID114042	2M-H	C21H21N3	31.9	0	21.4478	80.2471	100 - 24.1 - 2.77 - 0.203	http://nonlinear.com/redirect/outbound?p=chemspider&param=114042	5107482		629.353	1	0.55715	0.838216	0.999516
0.56_629.3533m/z	CSID13077926	2M+FA-H	C18H20N4	30.2	0	30.0515	78.0481	100 - 21.2 - 2.13 - 0.136	http://nonlinear.com/redirect/outbound?p=chemspider&param=13077926	N4-(4-tert-Butylphenyl)quinazoline-4,6-diamine		629.353	1	0.55715	0.838216	0.999516
0.56_629.3533m/z	CSID19569669	2M+FA-H	C16H24N2O3	34.4	0	-3.78836	76.3422	100 - 18.4 - 2.22 - 0.201	http://nonlinear.com/redirect/outbound?p=chemspider&param=19569669	tert-Butyl 3-(4-aminophenoxy)piperidine-1-carboxylate		629.353	1	0.55715	0.838216	0.999516
0.56_629.3533m/z	CSID2073659	2M+FA-H	C16H24N2O3	34.4	0	-3.78836	76.3422	100 - 18.4 - 2.22 - 0.201	http://nonlinear.com/redirect/outbound?p=chemspider&param=2073659	Tert-Butyl4-(2-aminophenoxy)piperidine-1-carboxylate		629.353	1	0.55715	0.838216	0.999516
0.56_629.3533m/z	CSID21392758	2M+FA-H	C16H24N2O3	34.4	0	-3.78836	76.3422	100 - 18.4 - 2.22 - 0.201	http://nonlinear.com/redirect/outbound?p=chemspider&param=21392758	2-Methyl-2-propanyl 3-{[(4-methyl-2-pyridinyl)oxy]methyl}-1-pyrrolidinecarboxylate		629.353	1	0.55715	0.838216	0.999516
0.56_629.3533m/z	CSID21489466	2M-H	C21H21N3	31.9	0	21.4478	80.2471	100 - 24.1 - 2.77 - 0.203	http://nonlinear.com/redirect/outbound?p=chemspider&param=21489466	MFCD00143924		629.353	1	0.55715	0.838216	0.999516
0.56_629.3533m/z	CSID21492782	2M-H	C19H25NO3	33.5	0	-9.9251	78.4902	100 - 21.3 - 2.78 - 0.27	http://nonlinear.com/redirect/outbound?p=chemspider&param=21492782	MFCD02671292		629.353	1	0.55715	0.838216	0.999516
0.56_629.3533m/z	CSID21686430	2M+FA-H	C21H24O	32.4	0	-17.5776	79.568	100 - 23 - 2.73 - 0.223	http://nonlinear.com/redirect/outbound?p=chemspider&param=21686430			629.353	1	0.55715	0.838216	0.999516
0.56_629.3533m/z	CSID22900449	2M+FA-H	C21H24O	32.4	0	-17.5776	79.568	100 - 23 - 2.73 - 0.223	http://nonlinear.com/redirect/outbound?p=chemspider&param=22900449	MFCD11055113		629.353	1	0.55715	0.838216	0.999516
0.56_629.3533m/z	CSID22903536	2M-H	C19H25NO3	33.5	0	-9.9251	78.4902	100 - 21.3 - 2.78 - 0.27	http://nonlinear.com/redirect/outbound?p=chemspider&param=22903536	(3aS,5R,6R,6aS)-5-[(1S)-3,3-Dimethylcyclopentyl]-6-methoxy-2-phenyl-3a,5,6,6a-tetrahydrofuro[3,2-d][1,3]oxazole		629.353	1	0.55715	0.838216	0.999516
0.56_629.3533m/z	CSID2310083	2M-H	C19H25NO3	33.5	0	-9.9251	78.4902	100 - 21.3 - 2.78 - 0.27	http://nonlinear.com/redirect/outbound?p=chemspider&param=2310083	2-Benzyl-4-(octahydro-2H-isoindol-2-yl)-4-oxobutanoic acid		629.353	1	0.55715	0.838216	0.999516
0.56_629.3533m/z	CSID24608682	2M+FA-H	C15H25N4P	32.2	0	-14.0251	75.7118	100 - 18 - 1.52	http://nonlinear.com/redirect/outbound?p=chemspider&param=24608682	N-[diethylamino(1H-pyrrolo[2,3-b]pyridin-2-yl)phosphanyl]-N-ethyl-ethanamine		629.353	1	0.55715	0.838216	0.999516
0.56_629.3533m/z	CSID2485	2M+FA-H	C16H24N2O3	34.4	0	-3.78836	76.3422	100 - 18.4 - 2.22 - 0.201	http://nonlinear.com/redirect/outbound?p=chemspider&param=2485	Carteolol		629.353	1	0.55715	0.838216	0.999516
0.56_629.3533m/z	CSID25993130	2M+FA-H	C16H24N2O3	34.4	0	-3.78836	76.3422	100 - 18.4 - 2.22 - 0.201	http://nonlinear.com/redirect/outbound?p=chemspider&param=25993130	tert-Butyl 3-(2-methoxy-5-methylpyridin-3-yl)pyrrolidine-1-carboxylate		629.353	1	0.55715	0.838216	0.999516
0.56_629.3533m/z	CSID260656	2M+FA-H	C16H24N2O3	34.4	0	-3.78836	76.3422	100 - 18.4 - 2.22 - 0.201	http://nonlinear.com/redirect/outbound?p=chemspider&param=260656	MFCD00090997		629.353	1	0.55715	0.838216	0.999516
0.56_629.3533m/z	CSID2878992	2M+FA-H	C16H24N2O3	34.4	0	-3.78836	76.3422	100 - 18.4 - 2.22 - 0.201	http://nonlinear.com/redirect/outbound?p=chemspider&param=2878992	MFCD00265994		629.353	1	0.55715	0.838216	0.999516
0.56_629.3533m/z	CSID2992847	2M+FA-H	C16H24N2O3	34.4	0	-3.78836	76.3422	100 - 18.4 - 2.22 - 0.201	http://nonlinear.com/redirect/outbound?p=chemspider&param=2992847	1-[(3-Methoxypropyl)amino]-3-[(2-methyl-1H-indol-4-yl)oxy]-2-propanol		629.353	1	0.55715	0.838216	0.999516
0.56_629.3533m/z	CSID30777326	M+Cl	C37H54O6	36	0	-13.5957	94.1377	100 - 40.9 - 9.37 - 1.55 - 0.205	http://nonlinear.com/redirect/outbound?p=chemspider&param=30777326	4-[(2E)-3,7-Dimethyl-5-oxo-2,6-octadien-1-yl]-2-formyl-3-hydroxy-5-methoxybenzyl (9E,12E)-9,12-octadecadienoate		629.353	1	0.55715	0.838216	0.999516
0.56_629.3533m/z	CSID30779458	2M-H	C19H25NO3	33.5	0	-9.9251	78.4902	100 - 21.3 - 2.78 - 0.27	http://nonlinear.com/redirect/outbound?p=chemspider&param=30779458	2-Methyl-2-propanyl (2S)-2-[(1S)-1-hydroxy-3-phenyl-2-propyn-1-yl]-1-piperidinecarboxylate		629.353	1	0.55715	0.838216	0.999516
0.56_629.3533m/z	CSID30779459	2M-H	C19H25NO3	33.5	0	-9.9251	78.4902	100 - 21.3 - 2.78 - 0.27	http://nonlinear.com/redirect/outbound?p=chemspider&param=30779459	2-Methyl-2-propanyl (2R)-2-[(1R)-1-hydroxy-3-phenyl-2-propyn-1-yl]-1-piperidinecarboxylate		629.353	1	0.55715	0.838216	0.999516
0.56_629.3533m/z	CSID30781606	2M+FA-H	C21H24O	32.4	0	-17.5776	79.568	100 - 23 - 2.73 - 0.223	http://nonlinear.com/redirect/outbound?p=chemspider&param=30781606	4,4-Dimethyl-1-{4-[(E)-2-phenylvinyl]phenyl}-3-pentanone		629.353	1	0.55715	0.838216	0.999516
0.56_629.3533m/z	CSID30781663	2M-H	C21H21N3	31.9	0	21.4478	80.2471	100 - 24.1 - 2.77 - 0.203	http://nonlinear.com/redirect/outbound?p=chemspider&param=30781663	1-[4-(1H-Imidazol-1-yl)butyl]-4-phenyl-1H-indole		629.353	1	0.55715	0.838216	0.999516
0.56_629.3533m/z	CSID30856236	2M-H	C19H25NO3	33.5	0	-9.9251	78.4902	100 - 21.3 - 2.78 - 0.27	http://nonlinear.com/redirect/outbound?p=chemspider&param=30856236	2-Methyl-2-propanyl [(3R,4S)-3-allyl-1-methyl-2-oxo-1,2,3,4-tetrahydro-4-quinolinyl]acetate		629.353	1	0.55715	0.838216	0.999516
0.56_629.3533m/z	CSID30901854	2M+FA-H	C16H24N2O3	34.4	0	-3.78836	76.3422	100 - 18.4 - 2.22 - 0.201	http://nonlinear.com/redirect/outbound?p=chemspider&param=30901854	Methyl 2-[(dimethylcarbamoyl)amino]-4-pentylbenzoate		629.353	1	0.55715	0.838216	0.999516
0.56_629.3533m/z	CSID30902315	2M-H	C19H25NO3	33.5	0	-9.9251	78.4902	100 - 21.3 - 2.78 - 0.27	http://nonlinear.com/redirect/outbound?p=chemspider&param=30902315	2-Methyl-2-propanyl [3-hydroxy-3-(1-naphthyl)propyl]methylcarbamate		629.353	1	0.55715	0.838216	0.999516
0.56_629.3533m/z	CSID30984521	2M-H	C19H25NO3	33.5	0	-9.9251	78.4902	100 - 21.3 - 2.78 - 0.27	http://nonlinear.com/redirect/outbound?p=chemspider&param=30984521	7-[(2Z)-2-(Hydroxyimino)ethyl]-7-(4-methoxyphenyl)spiro[4.5]decan-6-one		629.353	1	0.55715	0.838216	0.999516
0.56_629.3533m/z	CSID31022091	2M-H	C19H25NO3	33.5	0	-9.9251	78.4902	100 - 21.3 - 2.78 - 0.27	http://nonlinear.com/redirect/outbound?p=chemspider&param=31022091	Ethyl 2-heptyl-4-oxo-1,4-dihydro-3-quinolinecarboxylate		629.353	1	0.55715	0.838216	0.999516
0.56_629.3533m/z	CSID3313611	2M+FA-H	C16H24N2O3	34.4	0	-3.78836	76.3422	100 - 18.4 - 2.22 - 0.201	http://nonlinear.com/redirect/outbound?p=chemspider&param=3313611	MFCD00087102		629.353	1	0.55715	0.838216	0.999516
0.56_629.3533m/z	CSID3337546	2M+FA-H	C16H24N2O3	34.4	0	-3.78836	76.3422	100 - 18.4 - 2.22 - 0.201	http://nonlinear.com/redirect/outbound?p=chemspider&param=3337546	MFCD00033992		629.353	1	0.55715	0.838216	0.999516
0.56_629.3533m/z	CSID3349719	2M+FA-H	C16H24N2O3	34.4	0	-3.78836	76.3422	100 - 18.4 - 2.22 - 0.201	http://nonlinear.com/redirect/outbound?p=chemspider&param=3349719	MFCD00088257		629.353	1	0.55715	0.838216	0.999516
0.56_629.3533m/z	CSID3350222	2M-H	C19H25NO3	33.5	0	-9.9251	78.4902	100 - 21.3 - 2.78 - 0.27	http://nonlinear.com/redirect/outbound?p=chemspider&param=3350222	MFCD00186050		629.353	1	0.55715	0.838216	0.999516
0.56_629.3533m/z	CSID34210	2M+FA-H	C16H24N2O3	34.4	0	-3.78836	76.3422	100 - 18.4 - 2.22 - 0.201	http://nonlinear.com/redirect/outbound?p=chemspider&param=34210	MFCD01216967		629.353	1	0.55715	0.838216	0.999516
0.56_629.3533m/z	CSID34450948	2M+FA-H	C16H24N2O3	34.4	0	-3.78836	76.3422	100 - 18.4 - 2.22 - 0.201	http://nonlinear.com/redirect/outbound?p=chemspider&param=34450948	2-Methyl-2-propanyl (3S,4S)-3-amino-4-(4-hydroxyphenyl)-1-piperidinecarboxylate		629.353	1	0.55715	0.838216	0.999516
0.56_629.3533m/z	CSID3459322	2M+FA-H	C16H24N2O3	34.4	0	-3.78836	76.3422	100 - 18.4 - 2.22 - 0.201	http://nonlinear.com/redirect/outbound?p=chemspider&param=3459322	MFCD01212285		629.353	1	0.55715	0.838216	0.999516
0.56_629.3533m/z	CSID35160	2M-H	C19H25NO3	33.5	0	-9.9251	78.4902	100 - 21.3 - 2.78 - 0.27	http://nonlinear.com/redirect/outbound?p=chemspider&param=35160	N-[2-(3,4-Dihydroxyphenyl)ethyl]-1-adamantanecarboxamide		629.353	1	0.55715	0.838216	0.999516
0.56_629.3533m/z	CSID3597038	2M+FA-H	C16H24N2O3	34.4	0	-3.78836	76.3422	100 - 18.4 - 2.22 - 0.201	http://nonlinear.com/redirect/outbound?p=chemspider&param=3597038	MFCD03416436		629.353	1	0.55715	0.838216	0.999516
0.56_629.3533m/z	CSID3610963	2M+FA-H	C18H20N4	30.2	0	30.0515	78.0481	100 - 21.2 - 2.13 - 0.136	http://nonlinear.com/redirect/outbound?p=chemspider&param=3610963	MFCD00086961		629.353	1	0.55715	0.838216	0.999516
0.56_629.3533m/z	CSID390255	2M-H	C19H25NO3	33.5	0	-9.9251	78.4902	100 - 21.3 - 2.78 - 0.27	http://nonlinear.com/redirect/outbound?p=chemspider&param=390255	Belladine		629.353	1	0.55715	0.838216	0.999516
0.56_629.3533m/z	CSID399061	2M+FA-H	C18H20N4	30.2	0	30.0515	78.0481	100 - 21.2 - 2.13 - 0.136	http://nonlinear.com/redirect/outbound?p=chemspider&param=399061	MFCD00813818		629.353	1	0.55715	0.838216	0.999516
0.56_629.3533m/z	CSID400395	2M+FA-H	C18H20N4	30.2	0	30.0515	78.0481	100 - 21.2 - 2.13 - 0.136	http://nonlinear.com/redirect/outbound?p=chemspider&param=400395	MFCD02069153		629.353	1	0.55715	0.838216	0.999516
0.56_629.3533m/z	CSID4260616	2M-H	C19H25NO3	33.5	0	-9.9251	78.4902	100 - 21.3 - 2.78 - 0.27	http://nonlinear.com/redirect/outbound?p=chemspider&param=4260616	MFCD00091546		629.353	1	0.55715	0.838216	0.999516
0.56_629.3533m/z	CSID4351333	M+FA-H	C38H48O5	37.1	0	8.53468	94.8681	100 - 41.8 - 9.56 - 1.56 - 0.201	http://nonlinear.com/redirect/outbound?p=chemspider&param=4351333	6626911		629.353	1	0.55715	0.838216	0.999516
0.56_629.3533m/z	CSID4404575	2M+FA-H	C16H24N2O3	34.4	0	-3.78836	76.3422	100 - 18.4 - 2.22 - 0.201	http://nonlinear.com/redirect/outbound?p=chemspider&param=4404575	MFCD01356499		629.353	1	0.55715	0.838216	0.999516
0.56_629.3533m/z	CSID4492308	2M-H	C21H21N3	31.9	0	21.4478	80.2471	100 - 24.1 - 2.77 - 0.203	http://nonlinear.com/redirect/outbound?p=chemspider&param=4492308	MFCD00145075		629.353	1	0.55715	0.838216	0.999516
0.56_629.3533m/z	CSID4544465	2M-H	C19H25NO3	33.5	0	-9.9251	78.4902	100 - 21.3 - 2.78 - 0.27	http://nonlinear.com/redirect/outbound?p=chemspider&param=4544465	MFCD02642272		629.353	1	0.55715	0.838216	0.999516
0.56_629.3533m/z	CSID4661573	2M-H	C21H21N3	31.9	0	21.4478	80.2471	100 - 24.1 - 2.77 - 0.203	http://nonlinear.com/redirect/outbound?p=chemspider&param=4661573	MFCD03092452		629.353	1	0.55715	0.838216	0.999516
0.56_629.3533m/z	CSID65326530	2M+FA-H	C21H24O	32.4	0	-17.5776	79.568	100 - 23 - 2.73 - 0.223	http://nonlinear.com/redirect/outbound?p=chemspider&param=65326530	3-(2,6-Dipropylbenzyl)-1-benzofuran		629.353	1	0.55715	0.838216	0.999516
0.56_629.3533m/z	CSID6798	2M-H	C21H21N3	31.9	0	21.4478	80.2471	100 - 24.1 - 2.77 - 0.203	http://nonlinear.com/redirect/outbound?p=chemspider&param=6798	1,3,5-Triphenyl-1,3,5-triazinane		629.353	1	0.55715	0.838216	0.999516
0.56_629.3533m/z	CSID69367097	2M-H	C19H25NO3	33.5	0	-9.9251	78.4902	100 - 21.3 - 2.78 - 0.27	http://nonlinear.com/redirect/outbound?p=chemspider&param=69367097	MFCD18428557		629.353	1	0.55715	0.838216	0.999516
0.56_629.3533m/z	CSID71079319	2M+FA-H	C17H24ClN2	29.5	0	23.7845	69.8192	100 - 19.4 - 33.7 - 6.3 - 0.573	http://nonlinear.com/redirect/outbound?p=chemspider&param=71079319	N-Butyl-N-methyl-N'-(1-naphthyl)-1,2-ethanediamine hydrochloride (1:1)		629.353	1	0.55715	0.838216	0.999516
0.56_629.3533m/z	CSID71080252	2M-H	C20H25ClN	30.9	0	15.635	70.7003	100 - 22.3 - 34.3 - 7.28 - 0.764	http://nonlinear.com/redirect/outbound?p=chemspider&param=71080252	1-(4,4-diphenylbutan-2-yl)pyrrolidine hydrochloride		629.353	1	0.55715	0.838216	0.999516
0.56_629.3533m/z	CSID71080654	2M-H	C20H25ClN	30.9	0	15.635	70.7003	100 - 22.3 - 34.3 - 7.28 - 0.764	http://nonlinear.com/redirect/outbound?p=chemspider&param=71080654	1-ethyl-4-phenyl-3-(m-tolyl)piperidine hydrochloride		629.353	1	0.55715	0.838216	0.999516
0.56_629.3533m/z	CSID71083304	2M-H	C19H25NO3	33.5	0	-9.9251	78.4902	100 - 21.3 - 2.78 - 0.27	http://nonlinear.com/redirect/outbound?p=chemspider&param=71083304	MFCD18428553		629.353	1	0.55715	0.838216	0.999516
0.56_629.3533m/z	CSID7968648	M+Cl	C33H54O9	35.6	0	12.0762	90.9517	100 - 36.7 - 8.37 - 1.43 - 0.199	http://nonlinear.com/redirect/outbound?p=chemspider&param=7968648	(3beta,22R,25R)-3,22-Dihydroxyfurost-5-en-26-yl beta-D-erythro-hexopyranoside		629.353	1	0.55715	0.838216	0.999516
0.56_629.3533m/z	CSID8591506	M+Cl	C37H54O6	36	0	-13.5957	94.1377	100 - 40.9 - 9.37 - 1.55 - 0.205	http://nonlinear.com/redirect/outbound?p=chemspider&param=8591506	[8-Formyl-5-methoxy-2-methyl-2-(4-methyl-2-oxo-3-penten-1-yl)-3,4-dihydro-2H-chromen-7-yl]methyl (9E,12E)-9,12-octadecadienoate		629.353	1	0.55715	0.838216	0.999516
0.56_629.3533m/z	CSID9316711	2M-H	C19H25NO3	33.5	0	-9.9251	78.4902	100 - 21.3 - 2.78 - 0.27	http://nonlinear.com/redirect/outbound?p=chemspider&param=9316711	MFCD27968849		629.353	1	0.55715	0.838216	0.999516
0.56_629.3533m/z	CSID9801920	2M+FA-H	C18H20N4	30.2	0	30.0515	78.0481	100 - 21.2 - 2.13 - 0.136	http://nonlinear.com/redirect/outbound?p=chemspider&param=9801920	(E,E)-N,N'-(1S,2S)-1,2-Cyclohexanediylbis[1-(2-pyridinyl)methanimine]		629.353	1	0.55715	0.838216	0.999516
0.61_386.9377m/z	CSID1723648	2M-H	C5H4Cl2N2O2	24.1	0	38.6819	52.5903	100 - 6.26 - 64.5 - 4.03 - 10.6 - 0.657	http://nonlinear.com/redirect/outbound?p=chemspider&param=1723648	MFCD00195249		386.938	1	0.609233	0.747755	0.999516
0.61_386.9377m/z	CSID20171724	2M-H	C4H9Cl3O2	22.8	0	29.2418	40.3378	100 - 4.51 - 96.4 - 4.34 - 31.1 - 1.4 - 3.42 - 0.153	http://nonlinear.com/redirect/outbound?p=chemspider&param=20171724	1,1,1-Trichloro-2-methyl-2-propanol hydrate		386.938	1	0.609233	0.747755	0.999516
0.61_386.9377m/z	CSID2038924	2M+FA-H	C7H3Cl2N	25	0	32.1429	53.2423	100 - 7.97 - 64.2 - 5.1 - 10.4 - 0.818	http://nonlinear.com/redirect/outbound?p=chemspider&param=2038924	2,3-Dichlorophenylisocyanide		386.938	1	0.609233	0.747755	0.999516
0.61_386.9377m/z	CSID2038925	2M+FA-H	C7H3Cl2N	25	0	32.1429	53.2423	100 - 7.97 - 64.2 - 5.1 - 10.4 - 0.818	http://nonlinear.com/redirect/outbound?p=chemspider&param=2038925	2,5-Dichlorophenylisocyanide		386.938	1	0.609233	0.747755	0.999516
0.61_386.9377m/z	CSID2923	2M+FA-H	C7H3Cl2N	25	0	32.1429	53.2423	100 - 7.97 - 64.2 - 5.1 - 10.4 - 0.818	http://nonlinear.com/redirect/outbound?p=chemspider&param=2923	Dichlobenil		386.938	1	0.609233	0.747755	0.999516
0.61_386.9377m/z	CSID643679	2M+FA-H	C7H3Cl2N	25	0	32.1429	53.2423	100 - 7.97 - 64.2 - 5.1 - 10.4 - 0.818	http://nonlinear.com/redirect/outbound?p=chemspider&param=643679	2,3-Dichlorobenzonitrile		386.938	1	0.609233	0.747755	0.999516
0.61_386.9377m/z	CSID73123	2M+FA-H	C7H3Cl2N	25	0	32.1429	53.2423	100 - 7.97 - 64.2 - 5.1 - 10.4 - 0.818	http://nonlinear.com/redirect/outbound?p=chemspider&param=73123	2,4-Dichlorobenzonitrile		386.938	1	0.609233	0.747755	0.999516
0.61_386.9377m/z	CSID73124	2M+FA-H	C7H3Cl2N	25	0	32.1429	53.2423	100 - 7.97 - 64.2 - 5.1 - 10.4 - 0.818	http://nonlinear.com/redirect/outbound?p=chemspider&param=73124	3,4-Dichlorobenzonitrile		386.938	1	0.609233	0.747755	0.999516
0.61_386.9377m/z	CSID73125	2M+FA-H	C7H3Cl2N	25	0	32.1429	53.2423	100 - 7.97 - 64.2 - 5.1 - 10.4 - 0.818	http://nonlinear.com/redirect/outbound?p=chemspider&param=73125	3,5-Dichlorobenzonitrile		386.938	1	0.609233	0.747755	0.999516
0.61_386.9377m/z	CSID80307	2M+FA-H	C7H3Cl2N	25	0	32.1429	53.2423	100 - 7.97 - 64.2 - 5.1 - 10.4 - 0.818	http://nonlinear.com/redirect/outbound?p=chemspider&param=80307	2,5-Dichlorobenzonitrile		386.938	1	0.609233	0.747755	0.999516
0.61_174.9545m/z	CSID1054675	M+Cl	C4H6Cl2O	24.5	0	39.1975	54.8448	100 - 4.43 - 64.2 - 2.84 - 10.4 - 0.459	http://nonlinear.com/redirect/outbound?p=chemspider&param=1054675	[(1S)-2,2-Dichlorocyclopropyl]methanol		174.954	1	0.609233	0.951999	0.999516
0.61_174.9545m/z	CSID13842993	M-H	C4H7Cl3O	22.8	0	31.1417	41.5515	100 - 4.44 - 96.2 - 4.27 - 30.9 - 1.37 - 3.35 - 0.148	http://nonlinear.com/redirect/outbound?p=chemspider&param=13842993	chlorobutanol		174.954	1	0.609233	0.951999	0.999516
0.61_174.9545m/z	CSID14428	M+FA-H	C2H5Cl2P	24.3	0	43.5648	56.1719	100 - 2.22 - 63.9 - 1.42 - 10.2 - 0.227	http://nonlinear.com/redirect/outbound?p=chemspider&param=14428	TB2465000		174.954	1	0.609233	0.951999	0.999516
0.61_174.9545m/z	CSID144766	M+Cl	C4H6Cl2O	24.5	0	39.1975	54.8448	100 - 4.43 - 64.2 - 2.84 - 10.4 - 0.459	http://nonlinear.com/redirect/outbound?p=chemspider&param=144766	MFCD00233692		174.954	1	0.609233	0.951999	0.999516
0.61_174.9545m/z	CSID15308	M-H	CH6O6P2	36.8	0	-12.6527	97.4509	100 - 1.38 - 1.24	http://nonlinear.com/redirect/outbound?p=chemspider&param=15308	Medronic Acid		174.954	1	0.609233	0.951999	0.999516
0.61_174.9545m/z	CSID17341000	M+FA-H	C2H[2]2Cl2O2	30.3	0	3.99578	55.932	100 - 2.26 - 64.3 - 1.46 - 10.5 - 0.237	http://nonlinear.com/redirect/outbound?p=chemspider&param=17341000	MFCD00190418		174.954	1	0.609233	0.951999	0.999516
0.61_174.9545m/z	CSID181	M+Cl	C2H5O5P	35.9	0	-17.1598	96.6595	100 - 2.41 - 1.04	http://nonlinear.com/redirect/outbound?p=chemspider&param=181	Acetyl dihydrogen phosphate		174.954	1	0.609233	0.951999	0.999516
0.61_174.9545m/z	CSID21160452	M+FA-H	C2H4Cl2O2	27.3	0	-19.8426	55.9192	100 - 2.29 - 64.3 - 1.47 - 10.5 - 0.239	http://nonlinear.com/redirect/outbound?p=chemspider&param=21160452	2,2-Dichloro-1,1-ethanediol		174.954	1	0.609233	0.951999	0.999516
0.61_174.9545m/z	CSID23371	M+Cl	C4H6Cl2O	24.5	0	39.1975	54.8448	100 - 4.43 - 64.2 - 2.84 - 10.4 - 0.459	http://nonlinear.com/redirect/outbound?p=chemspider&param=23371	MFCD01696141		174.954	1	0.609233	0.951999	0.999516
0.61_174.9545m/z	CSID471891	M+Cl	C4H6Cl2O	24.5	0	39.1975	54.8448	100 - 4.43 - 64.2 - 2.84 - 10.4 - 0.459	http://nonlinear.com/redirect/outbound?p=chemspider&param=471891	(2,2-Dichlorocyclopropyl)methanol		174.954	1	0.609233	0.951999	0.999516
0.61_174.9545m/z	CSID531	M+Cl	C2H5O5P	35.9	0	-17.1598	96.6595	100 - 2.41 - 1.04	http://nonlinear.com/redirect/outbound?p=chemspider&param=531	Phosphonoacetate		174.954	1	0.609233	0.951999	0.999516
0.61_174.9545m/z	CSID64235	2M-H	C2O4-2	39.1	0	1.21945	96.9438	100 - 2.32 - 0.837	http://nonlinear.com/redirect/outbound?p=chemspider&param=64235	Oxalate		174.954	1	0.609233	0.951999	0.999516
0.61_174.9545m/z	CSID70739	M+Cl	C4H6Cl2O	24.5	0	39.1975	54.8448	100 - 4.43 - 64.2 - 2.84 - 10.4 - 0.459	http://nonlinear.com/redirect/outbound?p=chemspider&param=70739	EM1406000		174.954	1	0.609233	0.951999	0.999516
0.61_174.9545m/z	CSID716147	M-H	C5H2Cl2N2O	24	0	41.5481	53.8911	100 - 6.2 - 64.3 - 3.98 - 10.5 - 0.643	http://nonlinear.com/redirect/outbound?p=chemspider&param=716147	4,6-Dichlorpyrimidin-5-carbaldehyd		174.954	1	0.609233	0.951999	0.999516
0.63_373.0574m/z	CSID10446209	2M-H	C8H11ClNP	36.2	0	2.98575	84.6312	100 - 9.14 - 32.3 - 2.93 - 0.119	http://nonlinear.com/redirect/outbound?p=chemspider&param=10446209	MFCD22572700		373.057	1	0.62665	0.893323	0.999516
0.63_373.0574m/z	CSID1061187	2M+FA-H	C6H4N4O2	30	0.11	-23.4356	72.1989	100 - 8.07 - 0.699	http://nonlinear.com/redirect/outbound?p=chemspider&param=1061187	[1,2,4]Triazolo[1,5-a]pyrimidine-2-carboxylic acid		373.057	1	0.62665	0.893323	0.999516
0.63_373.0574m/z	CSID1079136	M-H	C19H16Cl2N2O2	30.3	0	15.4705	67.2692	100 - 21.5 - 66.5 - 14 - 11.9 - 2.35 - 0.278	http://nonlinear.com/redirect/outbound?p=chemspider&param=1079136	MFCD01869007		373.057	1	0.62665	0.893323	0.999516
0.63_373.0574m/z	CSID110091	2M+FA-H	C6H9ClO3	30.8	0	33.9632	83.1934	100 - 6.71 - 32.8 - 2.19 - 0.26	http://nonlinear.com/redirect/outbound?p=chemspider&param=110091	alpha-Acetoxyisobutyryl chloride		373.057	1	0.62665	0.893323	0.999516
0.63_373.0574m/z	CSID11365	2M+FA-H	C6H9ClO3	30.8	0	33.9632	83.1934	100 - 6.71 - 32.8 - 2.19 - 0.26	http://nonlinear.com/redirect/outbound?p=chemspider&param=11365	2-Cl-ACE		373.057	1	0.62665	0.893323	0.999516
0.63_373.0574m/z	CSID11737502	M+Cl	C18H14N2O5	34.8	0	-6.78479	81.8482	100 - 20.6 - 3.03 - 0.334	http://nonlinear.com/redirect/outbound?p=chemspider&param=11737502	5-Nitro-2-(4-oxo-4-phenylbutyl)-1H-isoindole-1,3(2H)-dione		373.057	1	0.62665	0.893323	0.999516
0.63_373.0574m/z	CSID120760	2M+FA-H	C6H4N4O2	30	0	-23.4356	72.1989	100 - 8.07 - 0.699	http://nonlinear.com/redirect/outbound?p=chemspider&param=120760	4-Nitrophenyl azide		373.057	1	0.62665	0.893323	0.999516
0.63_373.0574m/z	CSID12287103	2M-H	C8H9ClNO2	30.2	0	-41.0691	84.345	100 - 9.2 - 32.7 - 2.99 - 0.253	http://nonlinear.com/redirect/outbound?p=chemspider&param=12287103	3-(aminomethyl)benzoic acid hydrochloride		373.057	1	0.62665	0.893323	0.999516
0.63_373.0574m/z	CSID13775	M+FA-H	C17H12O7	35.5	0	2.70244	80.7159	100 - 18.8 - 3.1 - 0.362	http://nonlinear.com/redirect/outbound?p=chemspider&param=13775	1299768		373.057	1	0.62665	0.893323	0.999516
0.63_373.0574m/z	CSID1412	2M-H	C9H5N3O2	29.3	0	-31.2747	74.2892	100 - 11 - 0.957	http://nonlinear.com/redirect/outbound?p=chemspider&param=1412	ODQ		373.057	1	0.62665	0.893323	0.999516
0.63_373.0574m/z	CSID1501070	M+Cl	C23H14O3	33.2	0	-18.6985	84.4695	100 - 25.2 - 3.64 - 0.387	http://nonlinear.com/redirect/outbound?p=chemspider&param=1501070	MFCD01107272		373.057	1	0.62665	0.893323	0.999516
0.63_373.0574m/z	CSID1692	2M-H	C9H5N3O2	29.3	0	-31.2747	74.2892	100 - 11 - 0.957	http://nonlinear.com/redirect/outbound?p=chemspider&param=1692	Furoxan		373.057	1	0.62665	0.893323	0.999516
0.63_373.0574m/z	CSID1723174	2M+FA-H	C5H9ClN2O2	30.7	0	-34.5061	83.179	100 - 6.32 - 32.5 - 2.05 - 0.186	http://nonlinear.com/redirect/outbound?p=chemspider&param=1723174	1-CHLOROACETYL-3-ETHYL-UREA		373.057	1	0.62665	0.893323	0.999516
0.63_373.0574m/z	CSID17721874	M+FA-H	C17H13ClN2O3	36	0	-6.96956	87.651	100 - 19.4 - 34.4 - 6.42 - 0.781	http://nonlinear.com/redirect/outbound?p=chemspider&param=17721874	MFCD00572678		373.057	1	0.62665	0.893323	0.999516
0.63_373.0574m/z	CSID17741212	M+FA-H	C17H13ClN2O3	36	0	-6.96956	87.651	100 - 19.4 - 34.4 - 6.42 - 0.781	http://nonlinear.com/redirect/outbound?p=chemspider&param=17741212	MFCD00722654		373.057	1	0.62665	0.893323	0.999516
0.63_373.0574m/z	CSID17742111	M+FA-H	C17H13ClN2O3	36	0	-6.96956	87.651	100 - 19.4 - 34.4 - 6.42 - 0.781	http://nonlinear.com/redirect/outbound?p=chemspider&param=17742111	MFCD00718536		373.057	1	0.62665	0.893323	0.999516
0.63_373.0574m/z	CSID17745248	M+Cl	C18H14N2O5	34.8	0	-6.78479	81.8482	100 - 20.6 - 3.03 - 0.334	http://nonlinear.com/redirect/outbound?p=chemspider&param=17745248	MFCD01046248		373.057	1	0.62665	0.893323	0.999516
0.63_373.0574m/z	CSID18286	M-H	C23H15ClO3	34.2	0	-16.9196	88.3477	100 - 25.2 - 35.6 - 8.43 - 1.2 - 0.126	http://nonlinear.com/redirect/outbound?p=chemspider&param=18286	Chlorophacinone		373.057	1	0.62665	0.893323	0.999516
0.63_373.0574m/z	CSID18678797	M+Cl	C12H18O11	33.5	0	9.10164	77.3006	100 - 13.6 - 3.12 - 0.34	http://nonlinear.com/redirect/outbound?p=chemspider&param=18678797	Ascorbyl glucoside		373.057	1	0.62665	0.893323	0.999516
0.63_373.0574m/z	CSID194581	2M-H	C7H10NO3P	27.9	0	-40.0854	72.3992	100 - 8.17 - 0.908	http://nonlinear.com/redirect/outbound?p=chemspider&param=194581	ABPA		373.057	1	0.62665	0.893323	0.999516
0.63_373.0574m/z	CSID2006508	M+FA-H	C17H12O7	35.5	0	2.70244	80.7159	100 - 18.8 - 3.1 - 0.362	http://nonlinear.com/redirect/outbound?p=chemspider&param=2006508	Aflatoxin G1		373.057	1	0.62665	0.893323	0.999516
0.63_373.0574m/z	CSID2017143	2M+FA-H	C7H4N2O3	27.4	0	45.1267	72.6118	100 - 8.46 - 0.932	http://nonlinear.com/redirect/outbound?p=chemspider&param=2017143	2,1,3-Benzoxadiazole-5-carboxylic acid		373.057	1	0.62665	0.893323	0.999516
0.63_373.0574m/z	CSID21112172	2M-H	C8H9ClNO2	30.2	0	-41.0691	84.345	100 - 9.2 - 32.7 - 2.99 - 0.253	http://nonlinear.com/redirect/outbound?p=chemspider&param=21112172	2,4-Dimethylnicotinic acid hydrochloride		373.057	1	0.62665	0.893323	0.999516
0.63_373.0574m/z	CSID21169428	M+FA-H	C17H12O7	35.5	0	2.70244	80.7159	100 - 18.8 - 3.1 - 0.362	http://nonlinear.com/redirect/outbound?p=chemspider&param=21169428	1630643		373.057	1	0.62665	0.893323	0.999516
0.63_373.0574m/z	CSID21242223	M-H	C14H14Cl2N4O4	28.4	0	26.1562	66.4509	100 - 16.9 - 66.1 - 11 - 11.6 - 1.86 - 0.232	http://nonlinear.com/redirect/outbound?p=chemspider&param=21242223	MFCD09836223		373.057	1	0.62665	0.893323	0.999516
0.63_373.0574m/z	CSID21242249	M-H	C14H14Cl2N4O4	28.4	0	26.1562	66.4509	100 - 16.9 - 66.1 - 11 - 11.6 - 1.86 - 0.232	http://nonlinear.com/redirect/outbound?p=chemspider&param=21242249	(1R,2R)-1,2-Bis(4-nitrophenyl)ethylenediamine dihydrochloride		373.057	1	0.62665	0.893323	0.999516
0.63_373.0574m/z	CSID21328660	2M-H	C8H10ClNO2	30.2	0	-41.0691	84.3495	100 - 9.21 - 32.7 - 2.99 - 0.254	http://nonlinear.com/redirect/outbound?p=chemspider&param=21328660	3-Chloro-5-dimethoxymethyl-pyridine		373.057	1	0.62665	0.893323	0.999516
0.63_373.0574m/z	CSID21398	2M-H	C8H10ClNO2	30.2	0	-41.0691	84.3495	100 - 9.21 - 32.7 - 2.99 - 0.254	http://nonlinear.com/redirect/outbound?p=chemspider&param=21398	2,5-Dimethoxy-4-chloroaniline		373.057	1	0.62665	0.893323	0.999516
0.63_373.0574m/z	CSID21475629	2M-H	C8H10ClNO2	30.2	0	-41.0691	84.3495	100 - 9.21 - 32.7 - 2.99 - 0.254	http://nonlinear.com/redirect/outbound?p=chemspider&param=21475629	MFCD08282920		373.057	1	0.62665	0.893323	0.999516
0.63_373.0574m/z	CSID21491277	M+Cl	C18H14N2O5	34.8	0	-6.78479	81.8482	100 - 20.6 - 3.03 - 0.334	http://nonlinear.com/redirect/outbound?p=chemspider&param=21491277	MFCD01084010		373.057	1	0.62665	0.893323	0.999516
0.63_373.0574m/z	CSID22377921	M+Cl	C17H19ClO5	39.1	21.2	-12.2004	87.1506	100 - 18.8 - 34.7 - 6.29 - 0.886	http://nonlinear.com/redirect/outbound?p=chemspider&param=22377921	(5E)-13-Chloro-14,16-dihydroxy-3,4,7,8,9,10-hexahydro-1H-2-benzoxacyclotetradecine-1,11(12H)-dione		373.057	1	0.62665	0.893323	0.999516
0.63_373.0574m/z	CSID22753787	2M+FA-H	C6H4N4O2	30	0	-23.4356	72.1989	100 - 8.07 - 0.699	http://nonlinear.com/redirect/outbound?p=chemspider&param=22753787	Tetrazolo[1,5-a]pyridine-7-carboxylic acid		373.057	1	0.62665	0.893323	0.999516
0.63_373.0574m/z	CSID227820	M+Cl	C18H14N2O5	34.8	0	-6.78479	81.8482	100 - 20.6 - 3.03 - 0.334	http://nonlinear.com/redirect/outbound?p=chemspider&param=227820	MFCD18429104		373.057	1	0.62665	0.893323	0.999516
0.63_373.0574m/z	CSID2374818	M+Cl	C17H19ClO5	34.8	0	-12.2004	87.1506	100 - 18.8 - 34.7 - 6.29 - 0.886	http://nonlinear.com/redirect/outbound?p=chemspider&param=2374818	MFCD01540210		373.057	1	0.62665	0.893323	0.999516
0.63_373.0574m/z	CSID23932553	2M+FA-H	C5H8ClN2O2	30.7	0	-34.5061	83.1742	100 - 6.31 - 32.5 - 2.04 - 0.186	http://nonlinear.com/redirect/outbound?p=chemspider&param=23932553	MFCD03936213		373.057	1	0.62665	0.893323	0.999516
0.63_373.0574m/z	CSID23939937	M+Cl	C17H19ClO5	34.8	0	-12.2004	87.1506	100 - 18.8 - 34.7 - 6.29 - 0.886	http://nonlinear.com/redirect/outbound?p=chemspider&param=23939937	MFCD00225525		373.057	1	0.62665	0.893323	0.999516
0.63_373.0574m/z	CSID23978563	2M+FA-H	C7H4N2O3	27.4	0.135	45.1267	72.6118	100 - 8.46 - 0.932	http://nonlinear.com/redirect/outbound?p=chemspider&param=23978563	MFCD28517212		373.057	1	0.62665	0.893323	0.999516
0.63_373.0574m/z	CSID24605606	2M-H	C8H9ClNO2	30.2	0	-41.0691	84.345	100 - 9.2 - 32.7 - 2.99 - 0.253	http://nonlinear.com/redirect/outbound?p=chemspider&param=24605606	Methyl 4-pyridinylacetate hydrochloride		373.057	1	0.62665	0.893323	0.999516
0.63_373.0574m/z	CSID24610590	2M-H	C8H9ClNO2	30.2	0	-41.0691	84.345	100 - 9.2 - 32.7 - 2.99 - 0.253	http://nonlinear.com/redirect/outbound?p=chemspider&param=24610590	2-(aminomethyl)benzoic acid hydrochloride		373.057	1	0.62665	0.893323	0.999516
0.63_373.0574m/z	CSID24629695	2M+FA-H	C6H4N4O2	30	0	-23.4356	72.1989	100 - 8.07 - 0.699	http://nonlinear.com/redirect/outbound?p=chemspider&param=24629695	5-Pyrazinyl-1,3,4-oxadiazol-2-ol		373.057	1	0.62665	0.893323	0.999516
0.63_373.0574m/z	CSID252251	2M+FA-H	C7H4N2O3	27.4	0.135	45.1267	72.6118	100 - 8.46 - 0.932	http://nonlinear.com/redirect/outbound?p=chemspider&param=252251	2-Hydroxy-4-nitrobenzonitrile		373.057	1	0.62665	0.893323	0.999516
0.63_373.0574m/z	CSID2661949	M+FA-H	C17H13ClN2O3	36	0	-6.96956	87.651	100 - 19.4 - 34.4 - 6.42 - 0.781	http://nonlinear.com/redirect/outbound?p=chemspider&param=2661949	MFCD01046532		373.057	1	0.62665	0.893323	0.999516
0.63_373.0574m/z	CSID2697019	M-H	C24H16Cl2	32.3	0	4.69937	66.7151	100 - 26.1 - 67.2 - 17 - 12.3 - 2.84 - 0.344	http://nonlinear.com/redirect/outbound?p=chemspider&param=2697019	MFCD00155022		373.057	1	0.62665	0.893323	0.999516
0.63_373.0574m/z	CSID274831	M+Cl	C18H14N2O5	34.8	0	-6.78479	81.8482	100 - 20.6 - 3.03 - 0.334	http://nonlinear.com/redirect/outbound?p=chemspider&param=274831	MFCD00029373		373.057	1	0.62665	0.893323	0.999516
0.63_373.0574m/z	CSID2817866	M+Cl	C18H14N2O5	34.8	0	-6.78479	81.8482	100 - 20.6 - 3.03 - 0.334	http://nonlinear.com/redirect/outbound?p=chemspider&param=2817866	MFCD02676723		373.057	1	0.62665	0.893323	0.999516
0.63_373.0574m/z	CSID2971804	M+FA-H	C17H13ClN2O3	36	0	-6.96956	87.651	100 - 19.4 - 34.4 - 6.42 - 0.781	http://nonlinear.com/redirect/outbound?p=chemspider&param=2971804	MFCD05150617		373.057	1	0.62665	0.893323	0.999516
0.63_373.0574m/z	CSID3058217	M+FA-H	C17H13ClN2O3	36	0	-6.96956	87.651	100 - 19.4 - 34.4 - 6.42 - 0.781	http://nonlinear.com/redirect/outbound?p=chemspider&param=3058217	MFCD05150625		373.057	1	0.62665	0.893323	0.999516
0.63_373.0574m/z	CSID307348	2M+FA-H	C6H4N4O2	30	0	-23.4356	72.1989	100 - 8.07 - 0.699	http://nonlinear.com/redirect/outbound?p=chemspider&param=307348	Tetrazolo[1,5-a]pyridine-6-carboxylic acid		373.057	1	0.62665	0.893323	0.999516
0.63_373.0574m/z	CSID30776906	M+FA-H	C17H12O7	35.5	0	2.70244	80.7159	100 - 18.8 - 3.1 - 0.362	http://nonlinear.com/redirect/outbound?p=chemspider&param=30776906	6,8-Dihydroxy-3-methoxy-1-methyl-9,10-dioxo-9,10-dihydro-2-anthracenecarboxylic acid		373.057	1	0.62665	0.893323	0.999516
0.63_373.0574m/z	CSID30790901	M+Cl	C19H14O6	31.6	0	26.4321	82.263	100 - 20.9 - 3.31 - 0.388	http://nonlinear.com/redirect/outbound?p=chemspider&param=30790901	(2Z,2'Z)-2,2'-(1,3-Dioxolane-4,5-diylidene)bis(phenylacetic acid)		373.057	1	0.62665	0.893323	0.999516
0.63_373.0574m/z	CSID30790983	M+FA-H	C17H12O7	35.5	0	2.70244	80.7159	100 - 18.8 - 3.1 - 0.362	http://nonlinear.com/redirect/outbound?p=chemspider&param=30790983	aflatoxin B1 endo-8,9-epoxide		373.057	1	0.62665	0.893323	0.999516
0.63_373.0574m/z	CSID31000986	M+Cl	C18H14N2O5	34.8	0	-6.78479	81.8482	100 - 20.6 - 3.03 - 0.334	http://nonlinear.com/redirect/outbound?p=chemspider&param=31000986	3-{[(2,5-Dioxo-1-pyrrolidinyl)oxy]methyl}-1-methyl-1H-benzo[f]indole-4,9-dione		373.057	1	0.62665	0.893323	0.999516
0.63_373.0574m/z	CSID3129962	M+Cl	C19H15ClN2O2	34.2	0	17.0465	88.4181	100 - 21.5 - 34.6 - 7.11 - 0.852	http://nonlinear.com/redirect/outbound?p=chemspider&param=3129962	MFCD03283399		373.057	1	0.62665	0.893323	0.999516
0.63_373.0574m/z	CSID323963	M-H	C19H16Cl2N2O2	30.3	0	15.4705	67.2692	100 - 21.5 - 66.5 - 14 - 11.9 - 2.35 - 0.278	http://nonlinear.com/redirect/outbound?p=chemspider&param=323963	MFCD02672370		373.057	1	0.62665	0.893323	0.999516
0.63_373.0574m/z	CSID3363733	M+FA-H	C17H13ClN2O3	36	0	-6.96956	87.651	100 - 19.4 - 34.4 - 6.42 - 0.781	http://nonlinear.com/redirect/outbound?p=chemspider&param=3363733	MFCD02674789		373.057	1	0.62665	0.893323	0.999516
0.63_373.0574m/z	CSID3364400	M+FA-H	C17H13ClN2O3	36	0	-6.96956	87.651	100 - 19.4 - 34.4 - 6.42 - 0.781	http://nonlinear.com/redirect/outbound?p=chemspider&param=3364400	MFCD02726723		373.057	1	0.62665	0.893323	0.999516
0.63_373.0574m/z	CSID3492896	M+Cl	C19H15ClN2O2	38.5	21.2	17.0465	88.4181	100 - 21.5 - 34.6 - 7.11 - 0.852	http://nonlinear.com/redirect/outbound?p=chemspider&param=3492896	MFCD00847372		373.057	1	0.62665	0.893323	0.999516
0.63_373.0574m/z	CSID34979853	M+Cl	C18H14N2O5	34.8	0	-6.78479	81.8482	100 - 20.6 - 3.03 - 0.334	http://nonlinear.com/redirect/outbound?p=chemspider&param=34979853	Dyngo-4a		373.057	1	0.62665	0.893323	0.999516
0.63_373.0574m/z	CSID35014675	M+FA-H	C17H12O7	35.5	0	2.70244	80.7159	100 - 18.8 - 3.1 - 0.362	http://nonlinear.com/redirect/outbound?p=chemspider&param=35014675	2-Hydroxy-4-methoxy-2,3,6a,9a-tetrahydrocyclopenta[c]furo[3',2':4,5]furo[2,3-h]chromene-1,11-dione		373.057	1	0.62665	0.893323	0.999516
0.63_373.0574m/z	CSID3624465	M+FA-H	C17H13ClN2O3	36	0	-6.96956	87.651	100 - 19.4 - 34.4 - 6.42 - 0.781	http://nonlinear.com/redirect/outbound?p=chemspider&param=3624465	MFCD00033683		373.057	1	0.62665	0.893323	0.999516
0.63_373.0574m/z	CSID3641498	M+Cl	C18H14N2O5	34.8	0	-6.78479	81.8482	100 - 20.6 - 3.03 - 0.334	http://nonlinear.com/redirect/outbound?p=chemspider&param=3641498	MFCD00021483		373.057	1	0.62665	0.893323	0.999516
0.63_373.0574m/z	CSID3832040	M-H	C19H16Cl2N2O2	30.3	0	15.4705	67.2692	100 - 21.5 - 66.5 - 14 - 11.9 - 2.35 - 0.278	http://nonlinear.com/redirect/outbound?p=chemspider&param=3832040	MFCD03933294		373.057	1	0.62665	0.893323	0.999516
0.63_373.0574m/z	CSID388894	2M+FA-H	C5H8O6	31.1	0	-15.2484	71.0865	100 - 5.73 - 1.37	http://nonlinear.com/redirect/outbound?p=chemspider&param=388894	D-Xylulosonic acid		373.057	1	0.62665	0.893323	0.999516
0.63_373.0574m/z	CSID391025	M+FA-H	C17H12O7	35.5	0	2.70244	80.7159	100 - 18.8 - 3.1 - 0.362	http://nonlinear.com/redirect/outbound?p=chemspider&param=391025	(-)-Acanthocarpan		373.057	1	0.62665	0.893323	0.999516
0.63_373.0574m/z	CSID391907	M+Cl	C19H14O6	31.6	0	26.4321	82.263	100 - 20.9 - 3.31 - 0.388	http://nonlinear.com/redirect/outbound?p=chemspider&param=391907	Rabelomycin		373.057	1	0.62665	0.893323	0.999516
0.63_373.0574m/z	CSID404211	2M-H	C8H9ClNO2	30.2	0	-41.0691	84.345	100 - 9.2 - 32.7 - 2.99 - 0.253	http://nonlinear.com/redirect/outbound?p=chemspider&param=404211	3-Amino-2-Hydroxyacetophenone HCl		373.057	1	0.62665	0.893323	0.999516
0.63_373.0574m/z	CSID4225756	M+Cl	C18H14N2O5	34.8	0	-6.78479	81.8482	100 - 20.6 - 3.03 - 0.334	http://nonlinear.com/redirect/outbound?p=chemspider&param=4225756	MFCD02676722		373.057	1	0.62665	0.893323	0.999516
0.63_373.0574m/z	CSID4271742	M+FA-H	C17H13ClN2O3	36	0	-6.96956	87.651	100 - 19.4 - 34.4 - 6.42 - 0.781	http://nonlinear.com/redirect/outbound?p=chemspider&param=4271742	MFCD00182152		373.057	1	0.62665	0.893323	0.999516
0.63_373.0574m/z	CSID4495714	M+Cl	C19H15ClN2O2	34.2	0	17.0465	88.4181	100 - 21.5 - 34.6 - 7.11 - 0.852	http://nonlinear.com/redirect/outbound?p=chemspider&param=4495714	MFCD00384539		373.057	1	0.62665	0.893323	0.999516
0.63_373.0574m/z	CSID4496167	M-H	C19H16Cl2N2O2	30.3	0	15.4705	67.2692	100 - 21.5 - 66.5 - 14 - 11.9 - 2.35 - 0.278	http://nonlinear.com/redirect/outbound?p=chemspider&param=4496167	MFCD00680671		373.057	1	0.62665	0.893323	0.999516
0.63_373.0574m/z	CSID4500081	M+Cl	C18H15ClN4O	34.4	0	-16.1727	88.4803	100 - 21.1 - 34.3 - 6.94 - 0.756	http://nonlinear.com/redirect/outbound?p=chemspider&param=4500081	MFCD01913406		373.057	1	0.62665	0.893323	0.999516
0.63_373.0574m/z	CSID4510559	2M-H	C8H10ClNO2	30.2	0	-41.0691	84.3495	100 - 9.21 - 32.7 - 2.99 - 0.254	http://nonlinear.com/redirect/outbound?p=chemspider&param=4510559	MFCD01708998		373.057	1	0.62665	0.893323	0.999516
0.63_373.0574m/z	CSID4537977	2M-H	C10H5NO3	29.7	0	28.7682	74.7096	100 - 11.4 - 1.2	http://nonlinear.com/redirect/outbound?p=chemspider&param=4537977	153271		373.057	1	0.62665	0.893323	0.999516
0.63_373.0574m/z	CSID4590164	M-H	C18H14O9	35.8	0	2.33345	81.8532	100 - 20 - 3.74 - 0.481	http://nonlinear.com/redirect/outbound?p=chemspider&param=4590164	4-Formyl-3,8-dihydroxy-9-(hydroxymethyl)-1,6-dimethyl-11-oxo-11H-dibenzo[b,e][1,4]dioxepine-7-carboxylic acid		373.057	1	0.62665	0.893323	0.999516
0.63_373.0574m/z	CSID4709541	M-H	C18H16Cl2N4O	30.4	0	-14.634	67.3616	100 - 21.2 - 66.3 - 13.7 - 11.7 - 2.28 - 0.245	http://nonlinear.com/redirect/outbound?p=chemspider&param=4709541	MFCD02668972		373.057	1	0.62665	0.893323	0.999516
0.63_373.0574m/z	CSID474452	2M+FA-H	C6H9ClO3	30.8	0	33.9632	83.1934	100 - 6.71 - 32.8 - 2.19 - 0.26	http://nonlinear.com/redirect/outbound?p=chemspider&param=474452	Methyl2-chloro-3-oxovalerate		373.057	1	0.62665	0.893323	0.999516
0.63_373.0574m/z	CSID4864354	2M+FA-H	C5H9ClN2O2	30.7	0	-34.5061	83.179	100 - 6.32 - 32.5 - 2.05 - 0.186	http://nonlinear.com/redirect/outbound?p=chemspider&param=4864354	MFCD00075552		373.057	1	0.62665	0.893323	0.999516
0.63_373.0574m/z	CSID4895580	2M+FA-H	C6H9ClO3	30.8	0	33.9632	83.1934	100 - 6.71 - 32.8 - 2.19 - 0.26	http://nonlinear.com/redirect/outbound?p=chemspider&param=4895580	Methyl (E)-4-Chloro-3-methoxy-2-butenoate		373.057	1	0.62665	0.893323	0.999516
0.63_373.0574m/z	CSID49073200	M+FA-H	C12H18Cl3N2O2	25.6	0	24.2875	50.8433	100 - 14 - 97.2 - 13.5 - 31.9 - 4.38 - 3.67 - 0.486	http://nonlinear.com/redirect/outbound?p=chemspider&param=49073200	MFCD26142897		373.057	1	0.62665	0.893323	0.999516
0.63_373.0574m/z	CSID525360	2M-H	C5H6ClN5O	31.4	2.11	33.3345	83.75	100 - 7.34 - 32.4 - 2.37 - 0.142	http://nonlinear.com/redirect/outbound?p=chemspider&param=525360	MFCD00010430		373.057	1	0.62665	0.893323	0.999516
0.63_373.0574m/z	CSID545372	M+Cl	C19H14O6	31.6	0	26.4321	82.263	100 - 20.9 - 3.31 - 0.388	http://nonlinear.com/redirect/outbound?p=chemspider&param=545372	1-(1,3-Benzodioxol-5-yl)-3-(4-methoxy-1-benzofuran-5-yl)-1,3-propanedione		373.057	1	0.62665	0.893323	0.999516
0.63_373.0574m/z	CSID547126	M+FA-H	C17H12O7	35.5	0	2.70244	80.7159	100 - 18.8 - 3.1 - 0.362	http://nonlinear.com/redirect/outbound?p=chemspider&param=547126	3-Hydroxy-4-methoxy-2,3,6a,9a-tetrahydrocyclopenta[c]furo[3',2':4,5]furo[2,3-h]chromene-1,11-dione		373.057	1	0.62665	0.893323	0.999516
0.63_373.0574m/z	CSID55240	2M+FA-H	C6H4N4O2	30	0	-23.4356	72.1989	100 - 8.07 - 0.699	http://nonlinear.com/redirect/outbound?p=chemspider&param=55240	5-Nitro-1H-benzotriazole		373.057	1	0.62665	0.893323	0.999516
0.63_373.0574m/z	CSID592851	M+Cl	C18H14N2O5	34.8	0	-6.78479	81.8482	100 - 20.6 - 3.03 - 0.334	http://nonlinear.com/redirect/outbound?p=chemspider&param=592851	MFCD00522904		373.057	1	0.62665	0.893323	0.999516
0.63_373.0574m/z	CSID59403	2M+FA-H	C7H4N2O3	27.4	0	45.1267	72.6118	100 - 8.46 - 0.932	http://nonlinear.com/redirect/outbound?p=chemspider&param=59403	DA3692500		373.057	1	0.62665	0.893323	0.999516
0.63_373.0574m/z	CSID60172	2M-H	C8H10ClNO2	30.2	0	-41.0691	84.3495	100 - 9.21 - 32.7 - 2.99 - 0.254	http://nonlinear.com/redirect/outbound?p=chemspider&param=60172	5-Chloro-2,4-dimethoxyaniline		373.057	1	0.62665	0.893323	0.999516
0.63_373.0574m/z	CSID61322840	2M+FA-H	C5H8O6	31.1	0	-15.2484	71.0865	100 - 5.73 - 1.37	http://nonlinear.com/redirect/outbound?p=chemspider&param=61322840	(2R,3R)-2,3-Dihydroxy-4-methoxy-4-oxobutanoic acid		373.057	1	0.62665	0.893323	0.999516
0.63_373.0574m/z	CSID619374	M+FA-H	C18H14Cl2N2	29.9	0	17.5872	67.4111	100 - 20.4 - 65.9 - 13.1 - 11.5 - 2.16 - 0.204	http://nonlinear.com/redirect/outbound?p=chemspider&param=619374	MFCD01869001		373.057	1	0.62665	0.893323	0.999516
0.63_373.0574m/z	CSID62666	2M-H	C5H5ClN5O	31	0	33.3345	83.7453	100 - 7.33 - 32.4 - 2.36 - 0.142	http://nonlinear.com/redirect/outbound?p=chemspider&param=62666	MF8400000		373.057	1	0.62665	0.893323	0.999516
0.63_373.0574m/z	CSID62690	2M+FA-H	C6H9ClO3	30.8	0	33.9632	83.1934	100 - 6.71 - 32.8 - 2.19 - 0.26	http://nonlinear.com/redirect/outbound?p=chemspider&param=62690	AK5110000		373.057	1	0.62665	0.893323	0.999516
0.63_373.0574m/z	CSID65038	M+FA-H	C18H14Cl2N2	32.6	13.1	17.5872	67.4111	100 - 20.4 - 65.9 - 13.1 - 11.5 - 2.16 - 0.204	http://nonlinear.com/redirect/outbound?p=chemspider&param=65038	eberconazole		373.057	1	0.62665	0.893323	0.999516
0.63_373.0574m/z	CSID65326597	2M-H	C3H11Cl2N5	26.8	0	-36.4981	64.8126	100 - 5.2 - 64 - 3.32 - 10.3 - 0.532	http://nonlinear.com/redirect/outbound?p=chemspider&param=65326597	2-Azido-1,3-propanediaminium dichloride		373.057	1	0.62665	0.893323	0.999516
0.63_373.0574m/z	CSID66339	2M+FA-H	C6H4N4O2	30	0	-23.4356	72.1989	100 - 8.07 - 0.699	http://nonlinear.com/redirect/outbound?p=chemspider&param=66339	2-nitrophenyl azide		373.057	1	0.62665	0.893323	0.999516
0.63_373.0574m/z	CSID66549	2M+FA-H	C6H9ClO3	30.8	0	33.9632	83.1934	100 - 6.71 - 32.8 - 2.19 - 0.26	http://nonlinear.com/redirect/outbound?p=chemspider&param=66549	1762383		373.057	1	0.62665	0.893323	0.999516
0.63_373.0574m/z	CSID684560	M+Cl	C19H14O6	31.6	0	26.4321	82.263	100 - 20.9 - 3.31 - 0.388	http://nonlinear.com/redirect/outbound?p=chemspider&param=684560	MFCD01238121		373.057	1	0.62665	0.893323	0.999516
0.63_373.0574m/z	CSID689654	M+FA-H	C18H13ClO4	32.5	0	27.2628	87.5978	100 - 19.8 - 34.6 - 6.59 - 0.876	http://nonlinear.com/redirect/outbound?p=chemspider&param=689654	MFCD02059374		373.057	1	0.62665	0.893323	0.999516
0.63_373.0574m/z	CSID69214	2M+FA-H	C7H4N2O3	27.4	0.135	45.1267	72.6118	100 - 8.46 - 0.932	http://nonlinear.com/redirect/outbound?p=chemspider&param=69214	4-Hydroxy-3-nitrobenzonitrile		373.057	1	0.62665	0.893323	0.999516
0.63_373.0574m/z	CSID69289	2M+FA-H	C7H4N2O3	27.4	0	45.1267	72.6118	100 - 8.46 - 0.932	http://nonlinear.com/redirect/outbound?p=chemspider&param=69289	2-Nitrophenyl isocyanate		373.057	1	0.62665	0.893323	0.999516
0.63_373.0574m/z	CSID69290	2M+FA-H	C7H4N2O3	27.4	0	45.1267	72.6118	100 - 8.46 - 0.932	http://nonlinear.com/redirect/outbound?p=chemspider&param=69290	3-Nitrophenyl isocyanate		373.057	1	0.62665	0.893323	0.999516
0.63_373.0574m/z	CSID699864	M+Cl	C18H14N2O5	34.8	0	-6.78479	81.8482	100 - 20.6 - 3.03 - 0.334	http://nonlinear.com/redirect/outbound?p=chemspider&param=699864	MFCD01046249		373.057	1	0.62665	0.893323	0.999516
0.63_373.0574m/z	CSID71056765	M+FA-H	C17H13ClN2O3	36	0	-6.96956	87.651	100 - 19.4 - 34.4 - 6.42 - 0.781	http://nonlinear.com/redirect/outbound?p=chemspider&param=71056765	LIT-927		373.057	1	0.62665	0.893323	0.999516
0.63_373.0574m/z	CSID71081590	2M+FA-H	C5H8O6	31.1	0	-15.2484	71.0865	100 - 5.73 - 1.37	http://nonlinear.com/redirect/outbound?p=chemspider&param=71081590	(2S,3S)-2,3-Dihydroxy-4-methoxy-4-oxobutanoic acid		373.057	1	0.62665	0.893323	0.999516
0.63_373.0574m/z	CSID746823	M+FA-H	C17H13ClN2O3	36	0	-6.96956	87.651	100 - 19.4 - 34.4 - 6.42 - 0.781	http://nonlinear.com/redirect/outbound?p=chemspider&param=746823	MFCD01555630		373.057	1	0.62665	0.893323	0.999516
0.63_373.0574m/z	CSID74852251	M+FA-H	C17H12O7	35.5	0	2.70244	80.7159	100 - 18.8 - 3.1 - 0.362	http://nonlinear.com/redirect/outbound?p=chemspider&param=74852251	2,3-Dihydroxy-8,9-dimethoxy-6H-[1]benzofuro[3,2-c]chromen-6-one		373.057	1	0.62665	0.893323	0.999516
0.63_373.0574m/z	CSID74852252	M+FA-H	C17H12O7	35.5	0	2.70244	80.7159	100 - 18.8 - 3.1 - 0.362	http://nonlinear.com/redirect/outbound?p=chemspider&param=74852252	3,10-Dihydroxy-8,9-dimethoxy-6H-[1]benzofuro[3,2-c]chromen-6-one		373.057	1	0.62665	0.893323	0.999516
0.63_373.0574m/z	CSID74852253	M+FA-H	C17H12O7	35.5	0	2.70244	80.7159	100 - 18.8 - 3.1 - 0.362	http://nonlinear.com/redirect/outbound?p=chemspider&param=74852253	3,4-Dihydroxy-8,9-dimethoxy-6H-[1]benzofuro[3,2-c]chromen-6-one		373.057	1	0.62665	0.893323	0.999516
0.63_373.0574m/z	CSID74852254	M+FA-H	C17H12O7	35.5	0	2.70244	80.7159	100 - 18.8 - 3.1 - 0.362	http://nonlinear.com/redirect/outbound?p=chemspider&param=74852254	3,7-Dihydroxy-8,9-dimethoxy-6H-[1]benzofuro[3,2-c]chromen-6-one		373.057	1	0.62665	0.893323	0.999516
0.63_373.0574m/z	CSID74854143	M+FA-H	C17H12O7	35.5	0	2.70244	80.7159	100 - 18.8 - 3.1 - 0.362	http://nonlinear.com/redirect/outbound?p=chemspider&param=74854143	6,8,10-Trihydroxy-1,2,3a,12c-tetrahydro-7H-furo[3',2':4,5]furo[2,3-c]xanthen-7-one		373.057	1	0.62665	0.893323	0.999516
0.63_373.0574m/z	CSID74854144	M+FA-H	C17H12O7	35.5	0	2.70244	80.7159	100 - 18.8 - 3.1 - 0.362	http://nonlinear.com/redirect/outbound?p=chemspider&param=74854144	6,8,9-Trihydroxy-1,2,3a,12c-tetrahydro-7H-furo[3',2':4,5]furo[2,3-c]xanthen-7-one		373.057	1	0.62665	0.893323	0.999516
0.63_373.0574m/z	CSID76361	2M+FA-H	C6H9ClO3	30.8	0	33.9632	83.1934	100 - 6.71 - 32.8 - 2.19 - 0.26	http://nonlinear.com/redirect/outbound?p=chemspider&param=76361	Ethyl Succinyl Chloride		373.057	1	0.62665	0.893323	0.999516
0.63_373.0574m/z	CSID775972	M+Cl	C19H15ClN2O2	34.2	0	17.0465	88.4181	100 - 21.5 - 34.6 - 7.11 - 0.852	http://nonlinear.com/redirect/outbound?p=chemspider&param=775972	MFCD03362823		373.057	1	0.62665	0.893323	0.999516
0.63_373.0574m/z	CSID7835643	M+Cl	C19H15ClN2O2	34.2	0	17.0465	88.4181	100 - 21.5 - 34.6 - 7.11 - 0.852	http://nonlinear.com/redirect/outbound?p=chemspider&param=7835643	MFCD00292338		373.057	1	0.62665	0.893323	0.999516
0.63_373.0574m/z	CSID7880272	M+Cl	C18H15ClN4O	34.4	0	-16.1727	88.4803	100 - 21.1 - 34.3 - 6.94 - 0.756	http://nonlinear.com/redirect/outbound?p=chemspider&param=7880272	MFCD02729111		373.057	1	0.62665	0.893323	0.999516
0.63_373.0574m/z	CSID7889924	M+Cl	C18H15ClN4O	34.4	0	-16.1727	88.4803	100 - 21.1 - 34.3 - 6.94 - 0.756	http://nonlinear.com/redirect/outbound?p=chemspider&param=7889924	MFCD01841430		373.057	1	0.62665	0.893323	0.999516
0.63_373.0574m/z	CSID7891287	M+Cl	C19H15ClN2O2	41.3	35.2	17.0465	88.4181	100 - 21.5 - 34.6 - 7.11 - 0.852	http://nonlinear.com/redirect/outbound?p=chemspider&param=7891287	MFCD00637457		373.057	1	0.62665	0.893323	0.999516
0.63_373.0574m/z	CSID7891289	M+Cl	C19H15ClN2O2	34.2	0	17.0465	88.4181	100 - 21.5 - 34.6 - 7.11 - 0.852	http://nonlinear.com/redirect/outbound?p=chemspider&param=7891289	MFCD00385269		373.057	1	0.62665	0.893323	0.999516
0.63_373.0574m/z	CSID7897292	M+Cl	C18H14N2O5	34.8	0	-6.78479	81.8482	100 - 20.6 - 3.03 - 0.334	http://nonlinear.com/redirect/outbound?p=chemspider&param=7897292	MFCD02791437		373.057	1	0.62665	0.893323	0.999516
0.63_373.0574m/z	CSID7911256	M-H	C18H16Cl2N4O	30.4	0	-14.634	67.3616	100 - 21.2 - 66.3 - 13.7 - 11.7 - 2.28 - 0.245	http://nonlinear.com/redirect/outbound?p=chemspider&param=7911256	MFCD02667973		373.057	1	0.62665	0.893323	0.999516
0.63_373.0574m/z	CSID7912434	M+Cl	C18H15ClN4O	34.4	0	-16.1727	88.4803	100 - 21.1 - 34.3 - 6.94 - 0.756	http://nonlinear.com/redirect/outbound?p=chemspider&param=7912434	MFCD01150796		373.057	1	0.62665	0.893323	0.999516
0.63_373.0574m/z	CSID7915688	M+Cl	C18H15ClN4O	34.4	0	-16.1727	88.4803	100 - 21.1 - 34.3 - 6.94 - 0.756	http://nonlinear.com/redirect/outbound?p=chemspider&param=7915688	MFCD01913562		373.057	1	0.62665	0.893323	0.999516
0.63_373.0574m/z	CSID7922028	M+Cl	C18H15ClN4O	34.4	0	-16.1727	88.4803	100 - 21.1 - 34.3 - 6.94 - 0.756	http://nonlinear.com/redirect/outbound?p=chemspider&param=7922028	MFCD01913990		373.057	1	0.62665	0.893323	0.999516
0.63_373.0574m/z	CSID83423	M+Cl	C19H15ClN2O2	38.5	21.2	17.0465	88.4181	100 - 21.5 - 34.6 - 7.11 - 0.852	http://nonlinear.com/redirect/outbound?p=chemspider&param=83423	7042400		373.057	1	0.62665	0.893323	0.999516
0.63_373.0574m/z	CSID8550215	2M+FA-H	C6H9ClO3	30.8	0	33.9632	83.1934	100 - 6.71 - 32.8 - 2.19 - 0.26	http://nonlinear.com/redirect/outbound?p=chemspider&param=8550215	(4R)-2,2-Dimethyl-1,3-dioxolane-4-carbonyl chloride		373.057	1	0.62665	0.893323	0.999516
0.63_373.0574m/z	CSID88904	2M-H	C7H10NO3P	27.9	0	-40.0854	72.3992	100 - 8.17 - 0.908	http://nonlinear.com/redirect/outbound?p=chemspider&param=88904	MFCD00014809		373.057	1	0.62665	0.893323	0.999516
0.63_373.0574m/z	CSID8949235	2M-H	C9H5N3O2	29.3	0.134	-31.2747	74.2892	100 - 11 - 0.957	http://nonlinear.com/redirect/outbound?p=chemspider&param=8949235	6-Cyano-1H-indazole-3-carboxylic acid		373.057	1	0.62665	0.893323	0.999516
0.63_373.0574m/z	CSID9046743	M+Cl	C19H14O6	31.6	0	26.4321	82.263	100 - 20.9 - 3.31 - 0.388	http://nonlinear.com/redirect/outbound?p=chemspider&param=9046743	O-Methylsterigmatocystin		373.057	1	0.62665	0.893323	0.999516
0.63_373.0574m/z	CSID9183846	2M-H	C8H10ClNO2	30.2	0	-41.0691	84.3495	100 - 9.21 - 32.7 - 2.99 - 0.254	http://nonlinear.com/redirect/outbound?p=chemspider&param=9183846	Methyl 4-hydroxybenzimidate hydrochloride		373.057	1	0.62665	0.893323	0.999516
0.63_373.0574m/z	CSID9323023	2M+FA-H	C10H9Cl	28.7	0	-59.0604	85.3172	100 - 10.9 - 32.5 - 3.51 - 0.172	http://nonlinear.com/redirect/outbound?p=chemspider&param=9323023	7-Chloro-1,2-dihydronaphthalene		373.057	1	0.62665	0.893323	0.999516
0.63_373.0574m/z	CSID94566	M+FA-H	C17H12O7	35.5	0	2.70244	80.7159	100 - 18.8 - 3.1 - 0.362	http://nonlinear.com/redirect/outbound?p=chemspider&param=94566	aflatoxin B1 exo-8,9-epoxide		373.057	1	0.62665	0.893323	0.999516
0.63_373.0574m/z	CSID94567	M+FA-H	C17H12O7	35.5	0	2.70244	80.7159	100 - 18.8 - 3.1 - 0.362	http://nonlinear.com/redirect/outbound?p=chemspider&param=94567	Aflatoxin Q1		373.057	1	0.62665	0.893323	0.999516
0.63_373.0574m/z	CSID94700	M+Cl	C19H14O6	31.6	0	26.4321	82.263	100 - 20.9 - 3.31 - 0.388	http://nonlinear.com/redirect/outbound?p=chemspider&param=94700	O-Methyl sterigmatocystin		373.057	1	0.62665	0.893323	0.999516
0.63_373.0574m/z	CSID97651	2M+FA-H	C6H9ClO3	30.8	0	33.9632	83.1934	100 - 6.71 - 32.8 - 2.19 - 0.26	http://nonlinear.com/redirect/outbound?p=chemspider&param=97651	2-Chloroethyl 3-oxobutanoate		373.057	1	0.62665	0.893323	0.999516
0.63_373.0574m/z	CSID9777085	M+FA-H	C17H12O7	35.5	0	2.70244	80.7159	100 - 18.8 - 3.1 - 0.362	http://nonlinear.com/redirect/outbound?p=chemspider&param=9777085	1,3-Dihydroxy-8,9-dimethoxy-6H-[1]benzofuro[3,2-c]chromen-6-one		373.057	1	0.62665	0.893323	0.999516
0.63_373.0574m/z	CSID9790056	2M-H	C8H9ClNO2	30.2	0	-41.0691	84.345	100 - 9.2 - 32.7 - 2.99 - 0.253	http://nonlinear.com/redirect/outbound?p=chemspider&param=9790056	N-Methyl-O-benzoylhydroxylamine hydrochloride		373.057	1	0.62665	0.893323	0.999516
0.63_373.0574m/z	CSID9832	2M+FA-H	C6H4N4O2	30	0.11	-23.4356	72.1989	100 - 8.07 - 0.699	http://nonlinear.com/redirect/outbound?p=chemspider&param=9832	Lumazine		373.057	1	0.62665	0.893323	0.999516
0.64_282.1560m/z	CSID10194155	M+Cl	C16H25NO	32	0	-28.5261	85.9441	100 - 18 - 1.73 - 0.118	http://nonlinear.com/redirect/outbound?p=chemspider&param=10194155	2P5MU968XW		282.156	1	0.64405	0.843124	0.999516
0.64_282.1560m/z	CSID10354055	M-H	C18H21NO2	32.7	0	21.2541	83.954	100 - 20.2 - 2.34 - 0.198	http://nonlinear.com/redirect/outbound?p=chemspider&param=10354055	2-Methyl-2-propanyl 2,6-dimethyl-4-phenylnicotinate		282.156	1	0.64405	0.843124	0.999516
0.64_282.1560m/z	CSID10825232	M+Cl	C13H21N5	32.5	0	27.7714	87.771	100 - 16.1 - 1.22	http://nonlinear.com/redirect/outbound?p=chemspider&param=10825232	2-amino-4,5-dimethyl-1-(2-piperazin-1-ylethyl)-1H-pyrrole-3-carbonitrile		282.156	1	0.64405	0.843124	0.999516
0.64_282.1560m/z	CSID11572833	M+FA-H	C17H19N	32.3	0	25.3718	85.3562	100 - 19 - 1.7	http://nonlinear.com/redirect/outbound?p=chemspider&param=11572833	2,6-Diphenylpiperidine		282.156	1	0.64405	0.843124	0.999516
0.64_282.1560m/z	CSID1182	M+Cl	C16H25NO	32	0	-28.5261	85.9441	100 - 18 - 1.73 - 0.118	http://nonlinear.com/redirect/outbound?p=chemspider&param=1182	7-OH-DPAT		282.156	1	0.64405	0.843124	0.999516
0.64_282.1560m/z	CSID1183	M+Cl	C16H25NO	32	0	-28.5261	85.9441	100 - 18 - 1.73 - 0.118	http://nonlinear.com/redirect/outbound?p=chemspider&param=1183	8-OH-DPAT		282.156	1	0.64405	0.843124	0.999516
0.64_282.1560m/z	CSID1361729	M-H	C18H21NO2	32.7	0	21.2541	83.954	100 - 20.2 - 2.34 - 0.198	http://nonlinear.com/redirect/outbound?p=chemspider&param=1361729	MFCD00221993		282.156	1	0.64405	0.843124	0.999516
0.64_282.1560m/z	CSID1414557	M+FA-H	C17H19N	32.3	0	25.3718	85.3562	100 - 19 - 1.7	http://nonlinear.com/redirect/outbound?p=chemspider&param=1414557	MFCD00026415		282.156	1	0.64405	0.843124	0.999516
0.64_282.1560m/z	CSID1418681	M-H	C18H21NO2	32.7	0	21.2541	83.954	100 - 20.2 - 2.34 - 0.198	http://nonlinear.com/redirect/outbound?p=chemspider&param=1418681	MFCD01034149		282.156	1	0.64405	0.843124	0.999516
0.64_282.1560m/z	CSID14494611	M+Cl	C12H25NO4	32	0	33.2049	89.0745	100 - 13.8 - 1.7 - 0.147	http://nonlinear.com/redirect/outbound?p=chemspider&param=14494611	Ammonium dodecanedioate		282.156	1	0.64405	0.843124	0.999516
0.64_282.1560m/z	CSID14671734	M-H	C12H21N5O3	36.6	0	-4.18039	88.0378	100 - 15.2 - 1.69 - 0.141	http://nonlinear.com/redirect/outbound?p=chemspider&param=14671734	lys-his		282.156	1	0.64405	0.843124	0.999516
0.64_282.1560m/z	CSID1552986	M-H	C18H21NO2	32.7	0	21.2541	83.954	100 - 20.2 - 2.34 - 0.198	http://nonlinear.com/redirect/outbound?p=chemspider&param=1552986	3-(3,4-dimethylanilino)-1-(4-methoxyphenyl)-1-propanone		282.156	1	0.64405	0.843124	0.999516
0.64_282.1560m/z	CSID1621804	M-H	C18H21NO2	32.7	0	21.2541	83.954	100 - 20.2 - 2.34 - 0.198	http://nonlinear.com/redirect/outbound?p=chemspider&param=1621804	MFCD03384545		282.156	1	0.64405	0.843124	0.999516
0.64_282.1560m/z	CSID1622395	M-H	C18H21NO2	32.7	0	21.2541	83.954	100 - 20.2 - 2.34 - 0.198	http://nonlinear.com/redirect/outbound?p=chemspider&param=1622395	MFCD01115474		282.156	1	0.64405	0.843124	0.999516
0.64_282.1560m/z	CSID17206714	M+FA-H	C17H19N	32.3	0	25.3718	85.3562	100 - 19 - 1.7	http://nonlinear.com/redirect/outbound?p=chemspider&param=17206714	MFCD00274266		282.156	1	0.64405	0.843124	0.999516
0.64_282.1560m/z	CSID17206715	M+FA-H	C17H19N	32.3	0	25.3718	85.3562	100 - 19 - 1.7	http://nonlinear.com/redirect/outbound?p=chemspider&param=17206715	(2S,3S)-1-Isopropyl-2,3-diphenylaziridine		282.156	1	0.64405	0.843124	0.999516
0.64_282.1560m/z	CSID17206841	M+FA-H	C17H19N	32.3	0	25.3718	85.3562	100 - 19 - 1.7	http://nonlinear.com/redirect/outbound?p=chemspider&param=17206841	(2R)-2-(Diphenylmethyl)pyrrolidine		282.156	1	0.64405	0.843124	0.999516
0.64_282.1560m/z	CSID173511	M+Cl	C16H25NO	32	0	-28.5261	85.9441	100 - 18 - 1.73 - 0.118	http://nonlinear.com/redirect/outbound?p=chemspider&param=173511	MFCD01688056		282.156	1	0.64405	0.843124	0.999516
0.64_282.1560m/z	CSID194646	M+FA-H	C17H19N	32.3	0	25.3718	85.3562	100 - 19 - 1.7	http://nonlinear.com/redirect/outbound?p=chemspider&param=194646	MFCD00019069		282.156	1	0.64405	0.843124	0.999516
0.64_282.1560m/z	CSID1980386	M-H	C18H21NO2	32.7	0	21.2541	83.954	100 - 20.2 - 2.34 - 0.198	http://nonlinear.com/redirect/outbound?p=chemspider&param=1980386	MFCD03365913		282.156	1	0.64405	0.843124	0.999516
0.64_282.1560m/z	CSID2015811	M+FA-H	C17H19N	32.3	0	25.3718	85.3562	100 - 19 - 1.7	http://nonlinear.com/redirect/outbound?p=chemspider&param=2015811	(2S)-2-(Diphenylmethyl)pyrrolidine		282.156	1	0.64405	0.843124	0.999516
0.64_282.1560m/z	CSID20452	M+FA-H	C17H19N	32.3	0	25.3718	85.3562	100 - 19 - 1.7	http://nonlinear.com/redirect/outbound?p=chemspider&param=20452	dimefadane		282.156	1	0.64405	0.843124	0.999516
0.64_282.1560m/z	CSID2141246	M-H	C18H21NO2	32.7	0	21.2541	83.954	100 - 20.2 - 2.34 - 0.198	http://nonlinear.com/redirect/outbound?p=chemspider&param=2141246	MFCD01077224		282.156	1	0.64405	0.843124	0.999516
0.64_282.1560m/z	CSID2141497	M-H	C18H21NO2	32.7	0	21.2541	83.954	100 - 20.2 - 2.34 - 0.198	http://nonlinear.com/redirect/outbound?p=chemspider&param=2141497	MFCD01909198		282.156	1	0.64405	0.843124	0.999516
0.64_282.1560m/z	CSID21492769	M-H	C18H21NO2	32.7	0	21.2541	83.954	100 - 20.2 - 2.34 - 0.198	http://nonlinear.com/redirect/outbound?p=chemspider&param=21492769	MFCD02670899		282.156	1	0.64405	0.843124	0.999516
0.64_282.1560m/z	CSID2176035	M-H	C18H21NO2	32.7	0	21.2541	83.954	100 - 20.2 - 2.34 - 0.198	http://nonlinear.com/redirect/outbound?p=chemspider&param=2176035	MFCD02030247		282.156	1	0.64405	0.843124	0.999516
0.64_282.1560m/z	CSID21883903	M-H	C18H21NO2	32.7	0	21.2541	83.954	100 - 20.2 - 2.34 - 0.198	http://nonlinear.com/redirect/outbound?p=chemspider&param=21883903	4,4,14-Trimethyl-14-azaheptacyclo[7.7.0.0~2,6~.0~2,8~.0~6,11~.0~7,10~.0~12,16~]hexadecane-13,15-dione		282.156	1	0.64405	0.843124	0.999516
0.64_282.1560m/z	CSID2361653	M-H	C18H21NO2	32.7	0	21.2541	83.954	100 - 20.2 - 2.34 - 0.198	http://nonlinear.com/redirect/outbound?p=chemspider&param=2361653	MFCD00845170		282.156	1	0.64405	0.843124	0.999516
0.64_282.1560m/z	CSID2365323	M-H	C18H21NO2	32.7	0	21.2541	83.954	100 - 20.2 - 2.34 - 0.198	http://nonlinear.com/redirect/outbound?p=chemspider&param=2365323	MFCD00475067		282.156	1	0.64405	0.843124	0.999516
0.64_282.1560m/z	CSID2372614	M+Cl	C16H25NO	32	0	-28.5261	85.9441	100 - 18 - 1.73 - 0.118	http://nonlinear.com/redirect/outbound?p=chemspider&param=2372614	MFCD00971774		282.156	1	0.64405	0.843124	0.999516
0.64_282.1560m/z	CSID23933812	M-H	C16H25ClNO	28.4	0	-24.871	65.1414	100 - 18 - 33.7 - 5.87 - 0.559	http://nonlinear.com/redirect/outbound?p=chemspider&param=23933812	MFCD02671111		282.156	1	0.64405	0.843124	0.999516
0.64_282.1560m/z	CSID2420	M-H	C12H21N5O3	36.6	0	-4.18039	88.0378	100 - 15.2 - 1.69 - 0.141	http://nonlinear.com/redirect/outbound?p=chemspider&param=2420	Cadralazine		282.156	1	0.64405	0.843124	0.999516
0.64_282.1560m/z	CSID25044543	M-H	C12H21N5O3	36.6	0	-4.18039	88.0378	100 - 15.2 - 1.69 - 0.141	http://nonlinear.com/redirect/outbound?p=chemspider&param=25044543	Choline theophyllinate		282.156	1	0.64405	0.843124	0.999516
0.64_282.1560m/z	CSID25072733	M-H	C13H21ClN5	28.7	0	24.2737	66.4873	100 - 16.1 - 33.2 - 5.21 - 0.392	http://nonlinear.com/redirect/outbound?p=chemspider&param=25072733	N,7-Dimethyl-2-(3-pyrrolidinyl)-5,6,7,8-tetrahydropyrido[3,4-d]pyrimidin-4-amine hydrochloride (1:1)		282.156	1	0.64405	0.843124	0.999516
0.64_282.1560m/z	CSID25275	M-H	C18H21NO2	32.7	0	21.2541	83.954	100 - 20.2 - 2.34 - 0.198	http://nonlinear.com/redirect/outbound?p=chemspider&param=25275	beloxamide		282.156	1	0.64405	0.843124	0.999516
0.64_282.1560m/z	CSID2547174	M-H	C17H21N3O	33.2	0	-18.4051	84.447	100 - 19.8 - 2.06 - 0.15	http://nonlinear.com/redirect/outbound?p=chemspider&param=2547174	MFCD00027849		282.156	1	0.64405	0.843124	0.999516
0.64_282.1560m/z	CSID260367	M+Cl	C16H25NO	32	0	-28.5261	85.9441	100 - 18 - 1.73 - 0.118	http://nonlinear.com/redirect/outbound?p=chemspider&param=260367	MFCD00157661		282.156	1	0.64405	0.843124	0.999516
0.64_282.1560m/z	CSID260369	M+Cl	C16H25NO	32	0	-28.5261	85.9441	100 - 18 - 1.73 - 0.118	http://nonlinear.com/redirect/outbound?p=chemspider&param=260369	MFCD00034153		282.156	1	0.64405	0.843124	0.999516
0.64_282.1560m/z	CSID260370	M+Cl	C16H25NO	32	0	-28.5261	85.9441	100 - 18 - 1.73 - 0.118	http://nonlinear.com/redirect/outbound?p=chemspider&param=260370	MFCD00034151		282.156	1	0.64405	0.843124	0.999516
0.64_282.1560m/z	CSID260373	M+Cl	C16H25NO	32	0	-28.5261	85.9441	100 - 18 - 1.73 - 0.118	http://nonlinear.com/redirect/outbound?p=chemspider&param=260373	MFCD00157658		282.156	1	0.64405	0.843124	0.999516
0.64_282.1560m/z	CSID260374	M+Cl	C16H25NO	32	0	-28.5261	85.9441	100 - 18 - 1.73 - 0.118	http://nonlinear.com/redirect/outbound?p=chemspider&param=260374	MFCD00034152		282.156	1	0.64405	0.843124	0.999516
0.64_282.1560m/z	CSID260375	M+Cl	C16H25NO	32	0	-28.5261	85.9441	100 - 18 - 1.73 - 0.118	http://nonlinear.com/redirect/outbound?p=chemspider&param=260375	MFCD00090998		282.156	1	0.64405	0.843124	0.999516
0.64_282.1560m/z	CSID260557	M-H	C17H21N3O	33.2	0	-18.4051	84.447	100 - 19.8 - 2.06 - 0.15	http://nonlinear.com/redirect/outbound?p=chemspider&param=260557	MFCD00032425		282.156	1	0.64405	0.843124	0.999516
0.64_282.1560m/z	CSID2618587	M-H	C18H21NO2	32.7	0	21.2541	83.954	100 - 20.2 - 2.34 - 0.198	http://nonlinear.com/redirect/outbound?p=chemspider&param=2618587	MFCD03414300		282.156	1	0.64405	0.843124	0.999516
0.64_282.1560m/z	CSID268119	M-H	C18H21NO2	32.7	0	21.2541	83.954	100 - 20.2 - 2.34 - 0.198	http://nonlinear.com/redirect/outbound?p=chemspider&param=268119	MFCD00026306		282.156	1	0.64405	0.843124	0.999516
0.64_282.1560m/z	CSID2717009	M-H	C18H21NO2	32.7	0	21.2541	83.954	100 - 20.2 - 2.34 - 0.198	http://nonlinear.com/redirect/outbound?p=chemspider&param=2717009	MFCD01337362		282.156	1	0.64405	0.843124	0.999516
0.64_282.1560m/z	CSID2791345	M-H	C18H21NO2	32.7	0	21.2541	83.954	100 - 20.2 - 2.34 - 0.198	http://nonlinear.com/redirect/outbound?p=chemspider&param=2791345	Ethyl N,N-dibenzylglycinate		282.156	1	0.64405	0.843124	0.999516
0.64_282.1560m/z	CSID2797296	M-H	C18H21NO2	32.7	0	21.2541	83.954	100 - 20.2 - 2.34 - 0.198	http://nonlinear.com/redirect/outbound?p=chemspider&param=2797296	MFCD05155069		282.156	1	0.64405	0.843124	0.999516
0.64_282.1560m/z	CSID28542184	M-H	C17H21N3O	33.2	0	-18.4051	84.447	100 - 19.8 - 2.06 - 0.15	http://nonlinear.com/redirect/outbound?p=chemspider&param=28542184	N-Carbamimidoyl-4-((3,5,5-trimethylcyclohex-2-enylidene)methyl)benzamide		282.156	1	0.64405	0.843124	0.999516
0.64_282.1560m/z	CSID28590912	M+Cl	C16H25NO	32	0	-28.5261	85.9441	100 - 18 - 1.73 - 0.118	http://nonlinear.com/redirect/outbound?p=chemspider&param=28590912	1-(5-Methyl-3-pyridinyl)-1-decanone		282.156	1	0.64405	0.843124	0.999516
0.64_282.1560m/z	CSID2902658	M-H	C17H21N3O	33.2	0	-18.4051	84.447	100 - 19.8 - 2.06 - 0.15	http://nonlinear.com/redirect/outbound?p=chemspider&param=2902658	MFCD00094662		282.156	1	0.64405	0.843124	0.999516
0.64_282.1560m/z	CSID2926032	M+Cl	C16H25NO	32	0	-28.5261	85.9441	100 - 18 - 1.73 - 0.118	http://nonlinear.com/redirect/outbound?p=chemspider&param=2926032	1-(1-ADAMANTYL)-2-AZEPANONE		282.156	1	0.64405	0.843124	0.999516
0.64_282.1560m/z	CSID29763554	M+Cl	C16H25NO	32	0	-28.5261	85.9441	100 - 18 - 1.73 - 0.118	http://nonlinear.com/redirect/outbound?p=chemspider&param=29763554	N-[(2E)-3,7-Dimethyl-2,6-octadien-1-yl]-5-hexynamide		282.156	1	0.64405	0.843124	0.999516
0.64_282.1560m/z	CSID2988871	M-H	C18H21NO2	32.7	0	21.2541	83.954	100 - 20.2 - 2.34 - 0.198	http://nonlinear.com/redirect/outbound?p=chemspider&param=2988871	MFCD01924372		282.156	1	0.64405	0.843124	0.999516
0.64_282.1560m/z	CSID3031790	M-H	C17H21N3O	33.2	0	-18.4051	84.447	100 - 19.8 - 2.06 - 0.15	http://nonlinear.com/redirect/outbound?p=chemspider&param=3031790	N-(4-((4-(DIMETHYLAMINO)BENZYL)AMINO)PHENYL)ACETAMIDE		282.156	1	0.64405	0.843124	0.999516
0.64_282.1560m/z	CSID30646765	M-H	C17H21N3O	33.2	0	-18.4051	84.447	100 - 19.8 - 2.06 - 0.15	http://nonlinear.com/redirect/outbound?p=chemspider&param=30646765	Atglistatin		282.156	1	0.64405	0.843124	0.999516
0.64_282.1560m/z	CSID30665123	M+Cl	C16H25NO	32	0	-28.5261	85.9441	100 - 18 - 1.73 - 0.118	http://nonlinear.com/redirect/outbound?p=chemspider&param=30665123	(2S,3R)-2-(4-Methoxyphenyl)-3-methyl-1-propylpiperidine		282.156	1	0.64405	0.843124	0.999516
0.64_282.1560m/z	CSID30738550	M+FA-H	C17H19N	32.3	0	25.3718	85.3562	100 - 19 - 1.7	http://nonlinear.com/redirect/outbound?p=chemspider&param=30738550	1-(2,5-Dimethylphenyl)-1,2,3,4-tetrahydroquinoline		282.156	1	0.64405	0.843124	0.999516
0.64_282.1560m/z	CSID30776873	M+Cl	C16H25NO	32	0	-28.5261	85.9441	100 - 18 - 1.73 - 0.118	http://nonlinear.com/redirect/outbound?p=chemspider&param=30776873	(2E,6Z,8E,10Z)-N-Isobutyl-2,6,8,10-dodecatetraenamide		282.156	1	0.64405	0.843124	0.999516
0.64_282.1560m/z	CSID30779296	M-H	C18H21NO2	32.7	0	21.2541	83.954	100 - 20.2 - 2.34 - 0.198	http://nonlinear.com/redirect/outbound?p=chemspider&param=30779296	Methyl N,N-diphenyl-L-valinate		282.156	1	0.64405	0.843124	0.999516
0.64_282.1560m/z	CSID30788405	M+Cl	C16H25NO	32	0	-28.5261	85.9441	100 - 18 - 1.73 - 0.118	http://nonlinear.com/redirect/outbound?p=chemspider&param=30788405	2-{[(1S,2R,5R)-5-Isopropyl-2-methylcyclohexyl]oxy}aniline		282.156	1	0.64405	0.843124	0.999516
0.64_282.1560m/z	CSID30788408	M+Cl	C16H25NO	32	0	-28.5261	85.9441	100 - 18 - 1.73 - 0.118	http://nonlinear.com/redirect/outbound?p=chemspider&param=30788408	2-{[(1R,2S,5R)-2-Isopropyl-5-methylcyclohexyl]oxy}aniline		282.156	1	0.64405	0.843124	0.999516
0.64_282.1560m/z	CSID30797809	M-H	C18H21NO2	32.7	0	21.2541	83.954	100 - 20.2 - 2.34 - 0.198	http://nonlinear.com/redirect/outbound?p=chemspider&param=30797809	(3aS,14bS)-1-Methyl-3,5,6,8,9,14b-hexahydro-4H-cyclopenta[a][1,3]dioxolo[4,5-h]pyrrolo[2,1-b][3]benzazepine		282.156	1	0.64405	0.843124	0.999516
0.64_282.1560m/z	CSID30797810	M-H	C18H21NO2	32.7	0	21.2541	83.954	100 - 20.2 - 2.34 - 0.198	http://nonlinear.com/redirect/outbound?p=chemspider&param=30797810	(5R)-1-[(E)-2-(1,3-Benzodioxol-5-yl)vinyl]-7-methyl-1-azaspiro[4.4]non-6-ene		282.156	1	0.64405	0.843124	0.999516
0.64_282.1560m/z	CSID30798046	M-H	C18H21NO2	32.7	0	21.2541	83.954	100 - 20.2 - 2.34 - 0.198	http://nonlinear.com/redirect/outbound?p=chemspider&param=30798046	2-Oxa-3-azabicyclo[2.2.1]hept-5-en-3-yl[(1R,2R)-2-phenylcyclohexyl]methanone		282.156	1	0.64405	0.843124	0.999516
0.64_282.1560m/z	CSID30847498	M+Cl	C12H25NO4	32	0	33.2049	89.0745	100 - 13.8 - 1.7 - 0.147	http://nonlinear.com/redirect/outbound?p=chemspider&param=30847498	1-(4,4-Dimethoxybutyl)-3,3-dimethoxypyrrolidine		282.156	1	0.64405	0.843124	0.999516
0.64_282.1560m/z	CSID30901211	M-H	C18H21NO2	32.7	0	21.2541	83.954	100 - 20.2 - 2.34 - 0.198	http://nonlinear.com/redirect/outbound?p=chemspider&param=30901211	Diphenylmethyl D-valinate		282.156	1	0.64405	0.843124	0.999516
0.64_282.1560m/z	CSID30902658	M+Cl	C16H25NO	32	0	-28.5261	85.9441	100 - 18 - 1.73 - 0.118	http://nonlinear.com/redirect/outbound?p=chemspider&param=30902658	(2S)-2-[Allyl(benzyl)amino]-4-methyl-1-pentanol		282.156	1	0.64405	0.843124	0.999516
0.64_282.1560m/z	CSID30919393	M-H	C18H21NO2	32.7	0	21.2541	83.954	100 - 20.2 - 2.34 - 0.198	http://nonlinear.com/redirect/outbound?p=chemspider&param=30919393	N-[(2-Methyl-2-propanyl)oxy]-6,11-dihydrodibenzo[b,e]oxepin-11-amine		282.156	1	0.64405	0.843124	0.999516
0.64_282.1560m/z	CSID30986696	M-H	C18H21NO2	32.7	0	21.2541	83.954	100 - 20.2 - 2.34 - 0.198	http://nonlinear.com/redirect/outbound?p=chemspider&param=30986696	5-[(1S)-1-(2-Naphthyl)ethoxy]-3-propyl-4,5-dihydro-1,2-oxazole		282.156	1	0.64405	0.843124	0.999516
0.64_282.1560m/z	CSID30993398	M-H	C18H21NO2	32.7	0	21.2541	83.954	100 - 20.2 - 2.34 - 0.198	http://nonlinear.com/redirect/outbound?p=chemspider&param=30993398	(2E)-N-(4-Methoxybenzyl)-3-(4-methoxyphenyl)-2-propen-1-amine		282.156	1	0.64405	0.843124	0.999516
0.64_282.1560m/z	CSID31000910	M-H	C18H21NO2	32.7	0	21.2541	83.954	100 - 20.2 - 2.34 - 0.198	http://nonlinear.com/redirect/outbound?p=chemspider&param=31000910	(1S,2R,3R,4R)-3-[2-(Allyloxy)phenyl]-N-methylbicyclo[2.2.1]hept-5-ene-2-carboxamide		282.156	1	0.64405	0.843124	0.999516
0.64_282.1560m/z	CSID31022268	M+Cl	C16H25NO	32	0	-28.5261	85.9441	100 - 18 - 1.73 - 0.118	http://nonlinear.com/redirect/outbound?p=chemspider&param=31022268	4-Methoxy-N-(1-propylcyclohexyl)aniline		282.156	1	0.64405	0.843124	0.999516
0.64_282.1560m/z	CSID31495254	M-H	C18H21NO2	32.7	0	21.2541	83.954	100 - 20.2 - 2.34 - 0.198	http://nonlinear.com/redirect/outbound?p=chemspider&param=31495254	MFCD18429747		282.156	1	0.64405	0.843124	0.999516
0.64_282.1560m/z	CSID32779454	M+Cl	C16H25NO	32	0	-28.5261	85.9441	100 - 18 - 1.73 - 0.118	http://nonlinear.com/redirect/outbound?p=chemspider&param=32779454	4-(1-Phenylhexyl)morpholine		282.156	1	0.64405	0.843124	0.999516
0.64_282.1560m/z	CSID3319658	M-H	C17H21N3O	33.2	0	-18.4051	84.447	100 - 19.8 - 2.06 - 0.15	http://nonlinear.com/redirect/outbound?p=chemspider&param=3319658	MFCD00181013		282.156	1	0.64405	0.843124	0.999516
0.64_282.1560m/z	CSID3387627	M+Cl	C16H25NO	32	0	-28.5261	85.9441	100 - 18 - 1.73 - 0.118	http://nonlinear.com/redirect/outbound?p=chemspider&param=3387627	MFCD03414457		282.156	1	0.64405	0.843124	0.999516
0.64_282.1560m/z	CSID3393404	M-H	C18H21NO2	32.7	0	21.2541	83.954	100 - 20.2 - 2.34 - 0.198	http://nonlinear.com/redirect/outbound?p=chemspider&param=3393404	3-(4-ethylanilino)-1-(4-methoxyphenyl)-1-propanone		282.156	1	0.64405	0.843124	0.999516
0.64_282.1560m/z	CSID3416564	M-H	C17H21N3O	33.2	0	-18.4051	84.447	100 - 19.8 - 2.06 - 0.15	http://nonlinear.com/redirect/outbound?p=chemspider&param=3416564	MFCD00094661		282.156	1	0.64405	0.843124	0.999516
0.64_282.1560m/z	CSID3478597	M+Cl	C16H25NO	32	0	-28.5261	85.9441	100 - 18 - 1.73 - 0.118	http://nonlinear.com/redirect/outbound?p=chemspider&param=3478597	MFCD01325790		282.156	1	0.64405	0.843124	0.999516
0.64_282.1560m/z	CSID3743621	M-H	C18H21NO2	32.7	0	21.2541	83.954	100 - 20.2 - 2.34 - 0.198	http://nonlinear.com/redirect/outbound?p=chemspider&param=3743621	MFCD02666565		282.156	1	0.64405	0.843124	0.999516
0.64_282.1560m/z	CSID3801998	M-H	C17H21N3O	33.2	0	-18.4051	84.447	100 - 19.8 - 2.06 - 0.15	http://nonlinear.com/redirect/outbound?p=chemspider&param=3801998	MFCD03406520		282.156	1	0.64405	0.843124	0.999516
0.64_282.1560m/z	CSID3851652	M-H	C18H21NO2	32.7	0	21.2541	83.954	100 - 20.2 - 2.34 - 0.198	http://nonlinear.com/redirect/outbound?p=chemspider&param=3851652	1-(4-ethylphenyl)-3-(4-methoxyanilino)-1-propanone		282.156	1	0.64405	0.843124	0.999516
0.64_282.1560m/z	CSID385344	M-H	C12H21N5O3	36.6	0	-4.18039	88.0378	100 - 15.2 - 1.69 - 0.141	http://nonlinear.com/redirect/outbound?p=chemspider&param=385344	his-lys		282.156	1	0.64405	0.843124	0.999516
0.64_282.1560m/z	CSID389517	M+FA-H	C17H19N	32.3	0	25.3718	85.3562	100 - 19 - 1.7	http://nonlinear.com/redirect/outbound?p=chemspider&param=389517	1-Benzyl-2-methyl-1,2,3,4-tetrahydroisoquinoline		282.156	1	0.64405	0.843124	0.999516
0.64_282.1560m/z	CSID4186973	M-H	C17H21N3O	33.2	0	-18.4051	84.447	100 - 19.8 - 2.06 - 0.15	http://nonlinear.com/redirect/outbound?p=chemspider&param=4186973	MFCD00089793		282.156	1	0.64405	0.843124	0.999516
0.64_282.1560m/z	CSID4272007	M-H	C17H21N3O	33.2	0	-18.4051	84.447	100 - 19.8 - 2.06 - 0.15	http://nonlinear.com/redirect/outbound?p=chemspider&param=4272007	MFCD00095826		282.156	1	0.64405	0.843124	0.999516
0.64_282.1560m/z	CSID4298132	M-H	C17H21N3O	33.2	0	-18.4051	84.447	100 - 19.8 - 2.06 - 0.15	http://nonlinear.com/redirect/outbound?p=chemspider&param=4298132	MFCD00094663		282.156	1	0.64405	0.843124	0.999516
0.64_282.1560m/z	CSID4319995	M-H	C18H21NO2	32.7	0	21.2541	83.954	100 - 20.2 - 2.34 - 0.198	http://nonlinear.com/redirect/outbound?p=chemspider&param=4319995	MFCD02666512		282.156	1	0.64405	0.843124	0.999516
0.64_282.1560m/z	CSID4320993	M-H	C18H21NO2	32.7	0	21.2541	83.954	100 - 20.2 - 2.34 - 0.198	http://nonlinear.com/redirect/outbound?p=chemspider&param=4320993	MFCD02673545		282.156	1	0.64405	0.843124	0.999516
0.64_282.1560m/z	CSID4499815	M-H	C17H21N3O	33.2	0	-18.4051	84.447	100 - 19.8 - 2.06 - 0.15	http://nonlinear.com/redirect/outbound?p=chemspider&param=4499815	MFCD01913049		282.156	1	0.64405	0.843124	0.999516
0.64_282.1560m/z	CSID4541112	M-H	C17H21N3O	33.2	0	-18.4051	84.447	100 - 19.8 - 2.06 - 0.15	http://nonlinear.com/redirect/outbound?p=chemspider&param=4541112	MFCD02668410		282.156	1	0.64405	0.843124	0.999516
0.64_282.1560m/z	CSID4575416	M+Cl	C16H25NO	32	0	-28.5261	85.9441	100 - 18 - 1.73 - 0.118	http://nonlinear.com/redirect/outbound?p=chemspider&param=4575416	(15R)-15-Methyllycopodan-5-one		282.156	1	0.64405	0.843124	0.999516
0.64_282.1560m/z	CSID4660933	M-H	C17H21N3O	33.2	0	-18.4051	84.447	100 - 19.8 - 2.06 - 0.15	http://nonlinear.com/redirect/outbound?p=chemspider&param=4660933	MFCD02677500		282.156	1	0.64405	0.843124	0.999516
0.64_282.1560m/z	CSID47942	M-H	C16H25ClNO	28.4	0	-24.871	65.1414	100 - 18 - 33.7 - 5.87 - 0.559	http://nonlinear.com/redirect/outbound?p=chemspider&param=47942	PICENADOL HYDROCHLORIDE		282.156	1	0.64405	0.843124	0.999516
0.64_282.1560m/z	CSID4879057	M-H	C17H21N3O	33.2	0	-18.4051	84.447	100 - 19.8 - 2.06 - 0.15	http://nonlinear.com/redirect/outbound?p=chemspider&param=4879057	(2Z)-2-(5-Isopropenyl-2-methyl-2-cyclohexen-1-ylidene)-N-phenylhydrazinecarboxamide		282.156	1	0.64405	0.843124	0.999516
0.64_282.1560m/z	CSID49072998	M+Cl	C[13]C[12]13H27ClO	27.6	0	33.0795	66.781	100 - 15.5 - 33.3 - 5.03 - 0.427	http://nonlinear.com/redirect/outbound?p=chemspider&param=49072998	MFCD00190366		282.156	1	0.64405	0.843124	0.999516
0.64_282.1560m/z	CSID4945171	M+Cl	C16H25NO	32	0	-28.5261	85.9441	100 - 18 - 1.73 - 0.118	http://nonlinear.com/redirect/outbound?p=chemspider&param=4945171	alpha-Sanshool		282.156	1	0.64405	0.843124	0.999516
0.64_282.1560m/z	CSID536243	M+FA-H	C17H19N	32.3	0	25.3718	85.3562	100 - 19 - 1.7	http://nonlinear.com/redirect/outbound?p=chemspider&param=536243	1,4,5,8,9-Pentamethyl-9H-carbazole		282.156	1	0.64405	0.843124	0.999516
0.64_282.1560m/z	CSID54358	M-H	C16H26ClNO	28.4	0	-24.871	65.134	100 - 18 - 33.7 - 5.87 - 0.56	http://nonlinear.com/redirect/outbound?p=chemspider&param=54358	N,N-Dimethyl-2-[(1-phenylcyclohexyl)oxy]ethanaminium chloride		282.156	1	0.64405	0.843124	0.999516
0.64_282.1560m/z	CSID580989	M-H	C18H21NO2	32.7	0	21.2541	83.954	100 - 20.2 - 2.34 - 0.198	http://nonlinear.com/redirect/outbound?p=chemspider&param=580989	MFCD00894587		282.156	1	0.64405	0.843124	0.999516
0.64_282.1560m/z	CSID586719	M-H	C18H21NO2	32.7	0	21.2541	83.954	100 - 20.2 - 2.34 - 0.198	http://nonlinear.com/redirect/outbound?p=chemspider&param=586719	MFCD00412481		282.156	1	0.64405	0.843124	0.999516
0.64_282.1560m/z	CSID58824236	M-H	C17H21N3O	33.2	0	-18.4051	84.447	100 - 19.8 - 2.06 - 0.15	http://nonlinear.com/redirect/outbound?p=chemspider&param=58824236	(1R,2S)-1-[(3,6-Diethyl-2-pyrazinyl)amino]-2-indanol		282.156	1	0.64405	0.843124	0.999516
0.64_282.1560m/z	CSID58824644	M+FA-H	C17H19N	32.3	0	25.3718	85.3562	100 - 19 - 1.7	http://nonlinear.com/redirect/outbound?p=chemspider&param=58824644	N-(tert-butyl)-9H-fluoren-3-amine		282.156	1	0.64405	0.843124	0.999516
0.64_282.1560m/z	CSID595910	M-H	C18H21NO2	32.7	0	21.2541	83.954	100 - 20.2 - 2.34 - 0.198	http://nonlinear.com/redirect/outbound?p=chemspider&param=595910	MFCD00787819		282.156	1	0.64405	0.843124	0.999516
0.64_282.1560m/z	CSID619566	M-H	C18H21NO2	32.7	0	21.2541	83.954	100 - 20.2 - 2.34 - 0.198	http://nonlinear.com/redirect/outbound?p=chemspider&param=619566	MFCD01212311		282.156	1	0.64405	0.843124	0.999516
0.64_282.1560m/z	CSID62917822	M+FA-H	C17H19N	32.3	0	25.3718	85.3562	100 - 19 - 1.7	http://nonlinear.com/redirect/outbound?p=chemspider&param=62917822	2,4-Diphenylpiperidine		282.156	1	0.64405	0.843124	0.999516
0.64_282.1560m/z	CSID629758	M-H	C18H21NO2	32.7	0	21.2541	83.954	100 - 20.2 - 2.34 - 0.198	http://nonlinear.com/redirect/outbound?p=chemspider&param=629758	MFCD00522722		282.156	1	0.64405	0.843124	0.999516
0.64_282.1560m/z	CSID631461	M-H	C18H21NO2	32.7	0	21.2541	83.954	100 - 20.2 - 2.34 - 0.198	http://nonlinear.com/redirect/outbound?p=chemspider&param=631461	MFCD00751541		282.156	1	0.64405	0.843124	0.999516
0.64_282.1560m/z	CSID631463	M-H	C18H21NO2	32.7	0	21.2541	83.954	100 - 20.2 - 2.34 - 0.198	http://nonlinear.com/redirect/outbound?p=chemspider&param=631463	MFCD01034160		282.156	1	0.64405	0.843124	0.999516
0.64_282.1560m/z	CSID631465	M-H	C18H21NO2	32.7	0	21.2541	83.954	100 - 20.2 - 2.34 - 0.198	http://nonlinear.com/redirect/outbound?p=chemspider&param=631465	MFCD01034162		282.156	1	0.64405	0.843124	0.999516
0.64_282.1560m/z	CSID639032	M-H	C18H21NO2	32.7	0	21.2541	83.954	100 - 20.2 - 2.34 - 0.198	http://nonlinear.com/redirect/outbound?p=chemspider&param=639032	MFCD00027860		282.156	1	0.64405	0.843124	0.999516
0.64_282.1560m/z	CSID639040	M-H	C18H21NO2	32.7	0	21.2541	83.954	100 - 20.2 - 2.34 - 0.198	http://nonlinear.com/redirect/outbound?p=chemspider&param=639040	MFCD00027856		282.156	1	0.64405	0.843124	0.999516
0.64_282.1560m/z	CSID705874	M-H	C18H21NO2	32.7	0	21.2541	83.954	100 - 20.2 - 2.34 - 0.198	http://nonlinear.com/redirect/outbound?p=chemspider&param=705874	MFCD02079515		282.156	1	0.64405	0.843124	0.999516
0.64_282.1560m/z	CSID71078821	M-H	C18H21NO2	32.7	0	21.2541	83.954	100 - 20.2 - 2.34 - 0.198	http://nonlinear.com/redirect/outbound?p=chemspider&param=71078821	MFCD12973729		282.156	1	0.64405	0.843124	0.999516
0.64_282.1560m/z	CSID71079051	M-H	C16H25ClNO	28.4	0	-24.871	65.1414	100 - 18 - 33.7 - 5.87 - 0.559	http://nonlinear.com/redirect/outbound?p=chemspider&param=71079051	1-{4-[2-(butylamino)-2-methylpropyl]phenyl}ethanone hydrochloride		282.156	1	0.64405	0.843124	0.999516
0.64_282.1560m/z	CSID71079052	M-H	C16H25ClNO	28.4	0	-24.871	65.1414	100 - 18 - 33.7 - 5.87 - 0.559	http://nonlinear.com/redirect/outbound?p=chemspider&param=71079052	1-{4-[2-(isobutylamino)-2-methylpropyl]phenyl}ethanone hydrochloride		282.156	1	0.64405	0.843124	0.999516
0.64_282.1560m/z	CSID71079270	M-H	C16H25ClNO	28.4	0	-24.871	65.1414	100 - 18 - 33.7 - 5.87 - 0.559	http://nonlinear.com/redirect/outbound?p=chemspider&param=71079270	1-[1-(5-methyl-2-furyl)cyclohexyl]piperidine hydrochloride		282.156	1	0.64405	0.843124	0.999516
0.64_282.1560m/z	CSID71079302	M+FA-H	C11H23ClNO2	27.8	0	34.6404	68.5846	100 - 12.6 - 33.1 - 4.11 - 0.368	http://nonlinear.com/redirect/outbound?p=chemspider&param=71079302	ethyl 2-amino-2-methyloctanoate hydrochloride		282.156	1	0.64405	0.843124	0.999516
0.64_282.1560m/z	CSID71079342	M-H	C16H25ClNO	28.4	0	-24.871	65.1414	100 - 18 - 33.7 - 5.87 - 0.559	http://nonlinear.com/redirect/outbound?p=chemspider&param=71079342	N-[2-(2-allylphenoxy)ethyl]-3-methyl-1-butanamine hydrochloride		282.156	1	0.64405	0.843124	0.999516
0.64_282.1560m/z	CSID71080155	M+FA-H	C11H23ClNO2	27.8	0	34.6404	68.5846	100 - 12.6 - 33.1 - 4.11 - 0.368	http://nonlinear.com/redirect/outbound?p=chemspider&param=71080155	N-Nonylglycine hydrochloride (1:1)		282.156	1	0.64405	0.843124	0.999516
0.64_282.1560m/z	CSID71080277	M-H	C16H25ClNO	28.4	0	-24.871	65.1414	100 - 18 - 33.7 - 5.87 - 0.559	http://nonlinear.com/redirect/outbound?p=chemspider&param=71080277	4-tert-butyl-2-(1-piperidinylmethyl)phenol hydrochloride		282.156	1	0.64405	0.843124	0.999516
0.64_282.1560m/z	CSID71080299	M-H	C16H25ClNO	28.4	0	-24.871	65.1414	100 - 18 - 33.7 - 5.87 - 0.559	http://nonlinear.com/redirect/outbound?p=chemspider&param=71080299	5-(3-(o-tolyl)pyrrolidin-1-yl)pentan-1-ol hydrochloride		282.156	1	0.64405	0.843124	0.999516
0.64_282.1560m/z	CSID726024	M-H	C18H21NO2	32.7	0	21.2541	83.954	100 - 20.2 - 2.34 - 0.198	http://nonlinear.com/redirect/outbound?p=chemspider&param=726024	9-Isopropyl-2,3,6,7-tetrahydro-1H,5H,11H-pyrano[2,3-f]pyrido[3,2,1-ij]quinolin-11-one		282.156	1	0.64405	0.843124	0.999516
0.64_282.1560m/z	CSID729937	M-H	C18H21NO2	32.7	0	21.2541	83.954	100 - 20.2 - 2.34 - 0.198	http://nonlinear.com/redirect/outbound?p=chemspider&param=729937	MFCD01612242		282.156	1	0.64405	0.843124	0.999516
0.64_282.1560m/z	CSID734989	M-H	C18H21NO2	32.7	0	21.2541	83.954	100 - 20.2 - 2.34 - 0.198	http://nonlinear.com/redirect/outbound?p=chemspider&param=734989	MFCD02079517		282.156	1	0.64405	0.843124	0.999516
0.64_282.1560m/z	CSID745632	M-H	C17H21N3O	33.2	0	-18.4051	84.447	100 - 19.8 - 2.06 - 0.15	http://nonlinear.com/redirect/outbound?p=chemspider&param=745632	MFCD03416724		282.156	1	0.64405	0.843124	0.999516
0.64_282.1560m/z	CSID784567	M+Cl	C16H25NO	32	0	-28.5261	85.9441	100 - 18 - 1.73 - 0.118	http://nonlinear.com/redirect/outbound?p=chemspider&param=784567	MFCD01008865		282.156	1	0.64405	0.843124	0.999516
0.64_282.1560m/z	CSID803960	M-H	C18H21NO2	32.7	0	21.2541	83.954	100 - 20.2 - 2.34 - 0.198	http://nonlinear.com/redirect/outbound?p=chemspider&param=803960	MFCD02079514		282.156	1	0.64405	0.843124	0.999516
0.64_282.1560m/z	CSID8192262	M-H	C18H21NO2	32.7	0	21.2541	83.954	100 - 20.2 - 2.34 - 0.198	http://nonlinear.com/redirect/outbound?p=chemspider&param=8192262	2,3-Dimethoxy-6-methyl-5,6,7,8-tetrahydrodibenzo[c,e]azocine		282.156	1	0.64405	0.843124	0.999516
0.64_282.1560m/z	CSID8621982	M-H	C18H21NO2	32.7	0	21.2541	83.954	100 - 20.2 - 2.34 - 0.198	http://nonlinear.com/redirect/outbound?p=chemspider&param=8621982	(E)-1-[2-(Benzyloxy)phenyl]-N-[(2-methyl-2-propanyl)oxy]methanimine		282.156	1	0.64405	0.843124	0.999516
0.64_282.1560m/z	CSID87704	M+FA-H	C10H24NO3P	32.2	0	35.3446	91.3128	100 - 11.6 - 1.23	http://nonlinear.com/redirect/outbound?p=chemspider&param=87704	MFCD00027292		282.156	1	0.64405	0.843124	0.999516
0.64_282.1560m/z	CSID9282522	M+FA-H	C17H19N	32.3	0	25.3718	85.3562	100 - 19 - 1.7	http://nonlinear.com/redirect/outbound?p=chemspider&param=9282522	1-(2-Methylbenzyl)-1,2,3,4-tetrahydroisoquinoline		282.156	1	0.64405	0.843124	0.999516
0.64_282.1560m/z	CSID93538	M+Cl	C16H25NO	32	0	-28.5261	85.9441	100 - 18 - 1.73 - 0.118	http://nonlinear.com/redirect/outbound?p=chemspider&param=93538	MFCD00230264		282.156	1	0.64405	0.843124	0.999516
0.64_282.1560m/z	CSID9566848	M-H	C18H21NO2	32.7	0	21.2541	83.954	100 - 20.2 - 2.34 - 0.198	http://nonlinear.com/redirect/outbound?p=chemspider&param=9566848	MFCD18430070		282.156	1	0.64405	0.843124	0.999516
0.64_282.1560m/z	CSID9991895	M+FA-H	C17H19N	32.3	0	25.3718	85.3562	100 - 19 - 1.7	http://nonlinear.com/redirect/outbound?p=chemspider&param=9991895	MFCD00274268		282.156	1	0.64405	0.843124	0.999516
0.64_389.0382m/z	CSID10036606	2M+FA-H	C8H9ClO2	26	0	-52.939	69.129	100 - 8.83 - 32.7 - 2.87 - 0.243	http://nonlinear.com/redirect/outbound?p=chemspider&param=10036606	(1S,2R,4S)-2-Chlorobicyclo[2.2.1]hept-5-ene-2-carboxylic acid		389.038	1	0.64405	0.896699	0.999516
0.64_389.0382m/z	CSID10504372	M+Cl	C19H15ClN2O3	27.7	0	-23.4483	60.8075	100 - 21.6 - 34.8 - 7.17 - 0.926	http://nonlinear.com/redirect/outbound?p=chemspider&param=10504372	MFCD01313890		389.038	1	0.64405	0.896699	0.999516
0.64_389.0382m/z	CSID10813118	2M-H	C7H5N3O4	33.3	0.236	-26.9366	90.8679	100 - 8.88 - 1.17	http://nonlinear.com/redirect/outbound?p=chemspider&param=10813118	MFCD10000806		389.038	1	0.64405	0.896699	0.999516
0.64_389.0382m/z	CSID10824802	2M-H	C8H6ClN3O	30.7	0	14.376	68.565	100 - 9.86 - 32.6 - 3.18 - 0.206	http://nonlinear.com/redirect/outbound?p=chemspider&param=10824802	3-[5-(Chloromethyl)-1,2,4-oxadiazol-3-yl]pyridine		389.038	1	0.64405	0.896699	0.999516
0.64_389.0382m/z	CSID11852600	2M-H	C8H6ClN3O	30.7	0	14.376	68.565	100 - 9.86 - 32.6 - 3.18 - 0.206	http://nonlinear.com/redirect/outbound?p=chemspider&param=11852600	3-[5-(Chloromethyl)-1,3,4-oxadiazol-2-yl]pyridine		389.038	1	0.64405	0.896699	0.999516
0.64_389.0382m/z	CSID122504	2M+FA-H	C8H9ClO2	26	0	-52.939	69.129	100 - 8.83 - 32.7 - 2.87 - 0.243	http://nonlinear.com/redirect/outbound?p=chemspider&param=122504	1-Chloro-2,4-dimethoxybenzene		389.038	1	0.64405	0.896699	0.999516
0.64_389.0382m/z	CSID12310	2M-H	C8H5NO5	32.6	0	30.6518	90.2697	100 - 9.27 - 1.41 - 0.104	http://nonlinear.com/redirect/outbound?p=chemspider&param=12310	DF4912750		389.038	1	0.64405	0.896699	0.999516
0.64_389.0382m/z	CSID12626566	M+Cl	C19H15ClN2O3	27.7	0	-23.4483	60.8075	100 - 21.6 - 34.8 - 7.17 - 0.926	http://nonlinear.com/redirect/outbound?p=chemspider&param=12626566	MFCD01332680		389.038	1	0.64405	0.896699	0.999516
0.64_389.0382m/z	CSID12954295	2M-H	C8H6ClN3O	30.7	0	14.376	68.565	100 - 9.86 - 32.6 - 3.18 - 0.206	http://nonlinear.com/redirect/outbound?p=chemspider&param=12954295	4-(5-Chloromethyl-1,2,4-oxadiazol-3-yl)pyridine		389.038	1	0.64405	0.896699	0.999516
0.64_389.0382m/z	CSID13714673	2M+FA-H	C7H8O3P	30.6	0	-51.8752	92.0342	100 - 7.78 - 0.878	http://nonlinear.com/redirect/outbound?p=chemspider&param=13714673	MFCD00021853		389.038	1	0.64405	0.896699	0.999516
0.64_389.0382m/z	CSID14516287	2M+FA-H	C8H9ClO2	26	0	-52.939	69.129	100 - 8.83 - 32.7 - 2.87 - 0.243	http://nonlinear.com/redirect/outbound?p=chemspider&param=14516287	4-Chloro-1-(2-furyl)-1-butanone		389.038	1	0.64405	0.896699	0.999516
0.64_389.0382m/z	CSID14592403	2M+FA-H	C8H9ClO2	26	0	-52.939	69.129	100 - 8.83 - 32.7 - 2.87 - 0.243	http://nonlinear.com/redirect/outbound?p=chemspider&param=14592403	(2-Chloro-5-methoxyphenyl)methanol		389.038	1	0.64405	0.896699	0.999516
0.64_389.0382m/z	CSID15118	2M+FA-H	C8H9ClO2	26	0	-52.939	69.129	100 - 8.83 - 32.7 - 2.87 - 0.243	http://nonlinear.com/redirect/outbound?p=chemspider&param=15118	Chlorophetanol		389.038	1	0.64405	0.896699	0.999516
0.64_389.0382m/z	CSID15148830	2M-H	C8H5NO5	32.6	0	30.6518	90.2697	100 - 9.27 - 1.41 - 0.104	http://nonlinear.com/redirect/outbound?p=chemspider&param=15148830	MFCD11053064		389.038	1	0.64405	0.896699	0.999516
0.64_389.0382m/z	CSID17721926	M-H	C19H16Cl2N2O3	25.1	0	-21.3016	46.0541	100 - 21.6 - 66.8 - 14.1 - 12 - 2.38 - 0.303	http://nonlinear.com/redirect/outbound?p=chemspider&param=17721926	MFCD00629198		389.038	1	0.64405	0.896699	0.999516
0.64_389.0382m/z	CSID17741214	M+Cl	C19H15ClN2O3	27.7	0	-23.4483	60.8075	100 - 21.6 - 34.8 - 7.17 - 0.926	http://nonlinear.com/redirect/outbound?p=chemspider&param=17741214	MFCD00723352		389.038	1	0.64405	0.896699	0.999516
0.64_389.0382m/z	CSID17786448	M-H	C19H16Cl2N2O3	25.1	0	-21.3016	46.0541	100 - 21.6 - 66.8 - 14.1 - 12 - 2.38 - 0.303	http://nonlinear.com/redirect/outbound?p=chemspider&param=17786448	MFCD02161932		389.038	1	0.64405	0.896699	0.999516
0.64_389.0382m/z	CSID17792667	M+Cl	C19H15ClN2O3	27.7	0	-23.4483	60.8075	100 - 21.6 - 34.8 - 7.17 - 0.926	http://nonlinear.com/redirect/outbound?p=chemspider&param=17792667	MFCD02737662		389.038	1	0.64405	0.896699	0.999516
0.64_389.0382m/z	CSID17792668	M+Cl	C19H15ClN2O3	27.7	0	-23.4483	60.8075	100 - 21.6 - 34.8 - 7.17 - 0.926	http://nonlinear.com/redirect/outbound?p=chemspider&param=17792668	MFCD02983581		389.038	1	0.64405	0.896699	0.999516
0.64_389.0382m/z	CSID17797726	M+Cl	C19H15ClN2O3	27.7	0	-23.4483	60.8075	100 - 21.6 - 34.8 - 7.17 - 0.926	http://nonlinear.com/redirect/outbound?p=chemspider&param=17797726	MFCD03110492		389.038	1	0.64405	0.896699	0.999516
0.64_389.0382m/z	CSID17797727	M+Cl	C19H15ClN2O3	27.7	0	-23.4483	60.8075	100 - 21.6 - 34.8 - 7.17 - 0.926	http://nonlinear.com/redirect/outbound?p=chemspider&param=17797727	MFCD03110493		389.038	1	0.64405	0.896699	0.999516
0.64_389.0382m/z	CSID19989977	2M-H	C9H7O5-	31.7	0	-36.6374	89.61	100 - 10 - 1.48 - 0.114	http://nonlinear.com/redirect/outbound?p=chemspider&param=19989977	3-(3,4-Dihydroxyphenyl)pyruvate		389.038	1	0.64405	0.896699	0.999516
0.64_389.0382m/z	CSID2015450	2M+FA-H	C8H9ClO2	26	0	-52.939	69.129	100 - 8.83 - 32.7 - 2.87 - 0.243	http://nonlinear.com/redirect/outbound?p=chemspider&param=2015450	(1S)-1-(2-Chlorophenyl)-1,2-ethanediol		389.038	1	0.64405	0.896699	0.999516
0.64_389.0382m/z	CSID20559156	M+FA-H	C10H11N5O7P-	37.2	0	-0.427517	86.5966	100 - 13 - 2.23 - 0.216	http://nonlinear.com/redirect/outbound?p=chemspider&param=20559156	(4aR,6R,7R,7aS)-6-(2-Amino-6-oxo-1,6-dihydro-9H-purin-9-yl)-7-hydroxytetrahydro-4H-furo[3,2-d][1,3,2]dioxaphosphinin-2-olate 2-oxide		389.038	1	0.64405	0.896699	0.999516
0.64_389.0382m/z	CSID2068893	M+Cl	C20H15ClO4	30.2	0	8.27102	60.4178	100 - 22 - 35.1 - 7.35 - 1.02 - 0.108	http://nonlinear.com/redirect/outbound?p=chemspider&param=2068893	MFCD02058344		389.038	1	0.64405	0.896699	0.999516
0.64_389.0382m/z	CSID2074019	2M+FA-H	C8H9ClO2	26	0	-52.939	69.129	100 - 8.83 - 32.7 - 2.87 - 0.243	http://nonlinear.com/redirect/outbound?p=chemspider&param=2074019	(2R)-2-Chlorobicyclo[2.2.1]hept-5-ene-2-carboxylic acid		389.038	1	0.64405	0.896699	0.999516
0.64_389.0382m/z	CSID2128830	M+Cl	C19H15ClN2O3	27.7	0	-23.4483	60.8075	100 - 21.6 - 34.8 - 7.17 - 0.926	http://nonlinear.com/redirect/outbound?p=chemspider&param=2128830	MFCD00790332		389.038	1	0.64405	0.896699	0.999516
0.64_389.0382m/z	CSID21489159	M+Cl	C19H15ClN2O3	27.7	0	-23.4483	60.8075	100 - 21.6 - 34.8 - 7.17 - 0.926	http://nonlinear.com/redirect/outbound?p=chemspider&param=21489159	MFCD01977861		389.038	1	0.64405	0.896699	0.999516
0.64_389.0382m/z	CSID21489212	M+Cl	C19H15ClN2O3	27.7	0	-23.4483	60.8075	100 - 21.6 - 34.8 - 7.17 - 0.926	http://nonlinear.com/redirect/outbound?p=chemspider&param=21489212	MFCD02864401		389.038	1	0.64405	0.896699	0.999516
0.64_389.0382m/z	CSID215925	2M+FA-H	C8H9ClO2	26	0	-52.939	69.129	100 - 8.83 - 32.7 - 2.87 - 0.243	http://nonlinear.com/redirect/outbound?p=chemspider&param=215925	2,5-dimethoxychlorobenzene		389.038	1	0.64405	0.896699	0.999516
0.64_389.0382m/z	CSID2166009	M+FA-H	C18H13ClO5	29.2	0	-14.975	61.596	100 - 19.8 - 34.8 - 6.64 - 0.95 - 0.102	http://nonlinear.com/redirect/outbound?p=chemspider&param=2166009	MFCD01910837		389.038	1	0.64405	0.896699	0.999516
0.64_389.0382m/z	CSID22902640	2M-H	C8H6ClN3O	30.7	0	14.376	68.565	100 - 9.86 - 32.6 - 3.18 - 0.206	http://nonlinear.com/redirect/outbound?p=chemspider&param=22902640	MFCD03419005		389.038	1	0.64405	0.896699	0.999516
0.64_389.0382m/z	CSID23293	2M+FA-H	C7H9O3P	30.6	0	-51.8752	92.0237	100 - 7.79 - 0.879	http://nonlinear.com/redirect/outbound?p=chemspider&param=23293	Methyl hydrogen phenylphosphonate		389.038	1	0.64405	0.896699	0.999516
0.64_389.0382m/z	CSID2360874	M+Cl	C19H15ClN2O3	27.7	0	-23.4483	60.8075	100 - 21.6 - 34.8 - 7.17 - 0.926	http://nonlinear.com/redirect/outbound?p=chemspider&param=2360874	MFCD00790333		389.038	1	0.64405	0.896699	0.999516
0.64_389.0382m/z	CSID23933613	M+Cl	C15H15ClN2O6	28.7	0	19.6477	63.023	100 - 17.4 - 34.6 - 5.83 - 0.873	http://nonlinear.com/redirect/outbound?p=chemspider&param=23933613	MFCD02669897		389.038	1	0.64405	0.896699	0.999516
0.64_389.0382m/z	CSID23939996	2M+FA-H	C3H8Cl2N4	23.5	0	-47.9691	54.7497	100 - 4.8 - 64 - 3.07 - 10.3 - 0.491	http://nonlinear.com/redirect/outbound?p=chemspider&param=23939996	MFCD00226873		389.038	1	0.64405	0.896699	0.999516
0.64_389.0382m/z	CSID2431	2M+FA-H	C3H9O6P	32.9	0	36.8282	95.3687	100 - 3.58 - 1.28	http://nonlinear.com/redirect/outbound?p=chemspider&param=2431	glycerol 2-phosphate		389.038	1	0.64405	0.896699	0.999516
0.64_389.0382m/z	CSID24784802	2M-H	C9H7O5-	31.7	0	-36.6374	89.61	100 - 10 - 1.48 - 0.114	http://nonlinear.com/redirect/outbound?p=chemspider&param=24784802	3,4,6-trihydroxy-trans-cinnamate anion		389.038	1	0.64405	0.896699	0.999516
0.64_389.0382m/z	CSID2599703	2M+FA-H	C7H9O3P	30.6	0	-51.8752	92.0237	100 - 7.79 - 0.879	http://nonlinear.com/redirect/outbound?p=chemspider&param=2599703	MFCD00159406		389.038	1	0.64405	0.896699	0.999516
0.64_389.0382m/z	CSID261611	M+Cl	C16H10N4O6	31.7	0	24.8192	81.695	100 - 19.1 - 2.96 - 0.334	http://nonlinear.com/redirect/outbound?p=chemspider&param=261611	MFCD00021411		389.038	1	0.64405	0.896699	0.999516
0.64_389.0382m/z	CSID26587483	M-H	C13H21Cl3N2O5	24.2	0	-15.6692	37.0305	100 - 15.2 - 98 - 14.8 - 32.7 - 4.86 - 3.93 - 0.56	http://nonlinear.com/redirect/outbound?p=chemspider&param=26587483	2-(2-Methyl-2-propanyl) 1-(2,2,2-trichloroethyl) (3S)-3-(hydroxymethyl)tetrahydro-1,2-pyridazinedicarboxylate		389.038	1	0.64405	0.896699	0.999516
0.64_389.0382m/z	CSID2787453	2M+FA-H	C8H9ClO2	26	0	-52.939	69.129	100 - 8.83 - 32.7 - 2.87 - 0.243	http://nonlinear.com/redirect/outbound?p=chemspider&param=2787453	4-CHLORO-2-METHOXYBENZYL ALCOHOL		389.038	1	0.64405	0.896699	0.999516
0.64_389.0382m/z	CSID28580838	2M-H	C8H6ClN3O	30.7	0	14.376	68.565	100 - 9.86 - 32.6 - 3.18 - 0.206	http://nonlinear.com/redirect/outbound?p=chemspider&param=28580838	5-ACETYL-4-CHLORO-7H-PYRROLO[2,3-D]PYRIMIDINE		389.038	1	0.64405	0.896699	0.999516
0.64_389.0382m/z	CSID2926338	2M-H	C8H6ClN3O	30.7	0	14.376	68.565	100 - 9.86 - 32.6 - 3.18 - 0.206	http://nonlinear.com/redirect/outbound?p=chemspider&param=2926338	5-(2-Chlorophenyl)-1,3,4-oxadiazol-2-amine		389.038	1	0.64405	0.896699	0.999516
0.64_389.0382m/z	CSID296442	M+FA-H	C12H12N2O10	32.1	0	-26.6825	85.0672	100 - 14.2 - 3 - 0.33	http://nonlinear.com/redirect/outbound?p=chemspider&param=296442	MFCD00049060		389.038	1	0.64405	0.896699	0.999516
0.64_389.0382m/z	CSID304686	2M-H	C8H5NO5	32.6	0	30.6518	90.2697	100 - 9.27 - 1.41 - 0.104	http://nonlinear.com/redirect/outbound?p=chemspider&param=304686	MFCD06739576		389.038	1	0.64405	0.896699	0.999516
0.64_389.0382m/z	CSID30774721	2M-H	C8H6ClN3O	30.7	0	14.376	68.565	100 - 9.86 - 32.6 - 3.18 - 0.206	http://nonlinear.com/redirect/outbound?p=chemspider&param=30774721	MFCD07760063		389.038	1	0.64405	0.896699	0.999516
0.64_389.0382m/z	CSID30786899	M-H	C13H21Cl2O7P	26.9	0	13.5915	48.9769	100 - 14.6 - 66.3 - 9.56 - 11.8 - 1.65 - 0.263	http://nonlinear.com/redirect/outbound?p=chemspider&param=30786899	Diethyl 2-(dichloromethylene)-3-(diethoxyphosphoryl)succinate		389.038	1	0.64405	0.896699	0.999516
0.64_389.0382m/z	CSID30794918	2M-H	C7H5N3O4	33.3	0.244	-26.9366	90.8679	100 - 8.88 - 1.17	http://nonlinear.com/redirect/outbound?p=chemspider&param=30794918	2-Nitro-3-[(E)-2-nitrovinyl]pyridine		389.038	1	0.64405	0.896699	0.999516
0.64_389.0382m/z	CSID3105490	M+Cl	C19H15ClN2O3	27.7	0	-23.4483	60.8075	100 - 21.6 - 34.8 - 7.17 - 0.926	http://nonlinear.com/redirect/outbound?p=chemspider&param=3105490	MFCD00790334		389.038	1	0.64405	0.896699	0.999516
0.64_389.0382m/z	CSID31102302	2M-H	C8H6ClN3O	30.7	0	14.376	68.565	100 - 9.86 - 32.6 - 3.18 - 0.206	http://nonlinear.com/redirect/outbound?p=chemspider&param=31102302	2-Chloro-4-(5-methyl-1,2,4-oxadiazol-3-yl)pyridine		389.038	1	0.64405	0.896699	0.999516
0.64_389.0382m/z	CSID316819	2M-H	C8H6ClN3O	30.7	0	14.376	68.565	100 - 9.86 - 32.6 - 3.18 - 0.206	http://nonlinear.com/redirect/outbound?p=chemspider&param=316819	5-(4-Chlorophenyl)-1,3,4-oxadiazol-2-amine		389.038	1	0.64405	0.896699	0.999516
0.64_389.0382m/z	CSID3213265	2M+FA-H	C4H4N4O4	34.9	0	-18.8756	93.492	100 - 5.99 - 0.975	http://nonlinear.com/redirect/outbound?p=chemspider&param=3213265	3-Methyl-1,4-dinitro-1H-pyrazole		389.038	1	0.64405	0.896699	0.999516
0.64_389.0382m/z	CSID322835	M+FA-H	C18H13ClO5	29.2	0	-14.975	61.596	100 - 19.8 - 34.8 - 6.64 - 0.95 - 0.102	http://nonlinear.com/redirect/outbound?p=chemspider&param=322835	2-(6-Chloro-2-oxo-4-phenyl-2H-chromen-7-yloxy)-propionic acid		389.038	1	0.64405	0.896699	0.999516
0.64_389.0382m/z	CSID3386129	2M+FA-H	C9H4N2O2	31.1	0	-42.2959	89.6825	100 - 10.6 - 0.917	http://nonlinear.com/redirect/outbound?p=chemspider&param=3386129	MFCD00226702		389.038	1	0.64405	0.896699	0.999516
0.64_389.0382m/z	CSID3416565	2M-H	C8H6ClN3O	30.7	0	14.376	68.565	100 - 9.86 - 32.6 - 3.18 - 0.206	http://nonlinear.com/redirect/outbound?p=chemspider&param=3416565	1-(4-Chlorophenyl)-3-cyanourea		389.038	1	0.64405	0.896699	0.999516
0.64_389.0382m/z	CSID3478663	2M-H	C8H6ClN3O	30.7	0	14.376	68.565	100 - 9.86 - 32.6 - 3.18 - 0.206	http://nonlinear.com/redirect/outbound?p=chemspider&param=3478663	MFCD00546451		389.038	1	0.64405	0.896699	0.999516
0.64_389.0382m/z	CSID35014382	M+FA-H	C13H12O11	35.6	0	5.9584	84.5729	100 - 14.6 - 3.25 - 0.371	http://nonlinear.com/redirect/outbound?p=chemspider&param=35014382	Hydroxy{3-hydroxy-5-oxo-4-[(3,4,5-trihydroxybenzoyl)oxy]tetrahydro-2-furanyl}acetic acid (non-preferred name)		389.038	1	0.64405	0.896699	0.999516
0.64_389.0382m/z	CSID35014384	M+FA-H	C13H12O11	35.6	0	5.9584	84.5729	100 - 14.6 - 3.25 - 0.371	http://nonlinear.com/redirect/outbound?p=chemspider&param=35014384	Hydroxy{4-hydroxy-5-oxo-3-[(3,4,5-trihydroxybenzoyl)oxy]tetrahydro-2-furanyl}acetic acid (non-preferred name)		389.038	1	0.64405	0.896699	0.999516
0.64_389.0382m/z	CSID35014385	M+FA-H	C13H12O11	35.6	0	5.9584	84.5729	100 - 14.6 - 3.25 - 0.371	http://nonlinear.com/redirect/outbound?p=chemspider&param=35014385	(3,4-Dihydroxy-5-oxotetrahydro-2-furanyl)[(3,4,5-trihydroxybenzoyl)oxy]acetic acid (non-preferred name)		389.038	1	0.64405	0.896699	0.999516
0.64_389.0382m/z	CSID35031874	M+FA-H	C10H11N5O7P-	37.3	0.213	-0.427517	86.5966	100 - 13 - 2.23 - 0.216	http://nonlinear.com/redirect/outbound?p=chemspider&param=35031874	4-[(2-Amino-4-oxo-4,6,7,8-tetrahydro-6-pteridinyl)carbonyl]-5-hydroxy-1,3,2-dioxaphosphinan-2-olate 2-oxide		389.038	1	0.64405	0.896699	0.999516
0.64_389.0382m/z	CSID3517359	2M+FA-H	C8H9ClO2	26	0	-52.939	69.129	100 - 8.83 - 32.7 - 2.87 - 0.243	http://nonlinear.com/redirect/outbound?p=chemspider&param=3517359	3-Chloro-4-methoxybenzylalcohol		389.038	1	0.64405	0.896699	0.999516
0.64_389.0382m/z	CSID3657352	M+Cl	C21H10N2O4	32.8	0	13.4424	78.3649	100 - 23.7 - 3.51 - 0.388	http://nonlinear.com/redirect/outbound?p=chemspider&param=3657352	MFCD00720047		389.038	1	0.64405	0.896699	0.999516
0.64_389.0382m/z	CSID3665280	M+Cl	C19H15ClN2O3	27.7	0	-23.4483	60.8075	100 - 21.6 - 34.8 - 7.17 - 0.926	http://nonlinear.com/redirect/outbound?p=chemspider&param=3665280	3-(4-chloro-3-nitroanilino)-1-(2-naphthyl)-1-propanone		389.038	1	0.64405	0.896699	0.999516
0.64_389.0382m/z	CSID3815941	M+FA-H	C18H13ClO5	29.2	0	-14.975	61.596	100 - 19.8 - 34.8 - 6.64 - 0.95 - 0.102	http://nonlinear.com/redirect/outbound?p=chemspider&param=3815941	MFCD03414312		389.038	1	0.64405	0.896699	0.999516
0.64_389.0382m/z	CSID388308	2M+FA-H	C3H9O6P	32.9	0	36.8282	95.3687	100 - 3.58 - 1.28	http://nonlinear.com/redirect/outbound?p=chemspider&param=388308	Glyceryl phosphate		389.038	1	0.64405	0.896699	0.999516
0.64_389.0382m/z	CSID388409	2M+FA-H	C3H9O6P	32.9	0	36.8282	95.3687	100 - 3.58 - 1.28	http://nonlinear.com/redirect/outbound?p=chemspider&param=388409	Glycerol 1-phosphate		389.038	1	0.64405	0.896699	0.999516
0.64_389.0382m/z	CSID4251273	M-H	C19H16Cl2N2O3	25.1	0	-21.3016	46.0541	100 - 21.6 - 66.8 - 14.1 - 12 - 2.38 - 0.303	http://nonlinear.com/redirect/outbound?p=chemspider&param=4251273	MFCD02673911		389.038	1	0.64405	0.896699	0.999516
0.64_389.0382m/z	CSID4255	M+Cl	C12H19O10P	35.4	0	-7.84732	85.6195	100 - 13.6 - 2.91 - 0.311	http://nonlinear.com/redirect/outbound?p=chemspider&param=4255	PBDA		389.038	1	0.64405	0.896699	0.999516
0.64_389.0382m/z	CSID4501354	M+FA-H	C18H14Cl2N2O	24.8	0	-24.1102	46.7871	100 - 20.4 - 66.1 - 13.2 - 11.6 - 2.19 - 0.229	http://nonlinear.com/redirect/outbound?p=chemspider&param=4501354	MFCD01163227		389.038	1	0.64405	0.896699	0.999516
0.64_389.0382m/z	CSID4577878	M+Cl	C19H15ClN2O3	27.7	0	-23.4483	60.8075	100 - 21.6 - 34.8 - 7.17 - 0.926	http://nonlinear.com/redirect/outbound?p=chemspider&param=4577878	MFCD02726492		389.038	1	0.64405	0.896699	0.999516
0.64_389.0382m/z	CSID4767623	M+Cl	C16H10N4O6	31.7	0	24.8192	81.695	100 - 19.1 - 2.96 - 0.334	http://nonlinear.com/redirect/outbound?p=chemspider&param=4767623	MFCD00227102		389.038	1	0.64405	0.896699	0.999516
0.64_389.0382m/z	CSID49072494	M+Cl	C14H20Cl3N2O2	26.1	0	5.51163	36.9039	100 - 16.2 - 97.5 - 15.6 - 32.2 - 5.08 - 3.77 - 0.567	http://nonlinear.com/redirect/outbound?p=chemspider&param=49072494	MFCD20264921		389.038	1	0.64405	0.896699	0.999516
0.64_389.0382m/z	CSID509895	2M-H	C8H6ClN3O	30.7	0	14.376	68.565	100 - 9.86 - 32.6 - 3.18 - 0.206	http://nonlinear.com/redirect/outbound?p=chemspider&param=509895	MFCD00124950		389.038	1	0.64405	0.896699	0.999516
0.64_389.0382m/z	CSID592068	M+FA-H	C18H13ClO5	29.2	0	-14.975	61.596	100 - 19.8 - 34.8 - 6.64 - 0.95 - 0.102	http://nonlinear.com/redirect/outbound?p=chemspider&param=592068	MFCD00791722		389.038	1	0.64405	0.896699	0.999516
0.64_389.0382m/z	CSID6331665	2M-H	C8H6ClN3O	30.7	0	14.376	68.565	100 - 9.86 - 32.6 - 3.18 - 0.206	http://nonlinear.com/redirect/outbound?p=chemspider&param=6331665	2-Chloro-3-(5-methyl-1,2,4-oxadiazol-3-yl)pyridine		389.038	1	0.64405	0.896699	0.999516
0.64_389.0382m/z	CSID71082007	M+Cl	C19H15ClN2O3	27.7	0	-23.4483	60.8075	100 - 21.6 - 34.8 - 7.17 - 0.926	http://nonlinear.com/redirect/outbound?p=chemspider&param=71082007	MFCD12974344		389.038	1	0.64405	0.896699	0.999516
0.64_389.0382m/z	CSID73363	2M+FA-H	C7H9O3P	30.6	0	-51.8752	92.0237	100 - 7.79 - 0.879	http://nonlinear.com/redirect/outbound?p=chemspider&param=73363	Benzylphosphonic acid		389.038	1	0.64405	0.896699	0.999516
0.64_389.0382m/z	CSID734	2M+FA-H	C3H9O6P	32.9	0	36.8282	95.3687	100 - 3.58 - 1.28	http://nonlinear.com/redirect/outbound?p=chemspider&param=734	Glycerol 3-phosphate		389.038	1	0.64405	0.896699	0.999516
0.64_389.0382m/z	CSID73537	2M+FA-H	C8H9ClO2	26	0	-52.939	69.129	100 - 8.83 - 32.7 - 2.87 - 0.243	http://nonlinear.com/redirect/outbound?p=chemspider&param=73537	CZ0320000		389.038	1	0.64405	0.896699	0.999516
0.64_389.0382m/z	CSID74852367	M+Cl	C19H14O7	33	0	-14.4843	80.0399	100 - 21 - 3.53 - 0.433	http://nonlinear.com/redirect/outbound?p=chemspider&param=74852367	10-Hydroxy-6,8-dimethoxy-3a,12c-dihydro-7H-furo[3',2':4,5]furo[2,3-c]xanthen-7-one		389.038	1	0.64405	0.896699	0.999516
0.64_389.0382m/z	CSID74852368	M+Cl	C19H14O7	33	0	-14.4843	80.0399	100 - 21 - 3.53 - 0.433	http://nonlinear.com/redirect/outbound?p=chemspider&param=74852368	9-Hydroxy-6,8-dimethoxy-3a,12c-dihydro-7H-furo[3',2':4,5]furo[2,3-c]xanthen-7-one		389.038	1	0.64405	0.896699	0.999516
0.64_389.0382m/z	CSID74852571	M+Cl	C19H14O7	33	0	-14.4843	80.0399	100 - 21 - 3.53 - 0.433	http://nonlinear.com/redirect/outbound?p=chemspider&param=74852571	1-(6-Hydroxy-1,3-benzodioxol-5-yl)-3-(4-methoxy-1-benzofuran-5-yl)-1,3-propanedione		389.038	1	0.64405	0.896699	0.999516
0.64_389.0382m/z	CSID74852572	M+Cl	C19H14O7	33	0	-14.4843	80.0399	100 - 21 - 3.53 - 0.433	http://nonlinear.com/redirect/outbound?p=chemspider&param=74852572	1-(1,3-Benzodioxol-5-yl)-3-(6-hydroxy-4-methoxy-1-benzofuran-5-yl)-1,3-propanedione		389.038	1	0.64405	0.896699	0.999516
0.64_389.0382m/z	CSID74886679	M+Cl	C19H14O7	33	0	-14.4843	80.0399	100 - 21 - 3.53 - 0.433	http://nonlinear.com/redirect/outbound?p=chemspider&param=74886679	5,7-Dimethoxy-1a,2a,11c,11d-tetrahydro-6H-oxireno[4',5']furo[3',2':4,5]furo[2,3-c]xanthen-6-one		389.038	1	0.64405	0.896699	0.999516
0.64_389.0382m/z	CSID76620	2M+FA-H	C8H9ClO2	26	0	-52.939	69.129	100 - 8.83 - 32.7 - 2.87 - 0.243	http://nonlinear.com/redirect/outbound?p=chemspider&param=76620	2-(chlorophenoxy)ethanol		389.038	1	0.64405	0.896699	0.999516
0.64_389.0382m/z	CSID81675	2M-H	C8H6ClN3O	30.7	0	14.376	68.565	100 - 9.86 - 32.6 - 3.18 - 0.206	http://nonlinear.com/redirect/outbound?p=chemspider&param=81675	3-CHLOROMETHYL-1,2,3-BENZOTRIAZ-4-ONE		389.038	1	0.64405	0.896699	0.999516
0.64_389.0382m/z	CSID900097	M+Cl	C14H15ClN4O5	30.1	0	-12.0724	63.3893	100 - 17 - 34.3 - 5.66 - 0.782	http://nonlinear.com/redirect/outbound?p=chemspider&param=900097	MFCD00845059		389.038	1	0.64405	0.896699	0.999516
0.64_389.0382m/z	CSID9161949	2M+FA-H	C8H9ClO2	26	0	-52.939	69.129	100 - 8.83 - 32.7 - 2.87 - 0.243	http://nonlinear.com/redirect/outbound?p=chemspider&param=9161949	2-Chloro-1-formyl-3-(hydroxymethylene)-1-cyclohexene		389.038	1	0.64405	0.896699	0.999516
0.64_389.0382m/z	CSID9161951	2M+FA-H	C8H9ClO2	26	0	-52.939	69.129	100 - 8.83 - 32.7 - 2.87 - 0.243	http://nonlinear.com/redirect/outbound?p=chemspider&param=9161951	(E)-2-Chloro-3-(hydroxymethylene)cyclohexene-1-carboxaldehyde		389.038	1	0.64405	0.896699	0.999516
0.64_389.0382m/z	CSID9172683	2M+FA-H	C9H4N2O2	31.1	0	-42.2959	89.6825	100 - 10.6 - 0.917	http://nonlinear.com/redirect/outbound?p=chemspider&param=9172683	MFCD18431673		389.038	1	0.64405	0.896699	0.999516
0.64_389.0382m/z	CSID938869	M+Cl	C14H15ClN4O5	30.1	0	-12.0724	63.3893	100 - 17 - 34.3 - 5.66 - 0.782	http://nonlinear.com/redirect/outbound?p=chemspider&param=938869	MFCD00808841		389.038	1	0.64405	0.896699	0.999516
0.64_389.0382m/z	CSID9791910	M+FA-H	C13H20Cl4N2	23.9	0	5.6939	26.2469	77.6 - 11.7 - 100 - 14.9 - 48.6 - 7.19 - 10.6 - 1.54 - 0.917 - 0.126	http://nonlinear.com/redirect/outbound?p=chemspider&param=9791910	BD1063 dihydrochloride		389.038	1	0.64405	0.896699	0.999516
0.64_389.0382m/z	CSID98644272	2M+FA-H	C[13]C[12]4H4N[15]3N[14]O3	35.2	0	-16.219	92.7118	100 - 7.03 - 0.832	http://nonlinear.com/redirect/outbound?p=chemspider&param=98644272	(2-~13~C,1,3,7-~15~N_3_)-7,9-Dihydro-1H-purine-2,6,8(3H)-trione		389.038	1	0.64405	0.896699	0.999516
0.66_264.1458m/z	CSID10746514	M+Cl	C12H23NO3	31	0	37.5453	86.7089	100 - 13.7 - 1.49 - 0.118	http://nonlinear.com/redirect/outbound?p=chemspider&param=10746514	tert-butyl 4-(methoxymethyl)piperidine-1-carboxylate		264.146	1	0.66145	0.981666	0.999516
0.66_264.1458m/z	CSID1246047	M+Cl	C12H23NO3	31	0	37.5453	86.7089	100 - 13.7 - 1.49 - 0.118	http://nonlinear.com/redirect/outbound?p=chemspider&param=1246047	tert-Butyl (2R)-2-(2-hydroxyethyl)piperidine-1-carboxylate		264.146	1	0.66145	0.981666	0.999516
0.66_264.1458m/z	CSID1246127	M+Cl	C12H23NO3	31	0	37.5453	86.7089	100 - 13.7 - 1.49 - 0.118	http://nonlinear.com/redirect/outbound?p=chemspider&param=1246127	MFCD04038541		264.146	1	0.66145	0.981666	0.999516
0.66_264.1458m/z	CSID1246132	M+Cl	C11H23N3O2	35.7	3.74	-11.4576	87.2847	100 - 13.3 - 1.23	http://nonlinear.com/redirect/outbound?p=chemspider&param=1246132	1-(2-Aminoethyl)-4-boc-piperazine		264.146	1	0.66145	0.981666	0.999516
0.66_264.1458m/z	CSID1246133	M+Cl	C11H23N3O2	35	0	-11.4576	87.2847	100 - 13.3 - 1.23	http://nonlinear.com/redirect/outbound?p=chemspider&param=1246133	1-(2-N-Boc-aminoethyl)piperazine		264.146	1	0.66145	0.981666	0.999516
0.66_264.1458m/z	CSID1361783	M+Cl	C12H23NO3	31	0	37.5453	86.7089	100 - 13.7 - 1.49 - 0.118	http://nonlinear.com/redirect/outbound?p=chemspider&param=1361783	1872050		264.146	1	0.66145	0.981666	0.999516
0.66_264.1458m/z	CSID14298946	M+Cl	C12H23NO3	31	0	37.5453	86.7089	100 - 13.7 - 1.49 - 0.118	http://nonlinear.com/redirect/outbound?p=chemspider&param=14298946	MFCD20481889		264.146	1	0.66145	0.981666	0.999516
0.66_264.1458m/z	CSID15294977	M+Cl	C16H23N	31.5	0	-28.9674	83.7177	100 - 17.9 - 1.51	http://nonlinear.com/redirect/outbound?p=chemspider&param=15294977	MFCD23704469		264.146	1	0.66145	0.981666	0.999516
0.66_264.1458m/z	CSID179870	M-H	C18H19NO	31.8	0	24.1975	81.7236	100 - 20.1 - 2.12 - 0.156	http://nonlinear.com/redirect/outbound?p=chemspider&param=179870	1,5-Dimethyl-3,3-diphenyl-2-pyrrolidinone		264.146	1	0.66145	0.981666	0.999516
0.66_264.1458m/z	CSID1799	M+FA-H	C11H17N5	36.6	0	-3.59759	87.0924	100 - 13.9 - 0.901	http://nonlinear.com/redirect/outbound?p=chemspider&param=1799	6-n-Hexylaminopurine		264.146	1	0.66145	0.981666	0.999516
0.66_264.1458m/z	CSID2011365	M-H	C18H19NO	31.8	0	24.1975	81.7236	100 - 20.1 - 2.12 - 0.156	http://nonlinear.com/redirect/outbound?p=chemspider&param=2011365	MFCD00225711		264.146	1	0.66145	0.981666	0.999516
0.66_264.1458m/z	CSID2016594	M+FA-H	C10H21NO4	37.1	0	2.46224	88.4002	100 - 11.6 - 1.43 - 0.114	http://nonlinear.com/redirect/outbound?p=chemspider&param=2016594	(S)-(-)-2-(BOC-AMINO)-1,5-PENTANEDIOL		264.146	1	0.66145	0.981666	0.999516
0.66_264.1458m/z	CSID208081	M-H	C18H19NO	31.8	0	24.1975	81.7236	100 - 20.1 - 2.12 - 0.156	http://nonlinear.com/redirect/outbound?p=chemspider&param=208081	MFCD18430349		264.146	1	0.66145	0.981666	0.999516
0.66_264.1458m/z	CSID2096611	M+Cl	C16H23N	31.5	0	-28.9674	83.7177	100 - 17.9 - 1.51	http://nonlinear.com/redirect/outbound?p=chemspider&param=2096611	1-Allyl-N-benzylcyclohexanamine		264.146	1	0.66145	0.981666	0.999516
0.66_264.1458m/z	CSID2115	M-H	C17H19N3	32.8	0	-18.1594	82.2039	100 - 19.7 - 1.84 - 0.108	http://nonlinear.com/redirect/outbound?p=chemspider&param=2115	Antazoline		264.146	1	0.66145	0.981666	0.999516
0.66_264.1458m/z	CSID21789256	M+Cl	C11H23N3O2	35	0	-11.4576	87.2847	100 - 13.3 - 1.23	http://nonlinear.com/redirect/outbound?p=chemspider&param=21789256	N-(3-Methoxypropyl)-2-(1-piperazinyl)propanamide		264.146	1	0.66145	0.981666	0.999516
0.66_264.1458m/z	CSID2296719	M-H	C18H19NO	31.8	0	24.1975	81.7236	100 - 20.1 - 2.12 - 0.156	http://nonlinear.com/redirect/outbound?p=chemspider&param=2296719	MFCD00068776		264.146	1	0.66145	0.981666	0.999516
0.66_264.1458m/z	CSID23556044	M-H	C16H23ClN	28	0	-25.0645	63.4079	100 - 17.9 - 33.5 - 5.81 - 0.487	http://nonlinear.com/redirect/outbound?p=chemspider&param=23556044	N-(1-Phenyl-2-propanyl)bicyclo[2.2.1]heptan-2-amine hydrochloride (1:1)		264.146	1	0.66145	0.981666	0.999516
0.66_264.1458m/z	CSID23941070	M-H	C11H23ClN3O2	31.1	0	-9.87384	66.1048	100 - 13.3 - 33.2 - 4.35 - 0.399	http://nonlinear.com/redirect/outbound?p=chemspider&param=23941070	MFCD03939900		264.146	1	0.66145	0.981666	0.999516
0.66_264.1458m/z	CSID23941270	M-H	C12H23ClNO3	27.5	0	32.4838	65.7211	100 - 13.7 - 33.4 - 4.5 - 0.483	http://nonlinear.com/redirect/outbound?p=chemspider&param=23941270	MFCD00154402		264.146	1	0.66145	0.981666	0.999516
0.66_264.1458m/z	CSID25071995	M+FA-H	C11H21ClNO	26.9	0	39.2974	66.761	100 - 12.5 - 32.9 - 4.06 - 0.298	http://nonlinear.com/redirect/outbound?p=chemspider&param=25071995	4-{[(3-Methyl-2-butenyl)oxy]methyl}piperidine hydrochloride		264.146	1	0.66145	0.981666	0.999516
0.66_264.1458m/z	CSID261591	M-H	C18H19NO	31.8	0	24.1975	81.7236	100 - 20.1 - 2.12 - 0.156	http://nonlinear.com/redirect/outbound?p=chemspider&param=261591	MFCD00017152		264.146	1	0.66145	0.981666	0.999516
0.66_264.1458m/z	CSID26263366	M+Cl	C12H23NO3	31	0	37.5453	86.7089	100 - 13.7 - 1.49 - 0.118	http://nonlinear.com/redirect/outbound?p=chemspider&param=26263366	MFCD04974362		264.146	1	0.66145	0.981666	0.999516
0.66_264.1458m/z	CSID2638322	M+FA-H	C11H22ClNO	26.9	0	39.2974	66.7533	100 - 12.6 - 32.9 - 4.06 - 0.299	http://nonlinear.com/redirect/outbound?p=chemspider&param=2638322	MFCD00085691		264.146	1	0.66145	0.981666	0.999516
0.66_264.1458m/z	CSID26547103	M+FA-H	C11H21ClNO	26.9	0	39.2974	66.761	100 - 12.5 - 32.9 - 4.06 - 0.298	http://nonlinear.com/redirect/outbound?p=chemspider&param=26547103	cyclohexyl-(tetrahydro-pyran-4-yl)-amine hydrochloride		264.146	1	0.66145	0.981666	0.999516
0.66_264.1458m/z	CSID26549323	M+Cl	C12H23NO3	31	0	37.5453	86.7089	100 - 13.7 - 1.49 - 0.118	http://nonlinear.com/redirect/outbound?p=chemspider&param=26549323	MFCD11977343		264.146	1	0.66145	0.981666	0.999516
0.66_264.1458m/z	CSID26588886	M+Cl	C12H23NO3	31	0	37.5453	86.7089	100 - 13.7 - 1.49 - 0.118	http://nonlinear.com/redirect/outbound?p=chemspider&param=26588886	(4S)-4-(2-Nitro-2-propanyl)-2-nonanone		264.146	1	0.66145	0.981666	0.999516
0.66_264.1458m/z	CSID2759501	M-H	C18H19NO	31.8	0	24.1975	81.7236	100 - 20.1 - 2.12 - 0.156	http://nonlinear.com/redirect/outbound?p=chemspider&param=2759501	MFCD00156251		264.146	1	0.66145	0.981666	0.999516
0.66_264.1458m/z	CSID2764202	M+Cl	C12H23NO3	31	0	37.5453	86.7089	100 - 13.7 - 1.49 - 0.118	http://nonlinear.com/redirect/outbound?p=chemspider&param=2764202	MFCD00038442		264.146	1	0.66145	0.981666	0.999516
0.66_264.1458m/z	CSID2772579	M-H	C18H19NO	31.8	0	24.1975	81.7236	100 - 20.1 - 2.12 - 0.156	http://nonlinear.com/redirect/outbound?p=chemspider&param=2772579	MFCD00092730		264.146	1	0.66145	0.981666	0.999516
0.66_264.1458m/z	CSID3015821	M+Cl	C16H23N	31.5	0	-28.9674	83.7177	100 - 17.9 - 1.51	http://nonlinear.com/redirect/outbound?p=chemspider&param=3015821	MFCD02266755		264.146	1	0.66145	0.981666	0.999516
0.66_264.1458m/z	CSID30663740	M+Cl	C16H23N	31.9	2.13	-28.9674	83.7177	100 - 17.9 - 1.51	http://nonlinear.com/redirect/outbound?p=chemspider&param=30663740	(2Z)-3-Allyl-1-phenyl-2-hepten-1-amine		264.146	1	0.66145	0.981666	0.999516
0.66_264.1458m/z	CSID30665128	M+Cl	C16H23N	31.5	0	-28.9674	83.7177	100 - 17.9 - 1.51	http://nonlinear.com/redirect/outbound?p=chemspider&param=30665128	(3Z)-3-Benzylidene-4-methyl-1-propylpiperidine		264.146	1	0.66145	0.981666	0.999516
0.66_264.1458m/z	CSID30665135	M+Cl	C16H23N	31.5	0	-28.9674	83.7177	100 - 17.9 - 1.51	http://nonlinear.com/redirect/outbound?p=chemspider&param=30665135	(4E)-1-Benzyl-4-ethylidene-3,3-dimethylpiperidine		264.146	1	0.66145	0.981666	0.999516
0.66_264.1458m/z	CSID30777294	M-H	C18H19NO	31.8	0	24.1975	81.7236	100 - 20.1 - 2.12 - 0.156	http://nonlinear.com/redirect/outbound?p=chemspider&param=30777294	(2Z)-N-Methyl-3-phenyl-N-(2-phenylethyl)acrylamide		264.146	1	0.66145	0.981666	0.999516
0.66_264.1458m/z	CSID30789638	M-H	C18H19NO	31.8	0	24.1975	81.7236	100 - 20.1 - 2.12 - 0.156	http://nonlinear.com/redirect/outbound?p=chemspider&param=30789638	(2R,6R)-2-Benzyl-6-phenyl-4-piperidinone		264.146	1	0.66145	0.981666	0.999516
0.66_264.1458m/z	CSID30796310	M+Cl	C12H23NO3	31.9	4.18	37.5453	86.7089	100 - 13.7 - 1.49 - 0.118	http://nonlinear.com/redirect/outbound?p=chemspider&param=30796310	2-Hydroxy-5-hexen-1-yl (2-methyl-2-butanyl)carbamate		264.146	1	0.66145	0.981666	0.999516
0.66_264.1458m/z	CSID30797958	M+Cl	C16H23N	31.5	0	-28.9674	83.7177	100 - 17.9 - 1.51	http://nonlinear.com/redirect/outbound?p=chemspider&param=30797958	(1R)-1-Phenyl-N-propyl-2-heptyn-1-amine		264.146	1	0.66145	0.981666	0.999516
0.66_264.1458m/z	CSID30797959	M+Cl	C16H23N	31.5	0	-28.9674	83.7177	100 - 17.9 - 1.51	http://nonlinear.com/redirect/outbound?p=chemspider&param=30797959	(1S)-1-Phenyl-N-propyl-2-heptyn-1-amine		264.146	1	0.66145	0.981666	0.999516
0.66_264.1458m/z	CSID30805278	M-H	C18H19NO	31.8	0	24.1975	81.7236	100 - 20.1 - 2.12 - 0.156	http://nonlinear.com/redirect/outbound?p=chemspider&param=30805278	2-[(6aR,7aS)-7,7-Dimethyl-6,6a,7,7a-tetrahydro-5H-cyclopropa[h]quinolin-2-yl]phenol		264.146	1	0.66145	0.981666	0.999516
0.66_264.1458m/z	CSID30808390	M-H	C18H19NO	31.8	0	24.1975	81.7236	100 - 20.1 - 2.12 - 0.156	http://nonlinear.com/redirect/outbound?p=chemspider&param=30808390	(1R,2S)-1-Phenyl-2-{(E)-[(2E)-3-phenyl-2-propen-1-ylidene]amino}-1-propanol		264.146	1	0.66145	0.981666	0.999516
0.66_264.1458m/z	CSID30808391	M-H	C18H19NO	31.8	0	24.1975	81.7236	100 - 20.1 - 2.12 - 0.156	http://nonlinear.com/redirect/outbound?p=chemspider&param=30808391	(1S,2R)-1-Phenyl-2-{(E)-[(2E)-3-phenyl-2-propen-1-ylidene]amino}-1-propanol		264.146	1	0.66145	0.981666	0.999516
0.66_264.1458m/z	CSID30855135	M+Cl	C12H23NO3	31	0	37.5453	86.7089	100 - 13.7 - 1.49 - 0.118	http://nonlinear.com/redirect/outbound?p=chemspider&param=30855135	2-Methyl-2-propanyl (2-methyl-5-oxo-2-hexanyl)carbamate		264.146	1	0.66145	0.981666	0.999516
0.66_264.1458m/z	CSID30855203	M+Cl	C16H23N	31.5	0	-28.9674	83.7177	100 - 17.9 - 1.51	http://nonlinear.com/redirect/outbound?p=chemspider&param=30855203	2-(1-Methylcyclohexyl)-1,2,3,4-tetrahydroquinoline		264.146	1	0.66145	0.981666	0.999516
0.66_264.1458m/z	CSID30855210	M+Cl	C16H23N	31.9	2.05	-28.9674	83.7177	100 - 17.9 - 1.51	http://nonlinear.com/redirect/outbound?p=chemspider&param=30855210	2-[(1E)-1-Hexen-1-yl]-2-methyl-1,2,3,4-tetrahydroquinoline		264.146	1	0.66145	0.981666	0.999516
0.66_264.1458m/z	CSID30855211	M+Cl	C16H23N	31.9	2.05	-28.9674	83.7177	100 - 17.9 - 1.51	http://nonlinear.com/redirect/outbound?p=chemspider&param=30855211	2-(1-Hexen-2-yl)-2-methyl-1,2,3,4-tetrahydroquinoline		264.146	1	0.66145	0.981666	0.999516
0.66_264.1458m/z	CSID30900243	M+Cl	C12H23NO3	31	0	37.5453	86.7089	100 - 13.7 - 1.49 - 0.118	http://nonlinear.com/redirect/outbound?p=chemspider&param=30900243	(2Z)-4-Hydroxy-2-penten-2-yl diisopropylcarbamate		264.146	1	0.66145	0.981666	0.999516
0.66_264.1458m/z	CSID30904247	M+FA-H	C10H22NO2P	31.2	0	40.1325	88.8695	100 - 11.5 - 1.01	http://nonlinear.com/redirect/outbound?p=chemspider&param=30904247	N,N-Diethyl-4,4,5,5-tetramethyl-1,3,2-dioxaphospholan-2-amine		264.146	1	0.66145	0.981666	0.999516
0.66_264.1458m/z	CSID30908851	M-H	C18H19NO	31.8	0	24.1975	81.7236	100 - 20.1 - 2.12 - 0.156	http://nonlinear.com/redirect/outbound?p=chemspider&param=30908851	3-(2-Phenyl-1,2,3,4-tetrahydro-3-isoquinolinyl)propanal		264.146	1	0.66145	0.981666	0.999516
0.66_264.1458m/z	CSID30985644	M+FA-H	C10H21NO4	38.2	5.73	2.46224	88.4002	100 - 11.6 - 1.43 - 0.114	http://nonlinear.com/redirect/outbound?p=chemspider&param=30985644	(3S,4R,5R,6S)-1-Butyl-3,4,5,6-azepanetetrol		264.146	1	0.66145	0.981666	0.999516
0.66_264.1458m/z	CSID30986925	M-H	C18H19NO	31.8	0	24.1975	81.7236	100 - 20.1 - 2.12 - 0.156	http://nonlinear.com/redirect/outbound?p=chemspider&param=30986925	N-(1-Phenyl-4-penten-1-yl)benzamide		264.146	1	0.66145	0.981666	0.999516
0.66_264.1458m/z	CSID31022263	M+Cl	C16H23N	31.5	0	-28.9674	83.7177	100 - 17.9 - 1.51	http://nonlinear.com/redirect/outbound?p=chemspider&param=31022263	N-[1-(2-Methyl-2-propen-1-yl)cyclohexyl]aniline		264.146	1	0.66145	0.981666	0.999516
0.66_264.1458m/z	CSID31022423	M-H	C18H19NO	31.8	0	24.1975	81.7236	100 - 20.1 - 2.12 - 0.156	http://nonlinear.com/redirect/outbound?p=chemspider&param=31022423	(5R)-1,5-Dibenzyl-2-pyrrolidinone		264.146	1	0.66145	0.981666	0.999516
0.66_264.1458m/z	CSID31092687	M+Cl	C16H23N	31.5	0	-28.9674	83.7177	100 - 17.9 - 1.51	http://nonlinear.com/redirect/outbound?p=chemspider&param=31092687	N-(3-Buten-1-yl)-N-[(1R)-1-phenylethyl]-3-buten-1-amine		264.146	1	0.66145	0.981666	0.999516
0.66_264.1458m/z	CSID31092747	M+Cl	C12H23NO3	31	0	37.5453	86.7089	100 - 13.7 - 1.49 - 0.118	http://nonlinear.com/redirect/outbound?p=chemspider&param=31092747	2-Methyl-2-propanyl (2R)-2-[(2R)-2-hydroxypropyl]-1-pyrrolidinecarboxylate		264.146	1	0.66145	0.981666	0.999516
0.66_264.1458m/z	CSID31092748	M+Cl	C12H23NO3	31	0	37.5453	86.7089	100 - 13.7 - 1.49 - 0.118	http://nonlinear.com/redirect/outbound?p=chemspider&param=31092748	2-Methyl-2-propanyl (2R)-2-[(2S)-2-hydroxypropyl]-1-pyrrolidinecarboxylate		264.146	1	0.66145	0.981666	0.999516
0.66_264.1458m/z	CSID3399724	M-H	C18H19NO	31.8	0	24.1975	81.7236	100 - 20.1 - 2.12 - 0.156	http://nonlinear.com/redirect/outbound?p=chemspider&param=3399724	MFCD00224967		264.146	1	0.66145	0.981666	0.999516
0.66_264.1458m/z	CSID3414308	M-H	C11H24NO4P	31.7	0	33.174	87.4251	100 - 12.7 - 1.56 - 0.13	http://nonlinear.com/redirect/outbound?p=chemspider&param=3414308	MFCD00015114		264.146	1	0.66145	0.981666	0.999516
0.66_264.1458m/z	CSID3416566	M+Cl	C12H23NO3	32.9	9.08	37.5453	86.7089	100 - 13.7 - 1.49 - 0.118	http://nonlinear.com/redirect/outbound?p=chemspider&param=3416566	MFCD00154397		264.146	1	0.66145	0.981666	0.999516
0.66_264.1458m/z	CSID3417038	M-H	C18H19NO	31.8	0	24.1975	81.7236	100 - 20.1 - 2.12 - 0.156	http://nonlinear.com/redirect/outbound?p=chemspider&param=3417038	MFCD00229034		264.146	1	0.66145	0.981666	0.999516
0.66_264.1458m/z	CSID345328	M+Cl	C11H23N3O2	35	0	-11.4576	87.2847	100 - 13.3 - 1.23	http://nonlinear.com/redirect/outbound?p=chemspider&param=345328	N-{3-[(4-Acetamidobutyl)amino]propyl}acetamide		264.146	1	0.66145	0.981666	0.999516
0.66_264.1458m/z	CSID3617496	M-H	C18H19NO	31.8	0	24.1975	81.7236	100 - 20.1 - 2.12 - 0.156	http://nonlinear.com/redirect/outbound?p=chemspider&param=3617496	MFCD00089448		264.146	1	0.66145	0.981666	0.999516
0.66_264.1458m/z	CSID4060	M-H	C17H19N3	32.8	0	-18.1594	82.2039	100 - 19.7 - 1.84 - 0.108	http://nonlinear.com/redirect/outbound?p=chemspider&param=4060	Mirtazapine		264.146	1	0.66145	0.981666	0.999516
0.66_264.1458m/z	CSID4177301	M-H	C18H19NO	31.8	0	24.1975	81.7236	100 - 20.1 - 2.12 - 0.156	http://nonlinear.com/redirect/outbound?p=chemspider&param=4177301	MFCD00158886		264.146	1	0.66145	0.981666	0.999516
0.66_264.1458m/z	CSID4195457	M+Cl	C12H23NO3	31	0	37.5453	86.7089	100 - 13.7 - 1.49 - 0.118	http://nonlinear.com/redirect/outbound?p=chemspider&param=4195457	7,7,9,9-TETRAMETHYL-1,4-DIOXA-8-AZASPIRO[4.5]DECANE-2-METHANOL		264.146	1	0.66145	0.981666	0.999516
0.66_264.1458m/z	CSID4278911	M+Cl	C12H23NO3	31	0	37.5453	86.7089	100 - 13.7 - 1.49 - 0.118	http://nonlinear.com/redirect/outbound?p=chemspider&param=4278911	N-Boc-2-piperidineethanol		264.146	1	0.66145	0.981666	0.999516
0.66_264.1458m/z	CSID4444722	M-H	C17H19N3	32.8	0	-18.1594	82.2039	100 - 19.7 - 1.84 - 0.108	http://nonlinear.com/redirect/outbound?p=chemspider&param=4444722	Brevicolline		264.146	1	0.66145	0.981666	0.999516
0.66_264.1458m/z	CSID4510230	M-H	C18H19NO	32.2	2.01	24.1975	81.7236	100 - 20.1 - 2.12 - 0.156	http://nonlinear.com/redirect/outbound?p=chemspider&param=4510230	nordoxepin		264.146	1	0.66145	0.981666	0.999516
0.66_264.1458m/z	CSID46764	M+FA-H	C10H21NO4	38.2	5.73	2.46224	88.4002	100 - 11.6 - 1.43 - 0.114	http://nonlinear.com/redirect/outbound?p=chemspider&param=46764	miglustat		264.146	1	0.66145	0.981666	0.999516
0.66_264.1458m/z	CSID474209	M+FA-H	C10H21NO4	37.1	0	2.46224	88.4002	100 - 11.6 - 1.43 - 0.114	http://nonlinear.com/redirect/outbound?p=chemspider&param=474209	1-Aza-15-crown-5		264.146	1	0.66145	0.981666	0.999516
0.66_264.1458m/z	CSID4780936	M-H	C18H19NO	31.8	0	24.1975	81.7236	100 - 20.1 - 2.12 - 0.156	http://nonlinear.com/redirect/outbound?p=chemspider&param=4780936	(2E)-3-Phenyl-N-(3-phenylpropyl)acrylamide		264.146	1	0.66145	0.981666	0.999516
0.66_264.1458m/z	CSID4811482	M-H	C18H19NO	31.8	0	24.1975	81.7236	100 - 20.1 - 2.12 - 0.156	http://nonlinear.com/redirect/outbound?p=chemspider&param=4811482	(2E)-N-Benzyl-3-(2,4-dimethylphenyl)acrylamide		264.146	1	0.66145	0.981666	0.999516
0.66_264.1458m/z	CSID4865688	M-H	C18H19NO	31.8	0	24.1975	81.7236	100 - 20.1 - 2.12 - 0.156	http://nonlinear.com/redirect/outbound?p=chemspider&param=4865688	MFCD03061389		264.146	1	0.66145	0.981666	0.999516
0.66_264.1458m/z	CSID49071964	M+FA-H	C[13]3C[12]8H20O4	36.1	0	6.29075	87.7845	100 - 12.3 - 1.51 - 0.124	http://nonlinear.com/redirect/outbound?p=chemspider&param=49071964	MFCD12546041		264.146	1	0.66145	0.981666	0.999516
0.66_264.1458m/z	CSID5005861	M-H	C18H19NO	31.8	0	24.1975	81.7236	100 - 20.1 - 2.12 - 0.156	http://nonlinear.com/redirect/outbound?p=chemspider&param=5005861	(5E)-5-(3-Aminopropylidene)-10,11-dihydro-5H-dibenzo[a,d][7]annulen-10-ol		264.146	1	0.66145	0.981666	0.999516
0.66_264.1458m/z	CSID5020	M-H	C18H19NO	31.8	0	24.1975	81.7236	100 - 20.1 - 2.12 - 0.156	http://nonlinear.com/redirect/outbound?p=chemspider&param=5020	3-Methyl-1-(3-methyl-2-buten-1-yl)-9H-carbazol-2-ol		264.146	1	0.66145	0.981666	0.999516
0.66_264.1458m/z	CSID56136	M-H	C17H19N3	32.8	0	-18.1594	82.2039	100 - 19.7 - 1.84 - 0.108	http://nonlinear.com/redirect/outbound?p=chemspider&param=56136	ACRIDINE ORANGE		264.146	1	0.66145	0.981666	0.999516
0.66_264.1458m/z	CSID571043	M+FA-H	C13H19N2O+	36.3	3.87	-7.21612	85.9786	100 - 15 - 1.26	http://nonlinear.com/redirect/outbound?p=chemspider&param=571043	2-(5-Hydroxy-1H-indol-3-yl)-N,N,N-trimethylethanaminium		264.146	1	0.66145	0.981666	0.999516
0.66_264.1458m/z	CSID599696	M-H	C18H19NO	31.8	0	24.1975	81.7236	100 - 20.1 - 2.12 - 0.156	http://nonlinear.com/redirect/outbound?p=chemspider&param=599696	4'-[(2S)-2-Methylbutoxy]-4-biphenylcarbonitrile		264.146	1	0.66145	0.981666	0.999516
0.66_264.1458m/z	CSID599775	M-H	C18H19NO	31.8	0	24.1975	81.7236	100 - 20.1 - 2.12 - 0.156	http://nonlinear.com/redirect/outbound?p=chemspider&param=599775	4,4-Dimethyl-2-(4'-methyl-2-biphenylyl)-4,5-dihydro-1,3-oxazole		264.146	1	0.66145	0.981666	0.999516
0.66_264.1458m/z	CSID689845	M-H	C18H19NO	32.2	2.19	24.1975	81.7236	100 - 20.1 - 2.12 - 0.156	http://nonlinear.com/redirect/outbound?p=chemspider&param=689845	4-Biphenylyl(1-piperidinyl)methanone		264.146	1	0.66145	0.981666	0.999516
0.66_264.1458m/z	CSID71079268	M-H	C12H23ClNO3	27.5	0	32.4838	65.7211	100 - 13.7 - 33.4 - 4.5 - 0.483	http://nonlinear.com/redirect/outbound?p=chemspider&param=71079268	3-(dimethylamino)propyl 1-hydroxycyclohexanecarboxylate hydrochloride		264.146	1	0.66145	0.981666	0.999516
0.66_264.1458m/z	CSID71079441	M-H	C16H23ClN	28	0	-25.0645	63.4079	100 - 17.9 - 33.5 - 5.81 - 0.487	http://nonlinear.com/redirect/outbound?p=chemspider&param=71079441	2-(1-phenylcyclopentyl)piperidine hydrochloride		264.146	1	0.66145	0.981666	0.999516
0.66_264.1458m/z	CSID71080387	M-H	C16H23ClN	28	0	-25.0645	63.4079	100 - 17.9 - 33.5 - 5.81 - 0.487	http://nonlinear.com/redirect/outbound?p=chemspider&param=71080387	8a-(m-tolyl)decahydroquinoline hydrochloride		264.146	1	0.66145	0.981666	0.999516
0.66_264.1458m/z	CSID71082710	M-H	C18H19NO	31.8	0	24.1975	81.7236	100 - 20.1 - 2.12 - 0.156	http://nonlinear.com/redirect/outbound?p=chemspider&param=71082710	MFCD18430146		264.146	1	0.66145	0.981666	0.999516
0.66_264.1458m/z	CSID746514	M+Cl	C12H23NO3	31	0	37.5453	86.7089	100 - 13.7 - 1.49 - 0.118	http://nonlinear.com/redirect/outbound?p=chemspider&param=746514	N-Boc-4-Piperidineethanol		264.146	1	0.66145	0.981666	0.999516
0.66_264.1458m/z	CSID74849366	M-H	C16H23ClN	28	0	-25.0645	63.4079	100 - 17.9 - 33.5 - 5.81 - 0.487	http://nonlinear.com/redirect/outbound?p=chemspider&param=74849366	N,3,3-Trimethyl-2-phenylbicyclo[2.2.1]heptan-2-amine hydrochloride (1:1)		264.146	1	0.66145	0.981666	0.999516
0.66_264.1458m/z	CSID806398	M-H	C18H19NO	31.8	0	24.1975	81.7236	100 - 20.1 - 2.12 - 0.156	http://nonlinear.com/redirect/outbound?p=chemspider&param=806398	MFCD00027841		264.146	1	0.66145	0.981666	0.999516
0.66_264.1458m/z	CSID837439	M-H	C18H19NO	31.8	0	24.1975	81.7236	100 - 20.1 - 2.12 - 0.156	http://nonlinear.com/redirect/outbound?p=chemspider&param=837439	MFCD00588224		264.146	1	0.66145	0.981666	0.999516
0.66_264.1458m/z	CSID94047	M-H	C18H19NO	31.8	0	24.1975	81.7236	100 - 20.1 - 2.12 - 0.156	http://nonlinear.com/redirect/outbound?p=chemspider&param=94047	DV1764550		264.146	1	0.66145	0.981666	0.999516
0.66_264.1458m/z	CSID9644867	M+FA-H	C10H21NO4	37.1	0	2.46224	88.4002	100 - 11.6 - 1.43 - 0.114	http://nonlinear.com/redirect/outbound?p=chemspider&param=9644867	(2R,3R)-2,3,4-Trihydroxy-N,N-dipropylbutanamide		264.146	1	0.66145	0.981666	0.999516
0.66_264.1458m/z	CSID98645479	M+FA-H	C10H21ClN3	30.9	0	-11.9526	67.1516	100 - 12.2 - 32.6 - 3.91 - 0.217	http://nonlinear.com/redirect/outbound?p=chemspider&param=98645479	(1R,2R)-2-(4-Methyl-1-piperazinyl)cyclopentanamine hydrochloride (1:1)		264.146	1	0.66145	0.981666	0.999516
0.68_327.0645m/z	CSID10306374	M+Cl	C15H16O6	36.4	0	1.40244	83.7292	100 - 16.6 - 2.53 - 0.267	http://nonlinear.com/redirect/outbound?p=chemspider&param=10306374	2-[3-(3,4-Dihydroxyphenyl)-2-hydroxypropyl]-1,3,5-benzenetriol		327.065	1	0.678733	0.841559	0.999516
0.68_327.0645m/z	CSID10341565	M+FA-H	C10H10N4O6	34.7	7.73	22.2508	87.1307	100 - 12.6 - 1.97 - 0.181	http://nonlinear.com/redirect/outbound?p=chemspider&param=10341565	5'-Oxoinosine		327.065	1	0.678733	0.841559	0.999516
0.68_327.0645m/z	CSID10377002	2M+FA-H	C6H7NO3	32.3	13.9	-66.8944	92.6967	100 - 7.05 - 0.829	http://nonlinear.com/redirect/outbound?p=chemspider&param=10377002	(E)-3-(1-Hydroxyethylidene)pyrrolidine-2,4-dione		327.065	1	0.678733	0.841559	0.999516
0.68_327.0645m/z	CSID10391083	M+Cl	C15H17O4P	31.5	0	29.6133	84.1208	100 - 16.6 - 2.11 - 0.198	http://nonlinear.com/redirect/outbound?p=chemspider&param=10391083	Dibenzyl (hydroxymethyl)phosphonate		327.065	1	0.678733	0.841559	0.999516
0.68_327.0645m/z	CSID10490970	2M+FA-H	C6H7NO3	30.2	3.43	-66.8944	92.6967	100 - 7.05 - 0.829	http://nonlinear.com/redirect/outbound?p=chemspider&param=10490970	5-Ethyl-isoxazole-4-carboxylic acid		327.065	1	0.678733	0.841559	0.999516
0.68_327.0645m/z	CSID1061187	2M-H	C6H4N4O2	35.4	0.825	14.995	91.9354	100 - 8.07 - 0.699	http://nonlinear.com/redirect/outbound?p=chemspider&param=1061187	[1,2,4]Triazolo[1,5-a]pyrimidine-2-carboxylic acid		327.065	1	0.678733	0.841559	0.999516
0.68_327.0645m/z	CSID10681254	M+Cl	C15H16ClN2O2	30.6	0	-9.4638	63.6105	100 - 17.2 - 33.8 - 5.64 - 0.585	http://nonlinear.com/redirect/outbound?p=chemspider&param=10681254	benzyl 4-(aminomethyl)phenylcarbamate hydrochloride		327.065	1	0.678733	0.841559	0.999516
0.68_327.0645m/z	CSID10750738	M+FA-H	C20H10O2	35.7	5.4	-6.31382	80.1694	100 - 21.8 - 2.68 - 0.238	http://nonlinear.com/redirect/outbound?p=chemspider&param=10750738	MFCD22666459		327.065	1	0.678733	0.841559	0.999516
0.68_327.0645m/z	CSID10802666	2M+FA-H	C7H8ClN	31.9	0	-9.77748	70.0077	100 - 8.03 - 32.2 - 2.57	http://nonlinear.com/redirect/outbound?p=chemspider&param=10802666	3-(Chloromethyl)-2-methylpyridine		327.065	1	0.678733	0.841559	0.999516
0.68_327.0645m/z	CSID10849237	M-H	C16H13ClN4O2	32	1.02	-2.77263	62.4984	100 - 19 - 34.1 - 6.24 - 0.688	http://nonlinear.com/redirect/outbound?p=chemspider&param=10849237	MFCD01915216		327.065	1	0.678733	0.841559	0.999516
0.68_327.0645m/z	CSID109992	M+Cl	C10H16N2O8	34.3	0	15.1927	87.2882	100 - 12 - 2.31 - 0.22	http://nonlinear.com/redirect/outbound?p=chemspider&param=109992	EDDS		327.065	1	0.678733	0.841559	0.999516
0.68_327.0645m/z	CSID11512	2M+FA-H	C7H8ClN	31.9	0	-9.77748	70.0077	100 - 8.03 - 32.2 - 2.57	http://nonlinear.com/redirect/outbound?p=chemspider&param=11512	XU5110000		327.065	1	0.678733	0.841559	0.999516
0.68_327.0645m/z	CSID11601988	2M+FA-H	C7H8ClN	32.7	4.19	-9.77748	70.0077	100 - 8.03 - 32.2 - 2.57	http://nonlinear.com/redirect/outbound?p=chemspider&param=11601988	2-(Chloromethyl)-3-methylpyridine		327.065	1	0.678733	0.841559	0.999516
0.68_327.0645m/z	CSID120760	2M-H	C6H4N4O2	35.3	0	14.995	91.9354	100 - 8.07 - 0.699	http://nonlinear.com/redirect/outbound?p=chemspider&param=120760	4-Nitrophenyl azide		327.065	1	0.678733	0.841559	0.999516
0.68_327.0645m/z	CSID12952339	2M+FA-H	C6H7NO3	30.3	3.75	-66.8944	92.6967	100 - 7.05 - 0.829	http://nonlinear.com/redirect/outbound?p=chemspider&param=12952339	MFCD08701342		327.065	1	0.678733	0.841559	0.999516
0.68_327.0645m/z	CSID133310	2M+FA-H	C6H7NO3	31.6	10.4	-66.8944	92.6967	100 - 7.05 - 0.829	http://nonlinear.com/redirect/outbound?p=chemspider&param=133310	1,4,5,6-tetrahydro-6-oxonicotinic acid		327.065	1	0.678733	0.841559	0.999516
0.68_327.0645m/z	CSID14397595	2M+FA-H	C7H8ClN	31.9	0	-9.77748	70.0077	100 - 8.03 - 32.2 - 2.57	http://nonlinear.com/redirect/outbound?p=chemspider&param=14397595	4-(Chloromethyl)-3-methylpyridine		327.065	1	0.678733	0.841559	0.999516
0.68_327.0645m/z	CSID14731645	2M+FA-H	C6H7NO3	30.2	3.44	-66.8944	92.6967	100 - 7.05 - 0.829	http://nonlinear.com/redirect/outbound?p=chemspider&param=14731645	2-Ethyl-1,3-oxazole-4-carboxylic acid		327.065	1	0.678733	0.841559	0.999516
0.68_327.0645m/z	CSID16498838	M+Cl	C15H16O6	36.4	0	1.40244	83.7292	100 - 16.6 - 2.53 - 0.267	http://nonlinear.com/redirect/outbound?p=chemspider&param=16498838	Picrotoxinin		327.065	1	0.678733	0.841559	0.999516
0.68_327.0645m/z	CSID1723174	2M-H	C5H9ClN2O2	33.3	0	3.92408	70.8751	100 - 6.32 - 32.5 - 2.05 - 0.186	http://nonlinear.com/redirect/outbound?p=chemspider&param=1723174	1-CHLOROACETYL-3-ETHYL-UREA		327.065	1	0.678733	0.841559	0.999516
0.68_327.0645m/z	CSID17345112	M+Cl	C16H[2]5H[1]9ClNO2	31.1	16.5	-25.9715	63.1758	100 - 17.9 - 33.9 - 5.88 - 0.623	http://nonlinear.com/redirect/outbound?p=chemspider&param=17345112	7-Chloro-3-hydroxy-5-(~2~H_5_)phenyl-1,3,4,5-tetrahydro-2H-1-benzazepin-2-one		327.065	1	0.678733	0.841559	0.999516
0.68_327.0645m/z	CSID17742135	M+FA-H	C14H10N4O3	33.4	11.1	-31.8458	84.0685	100 - 16.8 - 1.95 - 0.169	http://nonlinear.com/redirect/outbound?p=chemspider&param=17742135	MFCD00572749		327.065	1	0.678733	0.841559	0.999516
0.68_327.0645m/z	CSID200091	M+Cl	C15H16O6	36.4	0	1.40244	83.7292	100 - 16.6 - 2.53 - 0.267	http://nonlinear.com/redirect/outbound?p=chemspider&param=200091	MFCD00795501		327.065	1	0.678733	0.841559	0.999516
0.68_327.0645m/z	CSID203316	M+FA-H	C15H10N2O4	34.9	0	7.97008	83.5777	100 - 17.2 - 2.22 - 0.212	http://nonlinear.com/redirect/outbound?p=chemspider&param=203316	MFCD00411720		327.065	1	0.678733	0.841559	0.999516
0.68_327.0645m/z	CSID2043906	2M+FA-H	C6H7NO3	29.8	1.5	-66.8944	92.6967	100 - 7.05 - 0.829	http://nonlinear.com/redirect/outbound?p=chemspider&param=2043906	Ethyl 4-Oxazolecarboxylate		327.065	1	0.678733	0.841559	0.999516
0.68_327.0645m/z	CSID20559158	M-H	C10H12N6O7	34.5	1.7	-15.1447	86.272	100 - 13.4 - 2.28 - 0.225	http://nonlinear.com/redirect/outbound?p=chemspider&param=20559158	8-Nitroguanosine		327.065	1	0.678733	0.841559	0.999516
0.68_327.0645m/z	CSID2056283	M+Cl	C19H17OP	31.9	0	-22.6269	81.1638	100 - 20.8 - 2.25 - 0.17	http://nonlinear.com/redirect/outbound?p=chemspider&param=2056283	(4-Methoxyphenyl)(diphenyl)phosphine		327.065	1	0.678733	0.841559	0.999516
0.68_327.0645m/z	CSID2068001	M+FA-H	C15H10N2O4	34.9	0	7.97008	83.5777	100 - 17.2 - 2.22 - 0.212	http://nonlinear.com/redirect/outbound?p=chemspider&param=2068001	MFCD01181743		327.065	1	0.678733	0.841559	0.999516
0.68_327.0645m/z	CSID2114809	M+FA-H	C14H10N4O3	32.6	7.23	-31.8458	84.0685	100 - 16.8 - 1.95 - 0.169	http://nonlinear.com/redirect/outbound?p=chemspider&param=2114809	5H-pyrano[2,3-d]pyrimidine-6-carbonitrile, 7-amino-2,4-dihydroxy-5-phenyl-		327.065	1	0.678733	0.841559	0.999516
0.68_327.0645m/z	CSID21170116	2M+FA-H	C7H8ClN	31.9	0	-9.77748	70.0077	100 - 8.03 - 32.2 - 2.57	http://nonlinear.com/redirect/outbound?p=chemspider&param=21170116	3-Chloro-N-methylaniline		327.065	1	0.678733	0.841559	0.999516
0.68_327.0645m/z	CSID21170118	2M+FA-H	C7H8ClN	31.9	0	-9.77748	70.0077	100 - 8.03 - 32.2 - 2.57	http://nonlinear.com/redirect/outbound?p=chemspider&param=21170118	2-Chloro-N-methylaniline		327.065	1	0.678733	0.841559	0.999516
0.68_327.0645m/z	CSID21171395	2M+FA-H	C7H8ClN	31.9	0	-9.77748	70.0077	100 - 8.03 - 32.2 - 2.57	http://nonlinear.com/redirect/outbound?p=chemspider&param=21171395	CX9857900		327.065	1	0.678733	0.841559	0.999516
0.68_327.0645m/z	CSID21171653	M+Cl	C15H16O6	36.4	0	1.40244	83.7292	100 - 16.6 - 2.53 - 0.267	http://nonlinear.com/redirect/outbound?p=chemspider&param=21171653	PC5150000		327.065	1	0.678733	0.841559	0.999516
0.68_327.0645m/z	CSID2120687	M+FA-H	C15H10N2O4	34.9	0	7.97008	83.5777	100 - 17.2 - 2.22 - 0.212	http://nonlinear.com/redirect/outbound?p=chemspider&param=2120687	MFCD00090462		327.065	1	0.678733	0.841559	0.999516
0.68_327.0645m/z	CSID21474675	M-H	C15H17Cl2N2O2	27.8	0	-8.35366	48.1873	100 - 17.2 - 65.7 - 11.2 - 11.4 - 1.85 - 0.19	http://nonlinear.com/redirect/outbound?p=chemspider&param=21474675	MFCD00795777		327.065	1	0.678733	0.841559	0.999516
0.68_327.0645m/z	CSID21475117	M+FA-H	C14H15Cl2N2	27.7	0	-9.77394	48.955	100 - 16 - 65.1 - 10.3 - 11 - 1.67 - 0.124	http://nonlinear.com/redirect/outbound?p=chemspider&param=21475117	EMD-386088		327.065	1	0.678733	0.841559	0.999516
0.68_327.0645m/z	CSID21488053	M+Cl	C16H12N4O2	36.2	2.39	-3.19537	82.46	100 - 19 - 2.12 - 0.174	http://nonlinear.com/redirect/outbound?p=chemspider&param=21488053	MFCD03936417		327.065	1	0.678733	0.841559	0.999516
0.68_327.0645m/z	CSID21492409	M-H	C16H13ClN4O2	32.1	1.43	-2.77263	62.4984	100 - 19 - 34.1 - 6.24 - 0.688	http://nonlinear.com/redirect/outbound?p=chemspider&param=21492409	MFCD01914090		327.065	1	0.678733	0.841559	0.999516
0.68_327.0645m/z	CSID21591278	2M+FA-H	C6H7NO3	30.2	3.44	-66.8944	92.6967	100 - 7.05 - 0.829	http://nonlinear.com/redirect/outbound?p=chemspider&param=21591278	5-Ethyl-1,3-oxazole-4-carboxylic acid		327.065	1	0.678733	0.841559	0.999516
0.68_327.0645m/z	CSID21800322	M-H	C16H13ClN4O2	31.9	0.384	-2.77263	62.4984	100 - 19 - 34.1 - 6.24 - 0.688	http://nonlinear.com/redirect/outbound?p=chemspider&param=21800322	3-[5-(Chloromethyl)-1,2,4-oxadiazol-3-yl]-N-(2-pyridinylmethyl)benzamide		327.065	1	0.678733	0.841559	0.999516
0.68_327.0645m/z	CSID21865723	M-H	C14H16O9	33.6	6.28	-23.3286	84.0301	100 - 15.7 - 3 - 0.341	http://nonlinear.com/redirect/outbound?p=chemspider&param=21865723	(1R,2S,5S,6S)-2-(3-Carboxypropanoyl)-5-[(1-carboxyvinyl)oxy]-6-hydroxy-3-cyclohexene-1-carboxylic acid		327.065	1	0.678733	0.841559	0.999516
0.68_327.0645m/z	CSID21883300	M-H	C16H12N2O6	35.6	3.47	6.80763	82.2726	100 - 18.4 - 2.83 - 0.313	http://nonlinear.com/redirect/outbound?p=chemspider&param=21883300	MFCD09866684		327.065	1	0.678733	0.841559	0.999516
0.68_327.0645m/z	CSID218931	2M+FA-H	C6H7NO3	31.8	11.4	-66.8944	92.6967	100 - 7.05 - 0.829	http://nonlinear.com/redirect/outbound?p=chemspider&param=218931	6-(Hydroxymethyl)-3,4-pyridinediol		327.065	1	0.678733	0.841559	0.999516
0.68_327.0645m/z	CSID22006	2M+FA-H	C7H8ClN	31.9	0	-9.77748	70.0077	100 - 8.03 - 32.2 - 2.57	http://nonlinear.com/redirect/outbound?p=chemspider&param=22006	4-Chloro-m-toluidine		327.065	1	0.678733	0.841559	0.999516
0.68_327.0645m/z	CSID2205418	M-H	C16H12N2O6	34.9	0	6.80763	82.2726	100 - 18.4 - 2.83 - 0.313	http://nonlinear.com/redirect/outbound?p=chemspider&param=2205418	4-(6-Nitro-1,3-dioxo-1H-benzo[de]isoquinolin-2(3H)-yl)butanoic acid		327.065	1	0.678733	0.841559	0.999516
0.68_327.0645m/z	CSID2213287	M-H	C16H12N2O6	34.9	0	6.80763	82.2726	100 - 18.4 - 2.83 - 0.313	http://nonlinear.com/redirect/outbound?p=chemspider&param=2213287	4-(5-Nitro-1,3-dioxo-1H-benzo[de]isoquinolin-2(3H)-yl)butanoic acid		327.065	1	0.678733	0.841559	0.999516
0.68_327.0645m/z	CSID22439396	2M+FA-H	C7H8ClN	32.7	4.43	-9.77748	70.0077	100 - 8.03 - 32.2 - 2.57	http://nonlinear.com/redirect/outbound?p=chemspider&param=22439396	MFCD11502628		327.065	1	0.678733	0.841559	0.999516
0.68_327.0645m/z	CSID22753787	2M-H	C6H4N4O2	35.3	0	14.995	91.9354	100 - 8.07 - 0.699	http://nonlinear.com/redirect/outbound?p=chemspider&param=22753787	Tetrazolo[1,5-a]pyridine-7-carboxylic acid		327.065	1	0.678733	0.841559	0.999516
0.68_327.0645m/z	CSID22899178	M+Cl	C15H16O6	36.9	2.54	1.40244	83.7292	100 - 16.6 - 2.53 - 0.267	http://nonlinear.com/redirect/outbound?p=chemspider&param=22899178	MFCD09869655		327.065	1	0.678733	0.841559	0.999516
0.68_327.0645m/z	CSID22904817	M+Cl	C16H12N4O2	35.8	0.393	-3.19537	82.46	100 - 19 - 2.12 - 0.174	http://nonlinear.com/redirect/outbound?p=chemspider&param=22904817	MFCD09265911		327.065	1	0.678733	0.841559	0.999516
0.68_327.0645m/z	CSID2315437	M+Cl	C15H17ClN2O2	31.1	2.33	-9.4638	63.6032	100 - 17.2 - 33.8 - 5.65 - 0.586	http://nonlinear.com/redirect/outbound?p=chemspider&param=2315437	6-Chloro-12-methyl-2-oxa-12,15-diazatetracyclo[7.5.3.0~1,10~.0~3,8~]heptadeca-3,5,7-trien-16-one		327.065	1	0.678733	0.841559	0.999516
0.68_327.0645m/z	CSID2341036	M-H	C19H18ClOP	28.4	0	-20.0733	61.5158	100 - 20.8 - 34.2 - 6.82 - 0.731	http://nonlinear.com/redirect/outbound?p=chemspider&param=2341036	(hydroxymethyl)triphenylphosphonium chloride		327.065	1	0.678733	0.841559	0.999516
0.68_327.0645m/z	CSID2365710	M-H	C15H18Cl2N2O2	27.8	0	-8.35366	48.1817	100 - 17.2 - 65.7 - 11.2 - 11.4 - 1.85 - 0.19	http://nonlinear.com/redirect/outbound?p=chemspider&param=2365710	MFCD01057487		327.065	1	0.678733	0.841559	0.999516
0.68_327.0645m/z	CSID237039	M+FA-H	C15H10N2O4	34.9	0	7.97008	83.5777	100 - 17.2 - 2.22 - 0.212	http://nonlinear.com/redirect/outbound?p=chemspider&param=237039	MFCD00796010		327.065	1	0.678733	0.841559	0.999516
0.68_327.0645m/z	CSID238253	M+FA-H	C15H10N2O4	35.9	4.82	7.97008	83.5777	100 - 17.2 - 2.22 - 0.212	http://nonlinear.com/redirect/outbound?p=chemspider&param=238253	n-(p-nitrobenzyl)phthalimide		327.065	1	0.678733	0.841559	0.999516
0.68_327.0645m/z	CSID2383069	2M+FA-H	C6H7NO3	31.3	9.06	-66.8944	92.6967	100 - 7.05 - 0.829	http://nonlinear.com/redirect/outbound?p=chemspider&param=2383069	5-(Aminomethyl)-2-furoic acid		327.065	1	0.678733	0.841559	0.999516
0.68_327.0645m/z	CSID23932553	2M-H	C5H8ClN2O2	33.3	0	3.92408	70.8832	100 - 6.31 - 32.5 - 2.04 - 0.186	http://nonlinear.com/redirect/outbound?p=chemspider&param=23932553	MFCD03936213		327.065	1	0.678733	0.841559	0.999516
0.68_327.0645m/z	CSID23934058	M+Cl	C15H17ClN2O2	30.6	0	-9.4638	63.6032	100 - 17.2 - 33.8 - 5.65 - 0.586	http://nonlinear.com/redirect/outbound?p=chemspider&param=23934058	MFCD02675466		327.065	1	0.678733	0.841559	0.999516
0.68_327.0645m/z	CSID24629695	2M-H	C6H4N4O2	35.3	0	14.995	91.9354	100 - 8.07 - 0.699	http://nonlinear.com/redirect/outbound?p=chemspider&param=24629695	5-Pyrazinyl-1,3,4-oxadiazol-2-ol		327.065	1	0.678733	0.841559	0.999516
0.68_327.0645m/z	CSID261302	M+FA-H	C14H15ClO4	32.5	0	1.47864	64.468	100 - 15.5 - 33.9 - 5.12 - 0.632	http://nonlinear.com/redirect/outbound?p=chemspider&param=261302	Diethyl (4-chlorobenzylidene)malonate		327.065	1	0.678733	0.841559	0.999516
0.68_327.0645m/z	CSID263515	2M+FA-H	C6H7NO3	32.2	13.2	-66.8944	92.6967	100 - 7.05 - 0.829	http://nonlinear.com/redirect/outbound?p=chemspider&param=263515	MFCD00030618		327.065	1	0.678733	0.841559	0.999516
0.68_327.0645m/z	CSID279518	M+FA-H	C15H10N2O4	34.9	0	7.97008	83.5777	100 - 17.2 - 2.22 - 0.212	http://nonlinear.com/redirect/outbound?p=chemspider&param=279518	6-Methyl-2-(4-nitrophenyl)-4H-3,1-benzoxazin-4-one		327.065	1	0.678733	0.841559	0.999516
0.68_327.0645m/z	CSID28282480	M+Cl	C15H16O6	37.5	5.38	1.40244	83.7292	100 - 16.6 - 2.53 - 0.267	http://nonlinear.com/redirect/outbound?p=chemspider&param=28282480	9,10-Dihydroxy-5-methoxy-8,8-dimethyl-9,10-dihydro-2H,8H-pyrano[2,3-f]chromen-2-one		327.065	1	0.678733	0.841559	0.999516
0.68_327.0645m/z	CSID2858603	M+FA-H	C15H10N2O4	35.7	3.91	7.97008	83.5777	100 - 17.2 - 2.22 - 0.212	http://nonlinear.com/redirect/outbound?p=chemspider&param=2858603	MFCD00001148		327.065	1	0.678733	0.841559	0.999516
0.68_327.0645m/z	CSID2926915	M-H	C20H18Cl2	25.2	0	-20.6311	46.2171	100 - 21.8 - 66.2 - 14.1 - 11.7 - 2.33 - 0.236	http://nonlinear.com/redirect/outbound?p=chemspider&param=2926915	RCL S114499		327.065	1	0.678733	0.841559	0.999516
0.68_327.0645m/z	CSID2973953	M+Cl	C20H17Cl	27.8	0	-23.1507	61.0096	100 - 21.8 - 34.2 - 7.12 - 0.731	http://nonlinear.com/redirect/outbound?p=chemspider&param=2973953	MFCD00192693		327.065	1	0.678733	0.841559	0.999516
0.68_327.0645m/z	CSID2989939	M+Cl	C15H16O6	36.4	0	1.40244	83.7292	100 - 16.6 - 2.53 - 0.267	http://nonlinear.com/redirect/outbound?p=chemspider&param=2989939	MFCD01847522		327.065	1	0.678733	0.841559	0.999516
0.68_327.0645m/z	CSID3043887	M+Cl	C15H16O6	36.4	0	1.40244	83.7292	100 - 16.6 - 2.53 - 0.267	http://nonlinear.com/redirect/outbound?p=chemspider&param=3043887	MFCD01847523		327.065	1	0.678733	0.841559	0.999516
0.68_327.0645m/z	CSID3049053	M+Cl	C16H17ClO3	27.4	0	29.0895	63.2352	100 - 17.6 - 34 - 5.81 - 0.676	http://nonlinear.com/redirect/outbound?p=chemspider&param=3049053	MFCD01540169		327.065	1	0.678733	0.841559	0.999516
0.68_327.0645m/z	CSID307348	2M-H	C6H4N4O2	35.3	0	14.995	91.9354	100 - 8.07 - 0.699	http://nonlinear.com/redirect/outbound?p=chemspider&param=307348	Tetrazolo[1,5-a]pyridine-6-carboxylic acid		327.065	1	0.678733	0.841559	0.999516
0.68_327.0645m/z	CSID30777511	M+FA-H	C15H10N2O4	34.9	0	7.97008	83.5777	100 - 17.2 - 2.22 - 0.212	http://nonlinear.com/redirect/outbound?p=chemspider&param=30777511	5-Hydroxy-4-methoxy-6H-indolo[3,2,1-de][1,5]naphthyridin-6-one 3-oxide		327.065	1	0.678733	0.841559	0.999516
0.68_327.0645m/z	CSID30781689	M+FA-H	C14H10N4O3	31.6	2.09	-31.8458	84.0685	100 - 16.8 - 1.95 - 0.169	http://nonlinear.com/redirect/outbound?p=chemspider&param=30781689	7-Nitro-N-(2-pyridinyl)-1H-indole-2-carboxamide		327.065	1	0.678733	0.841559	0.999516
0.68_327.0645m/z	CSID30788165	M+Cl	C15H16O6	39	12.9	1.40244	83.7292	100 - 16.6 - 2.53 - 0.267	http://nonlinear.com/redirect/outbound?p=chemspider&param=30788165	6-(1,3-Dioxan-2-yl)-2,3-dimethoxyphenyl propiolate		327.065	1	0.678733	0.841559	0.999516
0.68_327.0645m/z	CSID30788358	M+Cl	C15H16O6	36.4	0	1.40244	83.7292	100 - 16.6 - 2.53 - 0.267	http://nonlinear.com/redirect/outbound?p=chemspider&param=30788358	2-Allylbenzene-1,3,5-triyl triacetate		327.065	1	0.678733	0.841559	0.999516
0.68_327.0645m/z	CSID30795638	M+FA-H	C14H15ClO4	33	2.37	1.47864	64.468	100 - 15.5 - 33.9 - 5.12 - 0.632	http://nonlinear.com/redirect/outbound?p=chemspider&param=30795638	Dimethyl [(Z)-2-chloro-1-(4-methylphenyl)vinyl]malonate		327.065	1	0.678733	0.841559	0.999516
0.68_327.0645m/z	CSID30856110	M+Cl	C16H12N4O2	35.7	0	-3.19537	82.46	100 - 19 - 2.12 - 0.174	http://nonlinear.com/redirect/outbound?p=chemspider&param=30856110	3-(2H-Benzotriazol-2-yl)-1-phenyl-2,5-pyrrolidinedione		327.065	1	0.678733	0.841559	0.999516
0.68_327.0645m/z	CSID31001050	M+Cl	C15H16O6	36.4	0	1.40244	83.7292	100 - 16.6 - 2.53 - 0.267	http://nonlinear.com/redirect/outbound?p=chemspider&param=31001050	5-Hydroxy-2-methyl-4-oxo-4H-chromen-7-yl 2-methyl-2-propanyl carbonate		327.065	1	0.678733	0.841559	0.999516
0.68_327.0645m/z	CSID31092293	2M+FA-H	C6H7NO3	31.9	11.6	-66.8944	92.6967	100 - 7.05 - 0.829	http://nonlinear.com/redirect/outbound?p=chemspider&param=31092293	4-Methoxy-2-oxo-2,5-dihydro-1H-pyrrole-1-carbaldehyde		327.065	1	0.678733	0.841559	0.999516
0.68_327.0645m/z	CSID3281260	M+FA-H	C10H10N4O6	33.1	0	22.2508	87.1307	100 - 12.6 - 1.97 - 0.181	http://nonlinear.com/redirect/outbound?p=chemspider&param=3281260	MFCD00027369		327.065	1	0.678733	0.841559	0.999516
0.68_327.0645m/z	CSID3387730	M+FA-H	C10H10N4O6	33.1	0	22.2508	87.1307	100 - 12.6 - 1.97 - 0.181	http://nonlinear.com/redirect/outbound?p=chemspider&param=3387730	MFCD00030527		327.065	1	0.678733	0.841559	0.999516
0.68_327.0645m/z	CSID3405982	2M+FA-H	C6H7NO3	29.5	0	-66.8944	92.6967	100 - 7.05 - 0.829	http://nonlinear.com/redirect/outbound?p=chemspider&param=3405982	3-Methyl-5-isoxazoleacetic acid		327.065	1	0.678733	0.841559	0.999516
0.68_327.0645m/z	CSID34752	M+Cl	C15H17ClN2O2	30.7	0.383	-9.4638	63.6032	100 - 17.2 - 33.8 - 5.65 - 0.586	http://nonlinear.com/redirect/outbound?p=chemspider&param=34752	Climbazole		327.065	1	0.678733	0.841559	0.999516
0.68_327.0645m/z	CSID3482703	M+Cl	C20H17Cl	27.8	0	-23.1507	61.0096	100 - 21.8 - 34.2 - 7.12 - 0.731	http://nonlinear.com/redirect/outbound?p=chemspider&param=3482703	4-Methyltriphenyl chloromethane		327.065	1	0.678733	0.841559	0.999516
0.68_327.0645m/z	CSID35031806	M+FA-H	C15H10N2O4	38.5	18	7.97008	83.5777	100 - 17.2 - 2.22 - 0.212	http://nonlinear.com/redirect/outbound?p=chemspider&param=35031806	5-(3,4-Dioxo-1,5-cyclohexadien-1-yl)-5-phenyl-2,4-imidazolidinedione		327.065	1	0.678733	0.841559	0.999516
0.68_327.0645m/z	CSID35032414	M+Cl	C9H16N4O7	36.5	16.8	-23.2534	87.8004	100 - 11.6 - 2.06 - 0.187	http://nonlinear.com/redirect/outbound?p=chemspider&param=35032414	canavaninosuccinate		327.065	1	0.678733	0.841559	0.999516
0.68_327.0645m/z	CSID3595435	2M-H	C5H4N6O	30.6	0	-53.463	92.463	100 - 7.68 - 0.467	http://nonlinear.com/redirect/outbound?p=chemspider&param=3595435	CDT		327.065	1	0.678733	0.841559	0.999516
0.68_327.0645m/z	CSID388894	2M-H	C5H8O6	34.8	2.59	23.1826	93.374	100 - 5.73 - 1.37	http://nonlinear.com/redirect/outbound?p=chemspider&param=388894	D-Xylulosonic acid		327.065	1	0.678733	0.841559	0.999516
0.68_327.0645m/z	CSID390706	M+Cl	C15H16O6	36.5	0.68	1.40244	83.7292	100 - 16.6 - 2.53 - 0.267	http://nonlinear.com/redirect/outbound?p=chemspider&param=390706	Dihydromikanolide		327.065	1	0.678733	0.841559	0.999516
0.68_327.0645m/z	CSID390760	M+Cl	C15H16O6	36.4	0	1.40244	83.7292	100 - 16.6 - 2.53 - 0.267	http://nonlinear.com/redirect/outbound?p=chemspider&param=390760	Picrotoxin		327.065	1	0.678733	0.841559	0.999516
0.68_327.0645m/z	CSID403473	2M+FA-H	C6H7NO3	32.2	13.4	-66.8944	92.6967	100 - 7.05 - 0.829	http://nonlinear.com/redirect/outbound?p=chemspider&param=403473	HEMI		327.065	1	0.678733	0.841559	0.999516
0.68_327.0645m/z	CSID4227805	M+FA-H	C15H10N2O4	34.9	0	7.97008	83.5777	100 - 17.2 - 2.22 - 0.212	http://nonlinear.com/redirect/outbound?p=chemspider&param=4227805	MFCD01250628		327.065	1	0.678733	0.841559	0.999516
0.68_327.0645m/z	CSID4239080	M+FA-H	C15H10N2O4	34.9	0	7.97008	83.5777	100 - 17.2 - 2.22 - 0.212	http://nonlinear.com/redirect/outbound?p=chemspider&param=4239080	MFCD03427110		327.065	1	0.678733	0.841559	0.999516
0.68_327.0645m/z	CSID4444230	2M+FA-H	C6H7NO3	31.9	12	-66.8944	92.6967	100 - 7.05 - 0.829	http://nonlinear.com/redirect/outbound?p=chemspider&param=4444230	2-Aminomuconic acid semialdehyde		327.065	1	0.678733	0.841559	0.999516
0.68_327.0645m/z	CSID4444891	2M+FA-H	C6H7NO3	31.7	11	-66.8944	92.6967	100 - 7.05 - 0.829	http://nonlinear.com/redirect/outbound?p=chemspider&param=4444891	Gentianaine		327.065	1	0.678733	0.841559	0.999516
0.68_327.0645m/z	CSID4510797	2M+FA-H	C6H7NO3	31.9	11.7	-66.8944	92.6967	100 - 7.05 - 0.829	http://nonlinear.com/redirect/outbound?p=chemspider&param=4510797	MFCD18430792		327.065	1	0.678733	0.841559	0.999516
0.68_327.0645m/z	CSID4529348	M+FA-H	C14H10N4O3	31.5	1.7	-31.8458	84.0685	100 - 16.8 - 1.95 - 0.169	http://nonlinear.com/redirect/outbound?p=chemspider&param=4529348	ISATIN 3-(4-NITROPHENYLHYDRAZONE)		327.065	1	0.678733	0.841559	0.999516
0.68_327.0645m/z	CSID4780104	M+FA-H	C15H10N2O4	34.9	0	7.97008	83.5777	100 - 17.2 - 2.22 - 0.212	http://nonlinear.com/redirect/outbound?p=chemspider&param=4780104	MFCD00117967		327.065	1	0.678733	0.841559	0.999516
0.68_327.0645m/z	CSID4864354	2M-H	C5H9ClN2O2	33.8	2.5	3.92408	70.8751	100 - 6.32 - 32.5 - 2.05 - 0.186	http://nonlinear.com/redirect/outbound?p=chemspider&param=4864354	MFCD00075552		327.065	1	0.678733	0.841559	0.999516
0.68_327.0645m/z	CSID49072839	M+FA-H	C14H16Cl2N2	27.7	0	-9.77394	48.9494	100 - 16.1 - 65.1 - 10.3 - 11 - 1.68 - 0.124	http://nonlinear.com/redirect/outbound?p=chemspider&param=49072839	4-(1-adamantyl)-2,6-dichloropyrimidine		327.065	1	0.678733	0.841559	0.999516
0.68_327.0645m/z	CSID4957614	M+FA-H	C14H14Cl2N2	27.7	0	-9.77394	48.9607	100 - 16 - 65.1 - 10.3 - 11 - 1.67 - 0.124	http://nonlinear.com/redirect/outbound?p=chemspider&param=4957614	(E)-4-(4-Aminostyryl)benzenamine		327.065	1	0.678733	0.841559	0.999516
0.68_327.0645m/z	CSID4962698	M+FA-H	C15H10N2O4	35.5	2.85	7.97008	83.5777	100 - 17.2 - 2.22 - 0.212	http://nonlinear.com/redirect/outbound?p=chemspider&param=4962698	1,3-Dioxo-2-(2-pyridinylmethyl)-5-isoindolinecarboxylic acid		327.065	1	0.678733	0.841559	0.999516
0.68_327.0645m/z	CSID4984253	2M+FA-H	C6H7NO3	30.2	3.43	-66.8944	92.6967	100 - 7.05 - 0.829	http://nonlinear.com/redirect/outbound?p=chemspider&param=4984253	5-Ethyl-isoxazole-3-carboxylic acid		327.065	1	0.678733	0.841559	0.999516
0.68_327.0645m/z	CSID4984719	2M+FA-H	C6H7NO3	30.2	3.43	-66.8944	92.6967	100 - 7.05 - 0.829	http://nonlinear.com/redirect/outbound?p=chemspider&param=4984719	3-ethylisoxazole-5-carboxylic acid		327.065	1	0.678733	0.841559	0.999516
0.68_327.0645m/z	CSID518305	M+FA-H	C14H10N4O3	31.2	0	-31.8458	84.0685	100 - 16.8 - 1.95 - 0.169	http://nonlinear.com/redirect/outbound?p=chemspider&param=518305	MFCD01213385		327.065	1	0.678733	0.841559	0.999516
0.68_327.0645m/z	CSID524530	M+Cl	C19H17OP	31.9	0	-22.6269	81.1638	100 - 20.8 - 2.25 - 0.17	http://nonlinear.com/redirect/outbound?p=chemspider&param=524530	MFCD00008361		327.065	1	0.678733	0.841559	0.999516
0.68_327.0645m/z	CSID5381529	2M+FA-H	C6H7NO3	29.5	0	-66.8944	92.6967	100 - 7.05 - 0.829	http://nonlinear.com/redirect/outbound?p=chemspider&param=5381529	4,5-dimethyl-3-isoxazolecarboxylic acid		327.065	1	0.678733	0.841559	0.999516
0.68_327.0645m/z	CSID55240	2M-H	C6H4N4O2	35.3	0	14.995	91.9354	100 - 8.07 - 0.699	http://nonlinear.com/redirect/outbound?p=chemspider&param=55240	5-Nitro-1H-benzotriazole		327.065	1	0.678733	0.841559	0.999516
0.68_327.0645m/z	CSID5826	M+Cl	C10H16N2O8	34.3	0	15.1927	87.2882	100 - 12 - 2.31 - 0.22	http://nonlinear.com/redirect/outbound?p=chemspider&param=5826	Ethylenediaminetetraacetic acid		327.065	1	0.678733	0.841559	0.999516
0.68_327.0645m/z	CSID590454	M+FA-H	C15H10N2O4	34.9	0	7.97008	83.5777	100 - 17.2 - 2.22 - 0.212	http://nonlinear.com/redirect/outbound?p=chemspider&param=590454	MFCD00225565		327.065	1	0.678733	0.841559	0.999516
0.68_327.0645m/z	CSID590661	M+Cl	C15H16O6	36.4	0	1.40244	83.7292	100 - 16.6 - 2.53 - 0.267	http://nonlinear.com/redirect/outbound?p=chemspider&param=590661	MFCD00220454		327.065	1	0.678733	0.841559	0.999516
0.68_327.0645m/z	CSID59427	2M+FA-H	C7H8ClN	31.9	0	-9.77748	70.0077	100 - 8.03 - 32.2 - 2.57	http://nonlinear.com/redirect/outbound?p=chemspider&param=59427	4-Chlorobenzylamine		327.065	1	0.678733	0.841559	0.999516
0.68_327.0645m/z	CSID59455	M-H	C14H16O9	32.7	1.62	-23.3286	84.0301	100 - 15.7 - 3 - 0.341	http://nonlinear.com/redirect/outbound?p=chemspider&param=59455	Bergenin		327.065	1	0.678733	0.841559	0.999516
0.68_327.0645m/z	CSID59696708	2M+FA-H	C6H7NO3	31.9	12	-66.8944	92.6967	100 - 7.05 - 0.829	http://nonlinear.com/redirect/outbound?p=chemspider&param=59696708	(2Z,4E)-2-Amino-6-oxo-2,4-hexadienoic acid		327.065	1	0.678733	0.841559	0.999516
0.68_327.0645m/z	CSID60015	2M+FA-H	C7H8ClN	31.9	0	-9.77748	70.0077	100 - 8.03 - 32.2 - 2.57	http://nonlinear.com/redirect/outbound?p=chemspider&param=60015	2-Chlorobenzylamine		327.065	1	0.678733	0.841559	0.999516
0.68_327.0645m/z	CSID60136	2M+FA-H	C7H8ClN	31.9	0	-9.77748	70.0077	100 - 8.03 - 32.2 - 2.57	http://nonlinear.com/redirect/outbound?p=chemspider&param=60136	2-Chloro-5-methylaniline		327.065	1	0.678733	0.841559	0.999516
0.68_327.0645m/z	CSID61322840	2M-H	C5H8O6	35.2	4.76	23.1826	93.374	100 - 5.73 - 1.37	http://nonlinear.com/redirect/outbound?p=chemspider&param=61322840	(2R,3R)-2,3-Dihydroxy-4-methoxy-4-oxobutanoic acid		327.065	1	0.678733	0.841559	0.999516
0.68_327.0645m/z	CSID623627	M-H	C16H12N2O6	34.9	0	6.80763	82.2726	100 - 18.4 - 2.83 - 0.313	http://nonlinear.com/redirect/outbound?p=chemspider&param=623627	6,7-Dimethoxy-2-(3-nitrophenyl)-4H-3,1-benzoxazin-4-one		327.065	1	0.678733	0.841559	0.999516
0.68_327.0645m/z	CSID646189	M+FA-H	C15H10N2O4	34.9	0	7.97008	83.5777	100 - 17.2 - 2.22 - 0.212	http://nonlinear.com/redirect/outbound?p=chemspider&param=646189	2-(3-Methyl-4-nitrophenyl)-4H-3,1-benzoxazin-4-one		327.065	1	0.678733	0.841559	0.999516
0.68_327.0645m/z	CSID646511	M+FA-H	C15H10N2O4	34.9	0	7.97008	83.5777	100 - 17.2 - 2.22 - 0.212	http://nonlinear.com/redirect/outbound?p=chemspider&param=646511	2-(4-Methyl-3-nitrophenyl)-4H-3,1-benzoxazin-4-one		327.065	1	0.678733	0.841559	0.999516
0.68_327.0645m/z	CSID65324915	M+Cl	C10H16N2O8	37.8	17.6	15.1927	87.2882	100 - 12 - 2.31 - 0.22	http://nonlinear.com/redirect/outbound?p=chemspider&param=65324915	2-{2-[(3-Amino-3-carboxypropyl)amino]-2-oxoethyl}-2-hydroxysuccinic acid		327.065	1	0.678733	0.841559	0.999516
0.68_327.0645m/z	CSID65326323	M+Cl	C16H17ClO3	27.5	0.757	29.0895	63.2352	100 - 17.6 - 34 - 5.81 - 0.676	http://nonlinear.com/redirect/outbound?p=chemspider&param=65326323	5-(Chlorocarbonyl)-5-hexen-1-yl (2E)-3-phenylacrylate		327.065	1	0.678733	0.841559	0.999516
0.68_327.0645m/z	CSID65326324	M+Cl	C16H17ClO3	27.4	0	29.0895	63.2352	100 - 17.6 - 34 - 5.81 - 0.676	http://nonlinear.com/redirect/outbound?p=chemspider&param=65326324	5-(Chlorocarbonyl)-5-hexen-1-yl 2-vinylbenzoate		327.065	1	0.678733	0.841559	0.999516
0.68_327.0645m/z	CSID6628	2M+FA-H	C7H8ClN	31.9	0	-9.77748	70.0077	100 - 8.03 - 32.2 - 2.57	http://nonlinear.com/redirect/outbound?p=chemspider&param=6628	XU4760000		327.065	1	0.678733	0.841559	0.999516
0.68_327.0645m/z	CSID6631	2M+FA-H	C7H8ClN	31.9	0	-9.77748	70.0077	100 - 8.03 - 32.2 - 2.57	http://nonlinear.com/redirect/outbound?p=chemspider&param=6631	XU5100000		327.065	1	0.678733	0.841559	0.999516
0.68_327.0645m/z	CSID66339	2M-H	C6H4N4O2	35.3	0	14.995	91.9354	100 - 8.07 - 0.699	http://nonlinear.com/redirect/outbound?p=chemspider&param=66339	2-nitrophenyl azide		327.065	1	0.678733	0.841559	0.999516
0.68_327.0645m/z	CSID68158	2M+FA-H	C6H7NO3	30.7	5.93	-66.8944	92.6967	100 - 7.05 - 0.829	http://nonlinear.com/redirect/outbound?p=chemspider&param=68158	3,5-Dimethylisoxazole-4-carboxylic acid		327.065	1	0.678733	0.841559	0.999516
0.68_327.0645m/z	CSID68772	M+Cl	C19H17OP	31.9	0	-22.6269	81.1638	100 - 20.8 - 2.25 - 0.17	http://nonlinear.com/redirect/outbound?p=chemspider&param=68772	MFCD00015817		327.065	1	0.678733	0.841559	0.999516
0.68_327.0645m/z	CSID69013	2M+FA-H	C7H8ClN	31.9	0	-9.77748	70.0077	100 - 8.03 - 32.2 - 2.57	http://nonlinear.com/redirect/outbound?p=chemspider&param=69013	2-(chlormethyl)-6-methylpyridin		327.065	1	0.678733	0.841559	0.999516
0.68_327.0645m/z	CSID6981	2M+FA-H	C7H8ClN	31.9	0	-9.77748	70.0077	100 - 8.03 - 32.2 - 2.57	http://nonlinear.com/redirect/outbound?p=chemspider&param=6981	4-Chloro-o-toluidine		327.065	1	0.678733	0.841559	0.999516
0.68_327.0645m/z	CSID6985	2M+FA-H	C7H8ClN	31.9	0	-9.77748	70.0077	100 - 8.03 - 32.2 - 2.57	http://nonlinear.com/redirect/outbound?p=chemspider&param=6985	2-Chloro-4-aminotoluene		327.065	1	0.678733	0.841559	0.999516
0.68_327.0645m/z	CSID6990	2M+FA-H	C7H8ClN	31.9	0	-9.77748	70.0077	100 - 8.03 - 32.2 - 2.57	http://nonlinear.com/redirect/outbound?p=chemspider&param=6990	fast red kb base		327.065	1	0.678733	0.841559	0.999516
0.68_327.0645m/z	CSID70199	2M+FA-H	C7H8ClN	31.9	0	-9.77748	70.0077	100 - 8.03 - 32.2 - 2.57	http://nonlinear.com/redirect/outbound?p=chemspider&param=70199	3-Chlorobenzylamine		327.065	1	0.678733	0.841559	0.999516
0.68_327.0645m/z	CSID71078855	M+FA-H	C15H11ClN4	34.7	14	-3.28264	63.4838	100 - 17.8 - 33.5 - 5.77 - 0.481	http://nonlinear.com/redirect/outbound?p=chemspider&param=71078855	MFCD18429725		327.065	1	0.678733	0.841559	0.999516
0.68_327.0645m/z	CSID71081148	M+Cl	C20H17Cl	27.8	0	-23.1507	61.0096	100 - 21.8 - 34.2 - 7.12 - 0.731	http://nonlinear.com/redirect/outbound?p=chemspider&param=71081148	MFCD00268169		327.065	1	0.678733	0.841559	0.999516
0.68_327.0645m/z	CSID71081590	2M-H	C5H8O6	35.2	4.76	23.1826	93.374	100 - 5.73 - 1.37	http://nonlinear.com/redirect/outbound?p=chemspider&param=71081590	(2S,3S)-2,3-Dihydroxy-4-methoxy-4-oxobutanoic acid		327.065	1	0.678733	0.841559	0.999516
0.68_327.0645m/z	CSID71082756	M+FA-H	C14H15ClO4	33	2.4	1.47864	64.468	100 - 15.5 - 33.9 - 5.12 - 0.632	http://nonlinear.com/redirect/outbound?p=chemspider&param=71082756	MFCD18430298		327.065	1	0.678733	0.841559	0.999516
0.68_327.0645m/z	CSID71130	M+Cl	C15H16O6	36.4	0	1.40244	83.7292	100 - 16.6 - 2.53 - 0.267	http://nonlinear.com/redirect/outbound?p=chemspider&param=71130	3,9-Di-2-furyl-2,4,8,10-tetraoxaspiro(5.5)undecane		327.065	1	0.678733	0.841559	0.999516
0.68_327.0645m/z	CSID73011	M+FA-H	C15H10N2O4	34.9	0	7.97008	83.5777	100 - 17.2 - 2.22 - 0.212	http://nonlinear.com/redirect/outbound?p=chemspider&param=73011	MFCD00047115		327.065	1	0.678733	0.841559	0.999516
0.68_327.0645m/z	CSID73306	M+Cl	C16H12N4O2	35.7	0	-3.19537	82.46	100 - 19 - 2.12 - 0.174	http://nonlinear.com/redirect/outbound?p=chemspider&param=73306	MFCD00129820		327.065	1	0.678733	0.841559	0.999516
0.68_327.0645m/z	CSID746907	M+FA-H	C14H15ClO4	32.5	0	1.47864	64.468	100 - 15.5 - 33.9 - 5.12 - 0.632	http://nonlinear.com/redirect/outbound?p=chemspider&param=746907	MFCD02080996		327.065	1	0.678733	0.841559	0.999516
0.68_327.0645m/z	CSID74852125	M+Cl	C15H16O6	36.5	0.41	1.40244	83.7292	100 - 16.6 - 2.53 - 0.267	http://nonlinear.com/redirect/outbound?p=chemspider&param=74852125	4-[2-Hydroxy-3-(3-hydroxyphenyl)propyl]-1,2,3,5-benzenetetrol		327.065	1	0.678733	0.841559	0.999516
0.68_327.0645m/z	CSID74852928	M+Cl	C15H16O6	36.4	0	1.40244	83.7292	100 - 16.6 - 2.53 - 0.267	http://nonlinear.com/redirect/outbound?p=chemspider&param=74852928	6-[2-(1,3-Benzodioxol-5-yl)-1-hydroxyethyl]-4-methoxy-5,6-dihydro-2H-pyran-2-one		327.065	1	0.678733	0.841559	0.999516
0.68_327.0645m/z	CSID74852929	M+Cl	C15H16O6	36.4	0	1.40244	83.7292	100 - 16.6 - 2.53 - 0.267	http://nonlinear.com/redirect/outbound?p=chemspider&param=74852929	6-[2-(6-Hydroxy-1,3-benzodioxol-5-yl)ethyl]-4-methoxy-5,6-dihydro-2H-pyran-2-one		327.065	1	0.678733	0.841559	0.999516
0.68_327.0645m/z	CSID74852930	M+Cl	C15H16O6	36.4	0	1.40244	83.7292	100 - 16.6 - 2.53 - 0.267	http://nonlinear.com/redirect/outbound?p=chemspider&param=74852930	6-[2-(1,3-Benzodioxol-5-yl)-2-hydroxyethyl]-4-methoxy-5,6-dihydro-2H-pyran-2-one		327.065	1	0.678733	0.841559	0.999516
0.68_327.0645m/z	CSID74852931	M+Cl	C15H16O6	36.4	0	1.40244	83.7292	100 - 16.6 - 2.53 - 0.267	http://nonlinear.com/redirect/outbound?p=chemspider&param=74852931	6-[2-(1,3-Benzodioxol-5-yl)ethyl]-3-hydroxy-4-methoxy-5,6-dihydro-2H-pyran-2-one		327.065	1	0.678733	0.841559	0.999516
0.68_327.0645m/z	CSID74852933	M+Cl	C15H16O6	36.4	0	1.40244	83.7292	100 - 16.6 - 2.53 - 0.267	http://nonlinear.com/redirect/outbound?p=chemspider&param=74852933	6-[2-(1,3-Benzodioxol-5-yl)ethyl]-5-hydroxy-4-methoxy-5,6-dihydro-2H-pyran-2-one		327.065	1	0.678733	0.841559	0.999516
0.68_327.0645m/z	CSID74852934	M+Cl	C15H16O6	36.4	0	1.40244	83.7292	100 - 16.6 - 2.53 - 0.267	http://nonlinear.com/redirect/outbound?p=chemspider&param=74852934	6-[2-(1,3-Benzodioxol-5-yl)ethyl]-4-methoxydihydro-2H-pyran-2,3(4H)-dione		327.065	1	0.678733	0.841559	0.999516
0.68_327.0645m/z	CSID74854182	M+Cl	C15H16O6	36.4	0	1.40244	83.7292	100 - 16.6 - 2.53 - 0.267	http://nonlinear.com/redirect/outbound?p=chemspider&param=74854182	2-[3-(3,5-Dihydroxyphenyl)-2-hydroxypropyl]-1,3,5-benzenetriol		327.065	1	0.678733	0.841559	0.999516
0.68_327.0645m/z	CSID7911569	M+FA-H	C14H10N4O3	31.2	0	-31.8458	84.0685	100 - 16.8 - 1.95 - 0.169	http://nonlinear.com/redirect/outbound?p=chemspider&param=7911569	MFCD01535351		327.065	1	0.678733	0.841559	0.999516
0.68_327.0645m/z	CSID795724	M+FA-H	C15H10N2O4	34.9	0	7.97008	83.5777	100 - 17.2 - 2.22 - 0.212	http://nonlinear.com/redirect/outbound?p=chemspider&param=795724	CHEMBRDG-BB 5636979		327.065	1	0.678733	0.841559	0.999516
0.68_327.0645m/z	CSID79608	2M+FA-H	C6H7NO3	30.3	4	-66.8944	92.6967	100 - 7.05 - 0.829	http://nonlinear.com/redirect/outbound?p=chemspider&param=79608	Methyl 5-methylisoxazole-3-carboxylate		327.065	1	0.678733	0.841559	0.999516
0.68_327.0645m/z	CSID8527240	2M+FA-H	C6H7NO3	30.3	3.69	-66.8944	92.6967	100 - 7.05 - 0.829	http://nonlinear.com/redirect/outbound?p=chemspider&param=8527240	3-Acryloyl-2-oxazolidinone		327.065	1	0.678733	0.841559	0.999516
0.68_327.0645m/z	CSID8954554	M+FA-H	C15H10N2O4	34.9	0	7.97008	83.5777	100 - 17.2 - 2.22 - 0.212	http://nonlinear.com/redirect/outbound?p=chemspider&param=8954554	MFCD08282499		327.065	1	0.678733	0.841559	0.999516
0.68_327.0645m/z	CSID9030842	2M+FA-H	C6H7NO3	29.8	1.5	-66.8944	92.6967	100 - 7.05 - 0.829	http://nonlinear.com/redirect/outbound?p=chemspider&param=9030842	Methyl 2-methyloxazole-4-carboxylate		327.065	1	0.678733	0.841559	0.999516
0.68_327.0645m/z	CSID9139814	2M+FA-H	C6H7NO3	29.8	1.5	-66.8944	92.6967	100 - 7.05 - 0.829	http://nonlinear.com/redirect/outbound?p=chemspider&param=9139814	Ethyl 5-oxazolecarboxylate		327.065	1	0.678733	0.841559	0.999516
0.68_327.0645m/z	CSID9197863	M+Cl	C15H16O6	36.4	0	1.40244	83.7292	100 - 16.6 - 2.53 - 0.267	http://nonlinear.com/redirect/outbound?p=chemspider&param=9197863	4-Hydroxy-7-(hydroxymethyl)-2-(2-hydroxy-2-propanyl)-2,3-dihydro-5H-furo[3,2-g]chromen-5-one		327.065	1	0.678733	0.841559	0.999516
0.68_327.0645m/z	CSID9215960	2M+FA-H	C6H7NO3	29.8	1.5	-66.8944	92.6967	100 - 7.05 - 0.829	http://nonlinear.com/redirect/outbound?p=chemspider&param=9215960	(7aS)-Tetrahydro-1H-pyrrolo[1,2-c][1,3]oxazole-1,3-dione		327.065	1	0.678733	0.841559	0.999516
0.68_327.0645m/z	CSID9323023	2M-H	C10H9Cl	29.6	0	-20.6311	67.983	100 - 10.9 - 32.5 - 3.51 - 0.172	http://nonlinear.com/redirect/outbound?p=chemspider&param=9323023	7-Chloro-1,2-dihydronaphthalene		327.065	1	0.678733	0.841559	0.999516
0.68_327.0645m/z	CSID9437670	M-H	C15H18Cl2N2O2	27.8	0	-8.35366	48.1817	100 - 17.2 - 65.7 - 11.2 - 11.4 - 1.85 - 0.19	http://nonlinear.com/redirect/outbound?p=chemspider&param=9437670	Fenoxanil		327.065	1	0.678733	0.841559	0.999516
0.68_327.0645m/z	CSID963176	2M+FA-H	C6H7NO3	30.7	5.89	-66.8944	92.6967	100 - 7.05 - 0.829	http://nonlinear.com/redirect/outbound?p=chemspider&param=963176	2,4-dimethyl-1,3-oxazole-5-carboxylic acid		327.065	1	0.678733	0.841559	0.999516
0.68_327.0645m/z	CSID9819739	M+Cl	C15H16O6	36.4	0	1.40244	83.7292	100 - 16.6 - 2.53 - 0.267	http://nonlinear.com/redirect/outbound?p=chemspider&param=9819739	Altenuene		327.065	1	0.678733	0.841559	0.999516
0.68_327.0645m/z	CSID9832	2M-H	C6H4N4O2	36.6	6.38	14.995	91.9354	100 - 8.07 - 0.699	http://nonlinear.com/redirect/outbound?p=chemspider&param=9832	Lumazine		327.065	1	0.678733	0.841559	0.999516
0.68_287.0840m/z	CSID10258340	M+FA-H	C15H14O3	33.1	11.3	-35.3023	84.3518	100 - 16.5 - 1.89 - 0.162	http://nonlinear.com/redirect/outbound?p=chemspider&param=10258340	1-(5-(Benzyloxy)-2-hydroxyphenyl)ethanone		287.084	1	0.678733	0.898785	0.999516
0.68_287.0840m/z	CSID10261992	M-H	C12H16O8	38.1	26.6	23.3571	86.0579	100 - 13.5 - 2.48 - 0.253	http://nonlinear.com/redirect/outbound?p=chemspider&param=10261992	6-Ethyl 4-methyl (3aS,4R,6R,7S,7aR)-7-hydroxy-2-oxohexahydro-1,3-benzodioxole-4,6-dicarboxylate		287.084	1	0.678733	0.898785	0.999516
0.68_287.0840m/z	CSID10356002	M+FA-H	C15H14O3	32.8	9.78	-35.3023	84.3518	100 - 16.5 - 1.89 - 0.162	http://nonlinear.com/redirect/outbound?p=chemspider&param=10356002	2',5'-Dimethoxy-3-biphenylcarbaldehyde		287.084	1	0.678733	0.898785	0.999516
0.68_287.0840m/z	CSID10510163	M+Cl	C17H16O2	36.1	0	-1.91148	82.7378	100 - 18.6 - 2.05 - 0.167	http://nonlinear.com/redirect/outbound?p=chemspider&param=10510163	MFCD03939669		287.084	1	0.678733	0.898785	0.999516
0.68_287.0840m/z	CSID10555931	M+Cl	C17H16O2	38.4	11.6	-1.91148	82.7378	100 - 18.6 - 2.05 - 0.167	http://nonlinear.com/redirect/outbound?p=chemspider&param=10555931	MFCD18430434		287.084	1	0.678733	0.898785	0.999516
0.68_287.0840m/z	CSID105794	M+FA-H	C11H15ClN2O2	31.1	4.16	14.679	66.4066	100 - 12.9 - 33.1 - 4.2 - 0.38	http://nonlinear.com/redirect/outbound?p=chemspider&param=105794	Isobutyl 3,5-diamino-4-chlorobenzoate		287.084	1	0.678733	0.898785	0.999516
0.68_287.0840m/z	CSID10608298	M+Cl	C11H16N4O3	34.8	14.5	-30.4769	86.7629	100 - 13.7 - 1.48 - 0.118	http://nonlinear.com/redirect/outbound?p=chemspider&param=10608298	His-pro		287.084	1	0.678733	0.898785	0.999516
0.68_287.0840m/z	CSID1064772	M+FA-H	C15H14O3	32.9	10.5	-35.3023	84.3518	100 - 16.5 - 1.89 - 0.162	http://nonlinear.com/redirect/outbound?p=chemspider&param=1064772	2-BENZYLOXY-3-METHOXYBENZALDEHYDE		287.084	1	0.678733	0.898785	0.999516
0.68_287.0840m/z	CSID10685	2M+FA-H	C7H7NO	28.4	0	-81.6895	92.1292	100 - 8.05 - 0.488	http://nonlinear.com/redirect/outbound?p=chemspider&param=10685	CU4400000		287.084	1	0.678733	0.898785	0.999516
0.68_287.0840m/z	CSID10770962	M+FA-H	C15H14O3	32.9	10.5	-35.3023	84.3518	100 - 16.5 - 1.89 - 0.162	http://nonlinear.com/redirect/outbound?p=chemspider&param=10770962	Lapachol		287.084	1	0.678733	0.898785	0.999516
0.68_287.0840m/z	CSID10778283	M+FA-H	C15H14O3	33	10.6	-35.3023	84.3518	100 - 16.5 - 1.89 - 0.162	http://nonlinear.com/redirect/outbound?p=chemspider&param=10778283	3-(4-Phenoxyphenyl)propanoic acid		287.084	1	0.678733	0.898785	0.999516
0.68_287.0840m/z	CSID10806645	2M-H	C6H8O4	34.2	0.571	23.3536	92.8097	100 - 6.73 - 1.01	http://nonlinear.com/redirect/outbound?p=chemspider&param=10806645	MFCD18642140		287.084	1	0.678733	0.898785	0.999516
0.68_287.0840m/z	CSID10860636	M+FA-H	C12H10N4O2	34.4	7.5	22.1807	86.1015	100 - 14.6 - 1.41 - 0.102	http://nonlinear.com/redirect/outbound?p=chemspider&param=10860636	MFCD01038766		287.084	1	0.678733	0.898785	0.999516
0.68_287.0840m/z	CSID10912864	M+FA-H	C11H14ClN2O2	30.2	0	14.679	66.4143	100 - 12.9 - 33.1 - 4.19 - 0.379	http://nonlinear.com/redirect/outbound?p=chemspider&param=10912864	4-piperidin-1-ylpyridine-2-carboxylic acid hydrochloride		287.084	1	0.678733	0.898785	0.999516
0.68_287.0840m/z	CSID1102	M+FA-H	C10H14N2O5	33.9	0	-18.6645	87.938	100 - 11.9 - 1.68 - 0.143	http://nonlinear.com/redirect/outbound?p=chemspider&param=1102	1-(2-Deoxypentofuranosyl)-5-methyl-2,4(1H,3H)-pyrimidinedione		287.084	1	0.678733	0.898785	0.999516
0.68_287.0840m/z	CSID11182136	2M+FA-H	C7H7NO	31.2	13.7	-81.6895	92.1292	100 - 8.05 - 0.488	http://nonlinear.com/redirect/outbound?p=chemspider&param=11182136	5-Methylnicotinaldehyde		287.084	1	0.678733	0.898785	0.999516
0.68_287.0840m/z	CSID11184394	2M-H	C6H8O4	35	4.63	23.3536	92.8097	100 - 6.73 - 1.01	http://nonlinear.com/redirect/outbound?p=chemspider&param=11184394	MFCD18432428		287.084	1	0.678733	0.898785	0.999516
0.68_287.0840m/z	CSID11343278	2M-H	C6H8O4	35.1	5.18	23.3536	92.8097	100 - 6.73 - 1.01	http://nonlinear.com/redirect/outbound?p=chemspider&param=11343278	1-(Methoxycarbonyl)cyclopropanecarboxylic acid		287.084	1	0.678733	0.898785	0.999516
0.68_287.0840m/z	CSID11415	2M+FA-H	C7H7NO	28.6	1.07	-81.6895	92.1292	100 - 8.05 - 0.488	http://nonlinear.com/redirect/outbound?p=chemspider&param=11415	XT3400000		287.084	1	0.678733	0.898785	0.999516
0.68_287.0840m/z	CSID11570478	2M+FA-H	C7H7NO	31.2	13.7	-81.6895	92.1292	100 - 8.05 - 0.488	http://nonlinear.com/redirect/outbound?p=chemspider&param=11570478	4-Methylnicotinaldehyde		287.084	1	0.678733	0.898785	0.999516
0.68_287.0840m/z	CSID11617852	2M-H	C6H9ClN2	33.8	0	1.32535	70.4915	100 - 7.32 - 32.2 - 2.34	http://nonlinear.com/redirect/outbound?p=chemspider&param=11617852	1-(3-Chloropropyl)-1H-pyrazole		287.084	1	0.678733	0.898785	0.999516
0.68_287.0840m/z	CSID1163216	M+FA-H	C15H14O3	32.8	9.89	-35.3023	84.3518	100 - 16.5 - 1.89 - 0.162	http://nonlinear.com/redirect/outbound?p=chemspider&param=1163216	4-Biphenyl-(4'-methoxy)acetic acid		287.084	1	0.678733	0.898785	0.999516
0.68_287.0840m/z	CSID121772	M+FA-H	C15H15OP	36.7	0	-1.20404	84.8159	100 - 16.4 - 1.47	http://nonlinear.com/redirect/outbound?p=chemspider&param=121772	NSC 98715		287.084	1	0.678733	0.898785	0.999516
0.68_287.0840m/z	CSID12362	M+FA-H	C12H10N4O2	36.1	15.8	22.1807	86.1015	100 - 14.6 - 1.41 - 0.102	http://nonlinear.com/redirect/outbound?p=chemspider&param=12362	1842907		287.084	1	0.678733	0.898785	0.999516
0.68_287.0840m/z	CSID1236748	2M+FA-H	C7H7NO	31.2	13.7	-81.6895	92.1292	100 - 8.05 - 0.488	http://nonlinear.com/redirect/outbound?p=chemspider&param=1236748	3-Methyl-2-pyridinecarbaldehyde		287.084	1	0.678733	0.898785	0.999516
0.68_287.0840m/z	CSID1236753	2M+FA-H	C7H7NO	31.2	13.7	-81.6895	92.1292	100 - 8.05 - 0.488	http://nonlinear.com/redirect/outbound?p=chemspider&param=1236753	3-Methylisonicotinaldehyde		287.084	1	0.678733	0.898785	0.999516
0.68_287.0840m/z	CSID125727	M+Cl	C17H16O2	36.1	0	-1.91148	82.7378	100 - 18.6 - 2.05 - 0.167	http://nonlinear.com/redirect/outbound?p=chemspider&param=125727	MFCD06661694		287.084	1	0.678733	0.898785	0.999516
0.68_287.0840m/z	CSID126088	M+Cl	C17H16O2	36.1	0	-1.91148	82.7378	100 - 18.6 - 2.05 - 0.167	http://nonlinear.com/redirect/outbound?p=chemspider&param=126088	MFCD02646410		287.084	1	0.678733	0.898785	0.999516
0.68_287.0840m/z	CSID1265596	M+FA-H	C15H14O3	30.8	0	-35.3023	84.3518	100 - 16.5 - 1.89 - 0.162	http://nonlinear.com/redirect/outbound?p=chemspider&param=1265596	MFCD00183013		287.084	1	0.678733	0.898785	0.999516
0.68_287.0840m/z	CSID1266413	M+FA-H	C15H14O3	30.8	0	-35.3023	84.3518	100 - 16.5 - 1.89 - 0.162	http://nonlinear.com/redirect/outbound?p=chemspider&param=1266413	MFCD03939650		287.084	1	0.678733	0.898785	0.999516
0.68_287.0840m/z	CSID1267861	2M-H	C6H8O4	35.5	7.05	23.3536	92.8097	100 - 6.73 - 1.01	http://nonlinear.com/redirect/outbound?p=chemspider&param=1267861	3-Methylglutaconic acid		287.084	1	0.678733	0.898785	0.999516
0.68_287.0840m/z	CSID12884	M+FA-H	C15H14O3	30.8	0	-35.3023	84.3518	100 - 16.5 - 1.89 - 0.162	http://nonlinear.com/redirect/outbound?p=chemspider&param=12884	benzyl mandelate		287.084	1	0.678733	0.898785	0.999516
0.68_287.0840m/z	CSID12957261	M+FA-H	C15H14O3	32.8	9.78	-35.3023	84.3518	100 - 16.5 - 1.89 - 0.162	http://nonlinear.com/redirect/outbound?p=chemspider&param=12957261	MFCD09036950		287.084	1	0.678733	0.898785	0.999516
0.68_287.0840m/z	CSID13076862	M+Cl	C17H16O2	36.1	0	-1.91148	82.7378	100 - 18.6 - 2.05 - 0.167	http://nonlinear.com/redirect/outbound?p=chemspider&param=13076862	(-)-hinokiresinol		287.084	1	0.678733	0.898785	0.999516
0.68_287.0840m/z	CSID1319499	M-H	C16H16O5	31.3	0	-29.6084	83.0331	100 - 17.7 - 2.5 - 0.257	http://nonlinear.com/redirect/outbound?p=chemspider&param=1319499	MFCD02057208		287.084	1	0.678733	0.898785	0.999516
0.68_287.0840m/z	CSID13239036	M+Cl	C17H16O2	36.1	0	-1.91148	82.7378	100 - 18.6 - 2.05 - 0.167	http://nonlinear.com/redirect/outbound?p=chemspider&param=13239036	7-(Benzyloxy)-3,4-dihydro-1(2H)-naphthalenone		287.084	1	0.678733	0.898785	0.999516
0.68_287.0840m/z	CSID13255488	M+FA-H	C15H14O3	32.9	10.5	-35.3023	84.3518	100 - 16.5 - 1.89 - 0.162	http://nonlinear.com/redirect/outbound?p=chemspider&param=13255488	Methyl 3-(benzyloxy)benzoate		287.084	1	0.678733	0.898785	0.999516
0.68_287.0840m/z	CSID13398911	2M-H	C6H8O4	34.1	0	23.3536	92.8097	100 - 6.73 - 1.01	http://nonlinear.com/redirect/outbound?p=chemspider&param=13398911	MFCD00167311		287.084	1	0.678733	0.898785	0.999516
0.68_287.0840m/z	CSID13486797	M+Cl	C12H16N2O4	36.9	12.8	14.0656	86.2555	100 - 14 - 1.74 - 0.152	http://nonlinear.com/redirect/outbound?p=chemspider&param=13486797	2-Methyl-2-propanyl (3-nitrobenzyl)carbamate		287.084	1	0.678733	0.898785	0.999516
0.68_287.0840m/z	CSID13644	2M+FA-H	C7H7NO	28.4	0	-81.6895	92.1292	100 - 8.05 - 0.488	http://nonlinear.com/redirect/outbound?p=chemspider&param=13644	OB5426000		287.084	1	0.678733	0.898785	0.999516
0.68_287.0840m/z	CSID13648	2M+FA-H	C7H7NO	28.4	0	-81.6895	92.1292	100 - 8.05 - 0.488	http://nonlinear.com/redirect/outbound?p=chemspider&param=13648	3251		287.084	1	0.678733	0.898785	0.999516
0.68_287.0840m/z	CSID13856009	2M+FA-H	C7H7NO	28.4	0	-81.6895	92.1292	100 - 8.05 - 0.488	http://nonlinear.com/redirect/outbound?p=chemspider&param=13856009	3424		287.084	1	0.678733	0.898785	0.999516
0.68_287.0840m/z	CSID139262	M+FA-H	C15H14O3	33	10.8	-35.3023	84.3518	100 - 16.5 - 1.89 - 0.162	http://nonlinear.com/redirect/outbound?p=chemspider&param=139262	7,4'-dihydroxyflavan		287.084	1	0.678733	0.898785	0.999516
0.68_287.0840m/z	CSID140081	M+FA-H	C10H14N2O5	39.8	29.6	-18.6645	87.938	100 - 11.9 - 1.68 - 0.143	http://nonlinear.com/redirect/outbound?p=chemspider&param=140081	Telbivudine		287.084	1	0.678733	0.898785	0.999516
0.68_287.0840m/z	CSID14013047	2M-H	C6H8O4	39.4	26.6	23.3536	92.8097	100 - 6.73 - 1.01	http://nonlinear.com/redirect/outbound?p=chemspider&param=14013047	3-Methyl-5,6-dihydro-1,4-dioxine-2-carboxylic acid		287.084	1	0.678733	0.898785	0.999516
0.68_287.0840m/z	CSID1409560	M+Cl	C10H21O5P	36	0	7.52873	88.5097	100 - 11.2 - 1.6 - 0.133	http://nonlinear.com/redirect/outbound?p=chemspider&param=1409560	MFCD00075267		287.084	1	0.678733	0.898785	0.999516
0.68_287.0840m/z	CSID141004	M+Cl	C12H16N2O4	34.3	0	14.0656	86.2555	100 - 14 - 1.74 - 0.152	http://nonlinear.com/redirect/outbound?p=chemspider&param=141004	5-(3-Hydroxy-1-cyclohexen-1-yl)-1,5-dimethyl-2,4,6(1H,3H,5H)-pyrimidinetrione		287.084	1	0.678733	0.898785	0.999516
0.68_287.0840m/z	CSID14182993	M+FA-H	C15H14O3	33	10.6	-35.3023	84.3518	100 - 16.5 - 1.89 - 0.162	http://nonlinear.com/redirect/outbound?p=chemspider&param=14182993	MFCD09719014		287.084	1	0.678733	0.898785	0.999516
0.68_287.0840m/z	CSID14303282	M+FA-H	C15H14O3	32.8	9.78	-35.3023	84.3518	100 - 16.5 - 1.89 - 0.162	http://nonlinear.com/redirect/outbound?p=chemspider&param=14303282	1,3-Bis(4-hydroxyphenyl)-1-propanone		287.084	1	0.678733	0.898785	0.999516
0.68_287.0840m/z	CSID14382422	M+FA-H	C15H14O3	32.8	9.78	-35.3023	84.3518	100 - 16.5 - 1.89 - 0.162	http://nonlinear.com/redirect/outbound?p=chemspider&param=14382422	MFCD11891658		287.084	1	0.678733	0.898785	0.999516
0.68_287.0840m/z	CSID14414823	2M-H	C6H9ClN2	33.8	0	1.32535	70.4915	100 - 7.32 - 32.2 - 2.34	http://nonlinear.com/redirect/outbound?p=chemspider&param=14414823	1-(2-Chloroethyl)-3-methyl-1H-pyrazole		287.084	1	0.678733	0.898785	0.999516
0.68_287.0840m/z	CSID14705	M-H	C9H22O6P2	36.2	0	7.14994	89.241	100 - 10.2 - 1.7 - 0.138	http://nonlinear.com/redirect/outbound?p=chemspider&param=14705	SZ9150000		287.084	1	0.678733	0.898785	0.999516
0.68_287.0840m/z	CSID14732161	M+Cl	C12H16N2O4	36.1	9.04	14.0656	86.2555	100 - 14 - 1.74 - 0.152	http://nonlinear.com/redirect/outbound?p=chemspider&param=14732161	ser-phe		287.084	1	0.678733	0.898785	0.999516
0.68_287.0840m/z	CSID1479630	M+FA-H	C12H10N4O2	32.9	0	22.1807	86.1015	100 - 14.6 - 1.41 - 0.102	http://nonlinear.com/redirect/outbound?p=chemspider&param=1479630	MFCD00445442		287.084	1	0.678733	0.898785	0.999516
0.68_287.0840m/z	CSID14927030	2M-H	C5H8N2O3	35.4	23.9	-54.7095	93.3428	100 - 6.34 - 0.787	http://nonlinear.com/redirect/outbound?p=chemspider&param=14927030	MFCD07369704		287.084	1	0.678733	0.898785	0.999516
0.68_287.0840m/z	CSID150172	M+Cl	C12H16N2O4	34.3	0	14.0656	86.2555	100 - 14 - 1.74 - 0.152	http://nonlinear.com/redirect/outbound?p=chemspider&param=150172	1,5-Dimethyl-5-(7-oxabicyclo[4.1.0]hept-1-yl)-2,4,6(1H,3H,5H)-pyrimidinetrione		287.084	1	0.678733	0.898785	0.999516
0.68_287.0840m/z	CSID15266452	M+FA-H	C15H14O3	32.8	9.78	-35.3023	84.3518	100 - 16.5 - 1.89 - 0.162	http://nonlinear.com/redirect/outbound?p=chemspider&param=15266452	1-(6-Methoxy-2-naphthyl)-1,3-butanedione		287.084	1	0.678733	0.898785	0.999516
0.68_287.0840m/z	CSID15413415	M+FA-H	C15H14O3	32.8	9.78	-35.3023	84.3518	100 - 16.5 - 1.89 - 0.162	http://nonlinear.com/redirect/outbound?p=chemspider&param=15413415	1-(2,4-Dihydroxyphenyl)-2-(4-methylphenyl)ethanone		287.084	1	0.678733	0.898785	0.999516
0.68_287.0840m/z	CSID15418	2M-H	C6H8O4	37.5	17.2	23.3536	92.8097	100 - 6.73 - 1.01	http://nonlinear.com/redirect/outbound?p=chemspider&param=15418	Meldrum's acid		287.084	1	0.678733	0.898785	0.999516
0.68_287.0840m/z	CSID15450978	M+FA-H	C15H14O3	32.8	9.78	-35.3023	84.3518	100 - 16.5 - 1.89 - 0.162	http://nonlinear.com/redirect/outbound?p=chemspider&param=15450978	1-(2-Hydroxyphenyl)-3-(4-hydroxyphenyl)-1-propanone		287.084	1	0.678733	0.898785	0.999516
0.68_287.0840m/z	CSID15511196	M+FA-H	C12H10N4O2	36.5	18	22.1807	86.1015	100 - 14.6 - 1.41 - 0.102	http://nonlinear.com/redirect/outbound?p=chemspider&param=15511196	Ethyl 4-diazo-2-phenyl-4H-imidazole-5-carboxylate		287.084	1	0.678733	0.898785	0.999516
0.68_287.0840m/z	CSID1572506	M+FA-H	C15H14O3	32.8	9.78	-35.3023	84.3518	100 - 16.5 - 1.89 - 0.162	http://nonlinear.com/redirect/outbound?p=chemspider&param=1572506	2-[(3-Methylbenzyl)oxy]benzoic acid		287.084	1	0.678733	0.898785	0.999516
0.68_287.0840m/z	CSID161354	M+Cl	C11H16N4O3	33.2	6.35	-30.4769	86.7629	100 - 13.7 - 1.48 - 0.118	http://nonlinear.com/redirect/outbound?p=chemspider&param=161354	MFCD08460514		287.084	1	0.678733	0.898785	0.999516
0.68_287.0840m/z	CSID163142	M+FA-H	C11H15ClN2O2	30.2	0	14.679	66.4066	100 - 12.9 - 33.1 - 4.2 - 0.38	http://nonlinear.com/redirect/outbound?p=chemspider&param=163142	MFCD02668883		287.084	1	0.678733	0.898785	0.999516
0.68_287.0840m/z	CSID16568364	M+Cl	C11H16N4O3	38.4	32.6	-30.4769	86.7629	100 - 13.7 - 1.48 - 0.118	http://nonlinear.com/redirect/outbound?p=chemspider&param=16568364	pro-his		287.084	1	0.678733	0.898785	0.999516
0.68_287.0840m/z	CSID168429	2M-H	C6H8O4	40.1	30.1	23.3536	92.8097	100 - 6.73 - 1.01	http://nonlinear.com/redirect/outbound?p=chemspider&param=168429	(5-Oxotetrahydro-2-furanyl)acetic acid		287.084	1	0.678733	0.898785	0.999516
0.68_287.0840m/z	CSID17340046	2M+FA-H	H[2]6NO4P	36.7	0	14.617	98.6099	100 - 0.587 - 0.823	http://nonlinear.com/redirect/outbound?p=chemspider&param=17340046	(~2~H_3_)Phosphoric acid (~2~H_3_)ammoniate (1:1)		287.084	1	0.678733	0.898785	0.999516
0.68_287.0840m/z	CSID17344825	M+FA-H	C11H15ClN2O2	30.2	0	14.679	66.4066	100 - 12.9 - 33.1 - 4.2 - 0.38	http://nonlinear.com/redirect/outbound?p=chemspider&param=17344825	1-(4-Pyridinyl)-4-piperidinecarboxylic acid hydrochloride (1:1)		287.084	1	0.678733	0.898785	0.999516
0.68_287.0840m/z	CSID175367	M-H	C18H12N2O2	35.3	0.751	4.71318	81.2972	100 - 20.4 - 2.39 - 0.205	http://nonlinear.com/redirect/outbound?p=chemspider&param=175367	6-AMINO-2-PHENYL-BENZ[DE]ISOQUINOLINE-1,3-DIONE		287.084	1	0.678733	0.898785	0.999516
0.68_287.0840m/z	CSID17920845	M+FA-H	C12H10N4O2	33.1	0.993	22.1807	86.1015	100 - 14.6 - 1.41 - 0.102	http://nonlinear.com/redirect/outbound?p=chemspider&param=17920845	MFCD00115979		287.084	1	0.678733	0.898785	0.999516
0.68_287.0840m/z	CSID17998	M+FA-H	C11H15ClN2O2	30.5	1.53	14.679	66.4066	100 - 12.9 - 33.1 - 4.2 - 0.38	http://nonlinear.com/redirect/outbound?p=chemspider&param=17998	iproclozide		287.084	1	0.678733	0.898785	0.999516
0.68_287.0840m/z	CSID1861963	M+FA-H	C15H14O3	30.8	0	-35.3023	84.3518	100 - 16.5 - 1.89 - 0.162	http://nonlinear.com/redirect/outbound?p=chemspider&param=1861963	MFCD03628702		287.084	1	0.678733	0.898785	0.999516
0.68_287.0840m/z	CSID191704	M+FA-H	C15H14O3	32.8	9.78	-35.3023	84.3518	100 - 16.5 - 1.89 - 0.162	http://nonlinear.com/redirect/outbound?p=chemspider&param=191704	MFCD00029890		287.084	1	0.678733	0.898785	0.999516
0.68_287.0840m/z	CSID192212	M+FA-H	C15H14O3	30.8	0	-35.3023	84.3518	100 - 16.5 - 1.89 - 0.162	http://nonlinear.com/redirect/outbound?p=chemspider&param=192212	MFCD00025981		287.084	1	0.678733	0.898785	0.999516
0.68_287.0840m/z	CSID193692	M-H	C18H12N2O2	35.2	0	4.71318	81.2972	100 - 20.4 - 2.39 - 0.205	http://nonlinear.com/redirect/outbound?p=chemspider&param=193692	MFCD00093439		287.084	1	0.678733	0.898785	0.999516
0.68_287.0840m/z	CSID19416655	M+Cl	C17H16O2	36.1	0	-1.91148	82.7378	100 - 18.6 - 2.05 - 0.167	http://nonlinear.com/redirect/outbound?p=chemspider&param=19416655	1-{4-[(E)-2-(4-Methoxyphenyl)vinyl]phenyl}ethanone		287.084	1	0.678733	0.898785	0.999516
0.68_287.0840m/z	CSID195775	M+Cl	C11H16N4O3	31.9	0	-30.4769	86.7629	100 - 13.7 - 1.48 - 0.118	http://nonlinear.com/redirect/outbound?p=chemspider&param=195775	MFCD02929304		287.084	1	0.678733	0.898785	0.999516
0.68_287.0840m/z	CSID196643	M+FA-H	C15H14O3	30.8	0	-35.3023	84.3518	100 - 16.5 - 1.89 - 0.162	http://nonlinear.com/redirect/outbound?p=chemspider&param=196643	MFCD00446920		287.084	1	0.678733	0.898785	0.999516
0.68_287.0840m/z	CSID197692	M+Cl	C17H16O2	36.1	0	-1.91148	82.7378	100 - 18.6 - 2.05 - 0.167	http://nonlinear.com/redirect/outbound?p=chemspider&param=197692	2,2-Diphenyl-4-pentenoic acid		287.084	1	0.678733	0.898785	0.999516
0.68_287.0840m/z	CSID199405	M+Cl	C10H21O5P	36	0	7.52873	88.5097	100 - 11.2 - 1.6 - 0.133	http://nonlinear.com/redirect/outbound?p=chemspider&param=199405	NSC 22423		287.084	1	0.678733	0.898785	0.999516
0.68_287.0840m/z	CSID20002125	M-H	C12H16O8	33.8	5.31	23.3571	86.0579	100 - 13.5 - 2.48 - 0.253	http://nonlinear.com/redirect/outbound?p=chemspider&param=20002125	MFCD00180928		287.084	1	0.678733	0.898785	0.999516
0.68_287.0840m/z	CSID201991	M+FA-H	C11H15ClN2O2	30.2	0	14.679	66.4066	100 - 12.9 - 33.1 - 4.2 - 0.38	http://nonlinear.com/redirect/outbound?p=chemspider&param=201991	MFCD00088215		287.084	1	0.678733	0.898785	0.999516
0.68_287.0840m/z	CSID202023	M+Cl	C12H16N2O4	34.3	0	14.0656	86.2555	100 - 14 - 1.74 - 0.152	http://nonlinear.com/redirect/outbound?p=chemspider&param=202023	MFCD00443361		287.084	1	0.678733	0.898785	0.999516
0.68_287.0840m/z	CSID2032571	M+Cl	C12H16N2O4	34.3	0	14.0656	86.2555	100 - 14 - 1.74 - 0.152	http://nonlinear.com/redirect/outbound?p=chemspider&param=2032571	Ethyl 5-cyano-3a-methoxy-3,3a,7,7a-tetrahydropyrano[3,2-b]pyrrole-1(2H)-carboxylate		287.084	1	0.678733	0.898785	0.999516
0.68_287.0840m/z	CSID2040302	M+FA-H	C15H14O3	30.8	0	-35.3023	84.3518	100 - 16.5 - 1.89 - 0.162	http://nonlinear.com/redirect/outbound?p=chemspider&param=2040302	MFCD03426462		287.084	1	0.678733	0.898785	0.999516
0.68_287.0840m/z	CSID2040304	M+FA-H	C15H14O3	32.8	9.89	-35.3023	84.3518	100 - 16.5 - 1.89 - 0.162	http://nonlinear.com/redirect/outbound?p=chemspider&param=2040304	MFCD03426464		287.084	1	0.678733	0.898785	0.999516
0.68_287.0840m/z	CSID2040904	M+FA-H	C15H14O3	33	10.8	-35.3023	84.3518	100 - 16.5 - 1.89 - 0.162	http://nonlinear.com/redirect/outbound?p=chemspider&param=2040904	Ethyl 3-(1-naphthyl)-3-oxopropanoate		287.084	1	0.678733	0.898785	0.999516
0.68_287.0840m/z	CSID2043377	M+FA-H	C17H10N2	35.2	0	5.60349	82.6576	100 - 19.2 - 1.75	http://nonlinear.com/redirect/outbound?p=chemspider&param=2043377	PDAM		287.084	1	0.678733	0.898785	0.999516
0.68_287.0840m/z	CSID20505265	M+Cl	C12H16N2O4	37.8	17.5	14.1273	86.2555	100 - 14 - 1.74 - 0.152	http://nonlinear.com/redirect/outbound?p=chemspider&param=20505265	5-[(4-Carbamoyl-1-piperidinyl)methyl]-2-furoic acid		287.084	1	0.678733	0.898785	0.999516
0.68_287.0840m/z	CSID2052419	M-H	C16H16O5	31.3	0	-29.6084	83.0331	100 - 17.7 - 2.5 - 0.257	http://nonlinear.com/redirect/outbound?p=chemspider&param=2052419	2-(6-OXO-7,8,9,10-TETRAHYDRO-6H-BENZO(C)CHROMEN-3-YLOXY)-PROPIONIC ACID		287.084	1	0.678733	0.898785	0.999516
0.68_287.0840m/z	CSID2052423	M-H	C16H16O5	31.3	0	-29.6084	83.0331	100 - 17.7 - 2.5 - 0.257	http://nonlinear.com/redirect/outbound?p=chemspider&param=2052423	2-[(7-Methyl-4-oxo-1,2,3,4-tetrahydrocyclopenta[c]chromen-9-yl)oxy]propanoic acid		287.084	1	0.678733	0.898785	0.999516
0.68_287.0840m/z	CSID2054097	M+Cl	C10H21O5P	36.8	3.97	7.52873	88.5097	100 - 11.2 - 1.6 - 0.133	http://nonlinear.com/redirect/outbound?p=chemspider&param=2054097	tert-Butyl Diethylphosphonoacetate		287.084	1	0.678733	0.898785	0.999516
0.68_287.0840m/z	CSID2055942	M+FA-H	C15H14O3	32.9	10.5	-35.3023	84.3518	100 - 16.5 - 1.89 - 0.162	http://nonlinear.com/redirect/outbound?p=chemspider&param=2055942	1-(2-Hydroxy-4-methoxyphenyl)-2-phenylethanone		287.084	1	0.678733	0.898785	0.999516
0.68_287.0840m/z	CSID2057540	M+FA-H	C15H14O3	32.8	9.78	-35.3023	84.3518	100 - 16.5 - 1.89 - 0.162	http://nonlinear.com/redirect/outbound?p=chemspider&param=2057540	1-[4-(4-Methoxyphenoxy)phenyl]ethanone		287.084	1	0.678733	0.898785	0.999516
0.68_287.0840m/z	CSID205975	M-H	C13H12N4O4	33.2	0	18.6952	84.7535	100 - 15.8 - 1.99 - 0.184	http://nonlinear.com/redirect/outbound?p=chemspider&param=205975	MFCD00031110		287.084	1	0.678733	0.898785	0.999516
0.68_287.0840m/z	CSID208443	M+Cl	C17H16O2	36.1	0	-1.91148	82.7378	100 - 18.6 - 2.05 - 0.167	http://nonlinear.com/redirect/outbound?p=chemspider&param=208443	4,4'-Diacetyldiphenylmethane		287.084	1	0.678733	0.898785	0.999516
0.68_287.0840m/z	CSID210532	M-H	C13H12N4O4	33.2	0	18.6952	84.7535	100 - 15.8 - 1.99 - 0.184	http://nonlinear.com/redirect/outbound?p=chemspider&param=210532	MFCD00031217		287.084	1	0.678733	0.898785	0.999516
0.68_287.0840m/z	CSID21169224	M+FA-H	C15H14O3	32.8	9.78	-35.3023	84.3518	100 - 16.5 - 1.89 - 0.162	http://nonlinear.com/redirect/outbound?p=chemspider&param=21169224	3-(4-Hydroxyphenyl)-3,4-dihydro-1H-isochromen-7-ol		287.084	1	0.678733	0.898785	0.999516
0.68_287.0840m/z	CSID21171482	M-H	C13H12N4O4	39.2	29.7	18.6952	84.7535	100 - 15.8 - 1.99 - 0.184	http://nonlinear.com/redirect/outbound?p=chemspider&param=21171482	MFCD03791067		287.084	1	0.678733	0.898785	0.999516
0.68_287.0840m/z	CSID21266853	2M-H	C6H9ClN2	33.8	0	1.32535	70.4915	100 - 7.32 - 32.2 - 2.34	http://nonlinear.com/redirect/outbound?p=chemspider&param=21266853	3-(Chloromethyl)-1-ethyl-1H-pyrazole		287.084	1	0.678733	0.898785	0.999516
0.68_287.0840m/z	CSID2127083	M-H	C18H12N2O2	35.2	0	4.71318	81.2972	100 - 20.4 - 2.39 - 0.205	http://nonlinear.com/redirect/outbound?p=chemspider&param=2127083	MFCD00786063		287.084	1	0.678733	0.898785	0.999516
0.68_287.0840m/z	CSID21326764	M-H	C16H16O5	31.3	0	-29.6084	83.0331	100 - 17.7 - 2.5 - 0.257	http://nonlinear.com/redirect/outbound?p=chemspider&param=21326764	2,3,7,8-Tetramethoxydibenzo[b,d]furan		287.084	1	0.678733	0.898785	0.999516
0.68_287.0840m/z	CSID21367264	2M-H	C6H9ClN2	33.8	0	1.32535	70.4915	100 - 7.32 - 32.2 - 2.34	http://nonlinear.com/redirect/outbound?p=chemspider&param=21367264	1-(2-Chloroethyl)-5-methyl-1H-pyrazole		287.084	1	0.678733	0.898785	0.999516
0.68_287.0840m/z	CSID21396777	M+FA-H	C15H14O3	33	10.8	-35.3023	84.3518	100 - 16.5 - 1.89 - 0.162	http://nonlinear.com/redirect/outbound?p=chemspider&param=21396777	Ethyl 2-methyl-1-naphthoylformate		287.084	1	0.678733	0.898785	0.999516
0.68_287.0840m/z	CSID21396778	M+FA-H	C15H14O3	33	10.8	-35.3023	84.3518	100 - 16.5 - 1.89 - 0.162	http://nonlinear.com/redirect/outbound?p=chemspider&param=21396778	Ethyl 4-methyl-1-naphthoylformate		287.084	1	0.678733	0.898785	0.999516
0.68_287.0840m/z	CSID21436406	M+FA-H	C11H14ClN2O2	30.2	0	14.679	66.4143	100 - 12.9 - 33.1 - 4.19 - 0.379	http://nonlinear.com/redirect/outbound?p=chemspider&param=21436406	4-amino-1-(2-methoxyphenyl)-2-pyrrolidinone hydrochloride		287.084	1	0.678733	0.898785	0.999516
0.68_287.0840m/z	CSID21492795	M-H	C13H12N4O4	39.1	29.2	18.6952	84.7535	100 - 15.8 - 1.99 - 0.184	http://nonlinear.com/redirect/outbound?p=chemspider&param=21492795	MFCD02246846		287.084	1	0.678733	0.898785	0.999516
0.68_287.0840m/z	CSID21499603	M+FA-H	C15H14O3	32.8	9.89	-35.3023	84.3518	100 - 16.5 - 1.89 - 0.162	http://nonlinear.com/redirect/outbound?p=chemspider&param=21499603	MFCD08446953		287.084	1	0.678733	0.898785	0.999516
0.68_287.0840m/z	CSID21499949	M-H	C16H16O5	33.2	9.34	-29.6084	83.0331	100 - 17.7 - 2.5 - 0.257	http://nonlinear.com/redirect/outbound?p=chemspider&param=21499949	MFCD00667610		287.084	1	0.678733	0.898785	0.999516
0.68_287.0840m/z	CSID21504367	M+FA-H	C15H14O3	33.3	12.2	-35.3023	84.3518	100 - 16.5 - 1.89 - 0.162	http://nonlinear.com/redirect/outbound?p=chemspider&param=21504367	MFCD02727642		287.084	1	0.678733	0.898785	0.999516
0.68_287.0840m/z	CSID21505699	M-H	C18H12N2O2	35.2	0	4.71318	81.2972	100 - 20.4 - 2.39 - 0.205	http://nonlinear.com/redirect/outbound?p=chemspider&param=21505699	MFCD02728770		287.084	1	0.678733	0.898785	0.999516
0.68_287.0840m/z	CSID2166007	M-H	C16H16O5	31.3	0	-29.6084	83.0331	100 - 17.7 - 2.5 - 0.257	http://nonlinear.com/redirect/outbound?p=chemspider&param=2166007	MFCD01548295		287.084	1	0.678733	0.898785	0.999516
0.68_287.0840m/z	CSID21883164	2M+FA-H	C7H7NO	28.4	0	-81.6895	92.1292	100 - 8.05 - 0.488	http://nonlinear.com/redirect/outbound?p=chemspider&param=21883164	MFCD09866242		287.084	1	0.678733	0.898785	0.999516
0.68_287.0840m/z	CSID21883399	M-H	C16H16O5	31.3	0	-29.6084	83.0331	100 - 17.7 - 2.5 - 0.257	http://nonlinear.com/redirect/outbound?p=chemspider&param=21883399	RCL T186678		287.084	1	0.678733	0.898785	0.999516
0.68_287.0840m/z	CSID21883862	M+Cl	C17H16O2	36.1	0	-1.91148	82.7378	100 - 18.6 - 2.05 - 0.167	http://nonlinear.com/redirect/outbound?p=chemspider&param=21883862	2,2a,3a,3b,5a,6,6a,6b,6c,6d,6e,6f-Dodecahydro-1,6-methanocyclopenta[cd]cyclopenta[3,4]pentaleno[2,1,6-gha]pentalene-3,7(1H)-dione		287.084	1	0.678733	0.898785	0.999516
0.68_287.0840m/z	CSID21883990	M+Cl	C17H16O2	36.1	0	-1.91148	82.7378	100 - 18.6 - 2.05 - 0.167	http://nonlinear.com/redirect/outbound?p=chemspider&param=21883990	Octacyclo[9.6.0.0~2,9~.0~3,16~.0~4,8~.0~5,15~.0~6,12~.0~13,17~]heptadecane-10,14-dione		287.084	1	0.678733	0.898785	0.999516
0.68_287.0840m/z	CSID21884121	M+FA-H	C15H14O3	32.9	10.5	-35.3023	84.3518	100 - 16.5 - 1.89 - 0.162	http://nonlinear.com/redirect/outbound?p=chemspider&param=21884121	2-Hydroperoxytetracyclo[9.2.2.0~2,10~.0~3,8~]pentadeca-3,5,7,12-tetraen-9-one		287.084	1	0.678733	0.898785	0.999516
0.68_287.0840m/z	CSID221138	M+Cl	C17H16O2	36.4	1.69	-1.91148	82.7378	100 - 18.6 - 2.05 - 0.167	http://nonlinear.com/redirect/outbound?p=chemspider&param=221138	p-(3,4-Dihydro-6-methoxy-2-naphthyl)phenol		287.084	1	0.678733	0.898785	0.999516
0.68_287.0840m/z	CSID223562	M+FA-H	C12H10N4O2	32.9	0	22.1807	86.1015	100 - 14.6 - 1.41 - 0.102	http://nonlinear.com/redirect/outbound?p=chemspider&param=223562	MFCD00033888		287.084	1	0.678733	0.898785	0.999516
0.68_287.0840m/z	CSID2241	2M+FA-H	C7H7NO	28.4	0	-81.6895	92.1292	100 - 8.05 - 0.488	http://nonlinear.com/redirect/outbound?p=chemspider&param=2241	Benzamide		287.084	1	0.678733	0.898785	0.999516
0.68_287.0840m/z	CSID22439143	M+Cl	C12H16N2O4	39.2	24.6	14.0656	86.2555	100 - 14 - 1.74 - 0.152	http://nonlinear.com/redirect/outbound?p=chemspider&param=22439143	tert-Butyl 4-formyl-5-methoxypyridin-3-ylcarbamate		287.084	1	0.678733	0.898785	0.999516
0.68_287.0840m/z	CSID22439203	2M+FA-H	C7H7NO	28.6	0.861	-81.6895	92.1292	100 - 8.05 - 0.488	http://nonlinear.com/redirect/outbound?p=chemspider&param=22439203	MFCD11502012		287.084	1	0.678733	0.898785	0.999516
0.68_287.0840m/z	CSID22565	2M-H	C5H8N2O3	30.6	0	-54.7095	93.3428	100 - 6.34 - 0.787	http://nonlinear.com/redirect/outbound?p=chemspider&param=22565	nitrosoproline		287.084	1	0.678733	0.898785	0.999516
0.68_287.0840m/z	CSID22824827	M+FA-H	C12H10N4O2	34.4	7.46	22.1807	86.1015	100 - 14.6 - 1.41 - 0.102	http://nonlinear.com/redirect/outbound?p=chemspider&param=22824827	MFCD01038768		287.084	1	0.678733	0.898785	0.999516
0.68_287.0840m/z	CSID22898167	M-H	C13H12N4O4	36.1	14.5	18.6952	84.7535	100 - 15.8 - 1.99 - 0.184	http://nonlinear.com/redirect/outbound?p=chemspider&param=22898167	MFCD09865827		287.084	1	0.678733	0.898785	0.999516
0.68_287.0840m/z	CSID22898581	M+FA-H	C15H14O3	33.2	11.9	-35.3023	84.3518	100 - 16.5 - 1.89 - 0.162	http://nonlinear.com/redirect/outbound?p=chemspider&param=22898581	MFCD09867785		287.084	1	0.678733	0.898785	0.999516
0.68_287.0840m/z	CSID22898582	M+FA-H	C15H14O3	32.9	10.5	-35.3023	84.3518	100 - 16.5 - 1.89 - 0.162	http://nonlinear.com/redirect/outbound?p=chemspider&param=22898582	MFCD09867786		287.084	1	0.678733	0.898785	0.999516
0.68_287.0840m/z	CSID22898795	M+Cl	C17H16O2	36.1	0	-1.91148	82.7378	100 - 18.6 - 2.05 - 0.167	http://nonlinear.com/redirect/outbound?p=chemspider&param=22898795	RCL T215430		287.084	1	0.678733	0.898785	0.999516
0.68_287.0840m/z	CSID2297318	2M-H	C6H8O4	34.1	0	23.3536	92.8097	100 - 6.73 - 1.01	http://nonlinear.com/redirect/outbound?p=chemspider&param=2297318	Dimethylmaleic acid		287.084	1	0.678733	0.898785	0.999516
0.68_287.0840m/z	CSID230139	M+FA-H	C15H14O3	32.9	10.5	-35.3023	84.3518	100 - 16.5 - 1.89 - 0.162	http://nonlinear.com/redirect/outbound?p=chemspider&param=230139	dunnione		287.084	1	0.678733	0.898785	0.999516
0.68_287.0840m/z	CSID23339111	M+FA-H	C15H14O3	32.8	9.78	-35.3023	84.3518	100 - 16.5 - 1.89 - 0.162	http://nonlinear.com/redirect/outbound?p=chemspider&param=23339111	1-(3-Hydroxyphenyl)-3-(4-hydroxyphenyl)-1-propanone		287.084	1	0.678733	0.898785	0.999516
0.68_287.0840m/z	CSID23550860	M+FA-H	C15H14O3	32.9	10.5	-35.3023	84.3518	100 - 16.5 - 1.89 - 0.162	http://nonlinear.com/redirect/outbound?p=chemspider&param=23550860	3-Methoxy-5-[(E)-2-phenylvinyl]-1,2-benzenediol		287.084	1	0.678733	0.898785	0.999516
0.68_287.0840m/z	CSID2381470	M+FA-H	C12H10N4O2	32.9	0	22.1807	86.1015	100 - 14.6 - 1.41 - 0.102	http://nonlinear.com/redirect/outbound?p=chemspider&param=2381470	6-Amino-4-(2-furyl)-3-methyl-2,4-dihydropyrano[2,3-c]pyrazole-5-carbonitrile		287.084	1	0.678733	0.898785	0.999516
0.68_287.0840m/z	CSID23940123	M+FA-H	C11H14ClN2O2	30.2	0	14.679	66.4143	100 - 12.9 - 33.1 - 4.19 - 0.379	http://nonlinear.com/redirect/outbound?p=chemspider&param=23940123	MFCD00229794		287.084	1	0.678733	0.898785	0.999516
0.68_287.0840m/z	CSID23960319	M+FA-H	C11H14ClN2O2	30.2	0	14.679	66.4143	100 - 12.9 - 33.1 - 4.19 - 0.379	http://nonlinear.com/redirect/outbound?p=chemspider&param=23960319	1-CBZ-3-AMINO-AZETIDINE HYDROCHLORIDE		287.084	1	0.678733	0.898785	0.999516
0.68_287.0840m/z	CSID23979132	2M+FA-H	C7H7NO	33.1	23.5	-81.6895	92.1292	100 - 8.05 - 0.488	http://nonlinear.com/redirect/outbound?p=chemspider&param=23979132	5,6-DIHYDRO-2H-CYCLOPENTA[C]PYRROL-4-ONE		287.084	1	0.678733	0.898785	0.999516
0.68_287.0840m/z	CSID24021823	M+Cl	C12H16N2O4	36.5	10.7	14.0656	86.2555	100 - 14 - 1.74 - 0.152	http://nonlinear.com/redirect/outbound?p=chemspider&param=24021823	6-[({[(2-Methyl-2-propanyl)oxy]carbonyl}amino)methyl]-2-pyridinecarboxylic acid		287.084	1	0.678733	0.898785	0.999516
0.68_287.0840m/z	CSID24604615	M+FA-H	C15H14O3	32.8	9.98	-35.3023	84.3518	100 - 16.5 - 1.89 - 0.162	http://nonlinear.com/redirect/outbound?p=chemspider&param=24604615	5-(4-Methoxybenzyl)-1,3-benzodioxole		287.084	1	0.678733	0.898785	0.999516
0.68_287.0840m/z	CSID2470	2M-H	C6H8O4	34.1	0	23.3536	92.8097	100 - 6.73 - 1.01	http://nonlinear.com/redirect/outbound?p=chemspider&param=2470	cyclobutanedicarbonic acid		287.084	1	0.678733	0.898785	0.999516
0.68_287.0840m/z	CSID24784714	M-H	C16H16O5	33.1	9.09	-29.6084	83.0331	100 - 17.7 - 2.5 - 0.257	http://nonlinear.com/redirect/outbound?p=chemspider&param=24784714	3-(2-Hydroxy-4-methoxyphenyl)-4,7-chromanediol		287.084	1	0.678733	0.898785	0.999516
0.68_287.0840m/z	CSID24838359	M+FA-H	C11H15ClN2O2	31.1	4.16	14.679	66.4066	100 - 12.9 - 33.1 - 4.2 - 0.38	http://nonlinear.com/redirect/outbound?p=chemspider&param=24838359	2-Amino-4-Boc-amino-phenylchloride		287.084	1	0.678733	0.898785	0.999516
0.68_287.0840m/z	CSID24846102	M-H	C16H16O5	31.3	0	-29.6084	83.0331	100 - 17.7 - 2.5 - 0.257	http://nonlinear.com/redirect/outbound?p=chemspider&param=24846102	1-(2,4-Dihydroxy-6-methoxyphenyl)-3-(4-hydroxyphenyl)-1-propanone		287.084	1	0.678733	0.898785	0.999516
0.68_287.0840m/z	CSID25076808	M+FA-H	C11H15ClN2O2	30.2	0	14.679	66.4066	100 - 12.9 - 33.1 - 4.2 - 0.38	http://nonlinear.com/redirect/outbound?p=chemspider&param=25076808	tert-Butyl 2-chloro-5-methylpyridin-3-ylcarbamate		287.084	1	0.678733	0.898785	0.999516
0.68_287.0840m/z	CSID251776	M+FA-H	C15H14O3	30.8	0	-35.3023	84.3518	100 - 16.5 - 1.89 - 0.162	http://nonlinear.com/redirect/outbound?p=chemspider&param=251776	MFCD03939008		287.084	1	0.678733	0.898785	0.999516
0.68_287.0840m/z	CSID252808	M+FA-H	C15H14O3	32.9	10.5	-35.3023	84.3518	100 - 16.5 - 1.89 - 0.162	http://nonlinear.com/redirect/outbound?p=chemspider&param=252808	3,4-Dimethoxybenzophenone		287.084	1	0.678733	0.898785	0.999516
0.68_287.0840m/z	CSID25729388	M+FA-H	C11H15ClN2O2	31.1	4.16	14.679	66.4066	100 - 12.9 - 33.1 - 4.2 - 0.38	http://nonlinear.com/redirect/outbound?p=chemspider&param=25729388	MFCD04114551		287.084	1	0.678733	0.898785	0.999516
0.68_287.0840m/z	CSID25729389	M+FA-H	C11H15ClN2O2	31.1	4.16	14.679	66.4066	100 - 12.9 - 33.1 - 4.2 - 0.38	http://nonlinear.com/redirect/outbound?p=chemspider&param=25729389	MFCD09953031		287.084	1	0.678733	0.898785	0.999516
0.68_287.0840m/z	CSID25872814	M+FA-H	C11H15ClN2O2	31.1	4.16	14.679	66.4066	100 - 12.9 - 33.1 - 4.2 - 0.38	http://nonlinear.com/redirect/outbound?p=chemspider&param=25872814	2-Methyl-2-propanyl (2-amino-4-chlorophenyl)carbamate		287.084	1	0.678733	0.898785	0.999516
0.68_287.0840m/z	CSID25993141	M+Cl	C12H16N2O4	35.6	6.65	14.0656	86.2555	100 - 14 - 1.74 - 0.152	http://nonlinear.com/redirect/outbound?p=chemspider&param=25993141	2-Methoxy-3-pivalamidoisonicotinic acid		287.084	1	0.678733	0.898785	0.999516
0.68_287.0840m/z	CSID25996610	M+FA-H	C11H15ClN2O2	32.4	10.8	14.679	66.4066	100 - 12.9 - 33.1 - 4.2 - 0.38	http://nonlinear.com/redirect/outbound?p=chemspider&param=25996610	N-(2-Chloro-6-(hydroxymethyl)pyridin-3-yl)pivalamide		287.084	1	0.678733	0.898785	0.999516
0.68_287.0840m/z	CSID25997416	M+Cl	C12H16N2O4	35.8	7.67	14.0656	86.2555	100 - 14 - 1.74 - 0.152	http://nonlinear.com/redirect/outbound?p=chemspider&param=25997416	tert-Butyl (2,3-dihydro-[1,4]dioxino[2,3-b]pyridin-7-yl)carbamate		287.084	1	0.678733	0.898785	0.999516
0.68_287.0840m/z	CSID26051940	M+FA-H	C9H20Cl2N2O	23.8	0	-39.3377	51.5247	100 - 10.7 - 64.6 - 6.9 - 10.7 - 1.12	http://nonlinear.com/redirect/outbound?p=chemspider&param=26051940	1-(Tetrahydro-2H-pyran-4-yl)piperazine dihydrochloride		287.084	1	0.678733	0.898785	0.999516
0.68_287.0840m/z	CSID260630	M+FA-H	C11H15ClN2O2	30.2	0	14.679	66.4066	100 - 12.9 - 33.1 - 4.2 - 0.38	http://nonlinear.com/redirect/outbound?p=chemspider&param=260630	MFCD00158021		287.084	1	0.678733	0.898785	0.999516
0.68_287.0840m/z	CSID2610797	M+FA-H	C15H14O3	30.8	0	-35.3023	84.3518	100 - 16.5 - 1.89 - 0.162	http://nonlinear.com/redirect/outbound?p=chemspider&param=2610797	MFCD03414248		287.084	1	0.678733	0.898785	0.999516
0.68_287.0840m/z	CSID2612809	M+FA-H	C15H14O3	30.8	0	-35.3023	84.3518	100 - 16.5 - 1.89 - 0.162	http://nonlinear.com/redirect/outbound?p=chemspider&param=2612809	MFCD01715854		287.084	1	0.678733	0.898785	0.999516
0.68_287.0840m/z	CSID26323648	M+Cl	C12H16N2O4	35.8	7.67	14.0656	86.2555	100 - 14 - 1.74 - 0.152	http://nonlinear.com/redirect/outbound?p=chemspider&param=26323648	tert-Butyl (2,3-dihydro-[1,4]dioxino[2,3-b]pyridin-8-yl)carbamate		287.084	1	0.678733	0.898785	0.999516
0.68_287.0840m/z	CSID26323711	2M-H	C7H4N4	35.3	0	14.0368	91.3686	100 - 9.08 - 0.368	http://nonlinear.com/redirect/outbound?p=chemspider&param=26323711	1H-Pyrazolo[3,4-b]pyridine-5-carbonitrile		287.084	1	0.678733	0.898785	0.999516
0.68_287.0840m/z	CSID26463911	2M-H	C6H8ClN2	33.8	0	1.32535	70.4995	100 - 7.31 - 32.2 - 2.34	http://nonlinear.com/redirect/outbound?p=chemspider&param=26463911	1,4,5,6-Tetrahydrocyclopenta[c]pyrazole hydrochloride		287.084	1	0.678733	0.898785	0.999516
0.68_287.0840m/z	CSID2648089	M+Cl	C12H16N2O4	34.3	0	14.0656	86.2555	100 - 14 - 1.74 - 0.152	http://nonlinear.com/redirect/outbound?p=chemspider&param=2648089	MFCD02668852		287.084	1	0.678733	0.898785	0.999516
0.68_287.0840m/z	CSID26482975	2M+FA-H	C[13]C[12]6H5N[15]O	35.6	21	44.3686	92.1503	100 - 8.03 - 0.486	http://nonlinear.com/redirect/outbound?p=chemspider&param=26482975	MFCD04118217		287.084	1	0.678733	0.898785	0.999516
0.68_287.0840m/z	CSID264867	M+FA-H	C15H14O3	32.9	10.5	-35.3023	84.3518	100 - 16.5 - 1.89 - 0.162	http://nonlinear.com/redirect/outbound?p=chemspider&param=264867	Methyl 4-(benzyloxy)benzoate		287.084	1	0.678733	0.898785	0.999516
0.68_287.0840m/z	CSID26581455	M+Cl	C12H16N2O4	37.7	16.9	14.0656	86.2555	100 - 14 - 1.74 - 0.152	http://nonlinear.com/redirect/outbound?p=chemspider&param=26581455	Methyl 4-(isobutylamino)-3-nitrobenzoate		287.084	1	0.678733	0.898785	0.999516
0.68_287.0840m/z	CSID26638523	M+Cl	C11H16N4O3	33.8	9.51	-30.4769	86.7629	100 - 13.7 - 1.48 - 0.118	http://nonlinear.com/redirect/outbound?p=chemspider&param=26638523	6-(Boc-amino)pyridine-3-amidoxime		287.084	1	0.678733	0.898785	0.999516
0.68_287.0840m/z	CSID270760	M+Cl	C12H16N2O4	34.3	0	14.0656	86.2555	100 - 14 - 1.74 - 0.152	http://nonlinear.com/redirect/outbound?p=chemspider&param=270760	MFCD00158433		287.084	1	0.678733	0.898785	0.999516
0.68_287.0840m/z	CSID273428	M+FA-H	C15H14O3	33.1	11.3	-35.3023	84.3518	100 - 16.5 - 1.89 - 0.162	http://nonlinear.com/redirect/outbound?p=chemspider&param=273428	4'-Benzyloxy-2'-hydroxyacetophenone		287.084	1	0.678733	0.898785	0.999516
0.68_287.0840m/z	CSID27445400	M+FA-H	C11H15ClN2O2	30.2	0	14.679	66.4066	100 - 12.9 - 33.1 - 4.2 - 0.38	http://nonlinear.com/redirect/outbound?p=chemspider&param=27445400	2-Methyl-2-propanyl (2-amino-3-chlorophenyl)carbamate		287.084	1	0.678733	0.898785	0.999516
0.68_287.0840m/z	CSID275559	M+Cl	C12H16N2O4	34.3	0	14.0656	86.2555	100 - 14 - 1.74 - 0.152	http://nonlinear.com/redirect/outbound?p=chemspider&param=275559	MFCD00095883		287.084	1	0.678733	0.898785	0.999516
0.68_287.0840m/z	CSID2767336	M+Cl	C12H16N2O4	34.3	0	14.0656	86.2555	100 - 14 - 1.74 - 0.152	http://nonlinear.com/redirect/outbound?p=chemspider&param=2767336	MFCD00225510		287.084	1	0.678733	0.898785	0.999516
0.68_287.0840m/z	CSID2769963	M+Cl	C12H16N2O4	34.3	0	14.0656	86.2555	100 - 14 - 1.74 - 0.152	http://nonlinear.com/redirect/outbound?p=chemspider&param=2769963	MFCD01216434		287.084	1	0.678733	0.898785	0.999516
0.68_287.0840m/z	CSID278837	2M-H	C6H8O4	38.6	22.3	23.3536	92.8097	100 - 6.73 - 1.01	http://nonlinear.com/redirect/outbound?p=chemspider&param=278837	Methyl 2-oxotetrahydro-3-furancarboxylate		287.084	1	0.678733	0.898785	0.999516
0.68_287.0840m/z	CSID28178245	M+FA-H	C11H15ClN2O2	31.1	4.16	14.679	66.4066	100 - 12.9 - 33.1 - 4.2 - 0.38	http://nonlinear.com/redirect/outbound?p=chemspider&param=28178245	MFCD09701251		287.084	1	0.678733	0.898785	0.999516
0.68_287.0840m/z	CSID28283863	M+Cl	C17H16O2	36.4	1.54	-1.91148	82.7378	100 - 18.6 - 2.05 - 0.167	http://nonlinear.com/redirect/outbound?p=chemspider&param=28283863	(2E)-1-(4-Hydroxyphenyl)-5-phenyl-2-penten-1-one		287.084	1	0.678733	0.898785	0.999516
0.68_287.0840m/z	CSID28424368	M-H	C12H16O8	38.2	27	23.3571	86.0579	100 - 13.5 - 2.48 - 0.253	http://nonlinear.com/redirect/outbound?p=chemspider&param=28424368	3,5-Dihydroxyphenyl beta-D-glucopyranoside		287.084	1	0.678733	0.898785	0.999516
0.68_287.0840m/z	CSID2849776	M+FA-H	C11H15ClN2O2	30.2	0	14.679	66.4066	100 - 12.9 - 33.1 - 4.2 - 0.38	http://nonlinear.com/redirect/outbound?p=chemspider&param=2849776	MFCD00028409		287.084	1	0.678733	0.898785	0.999516
0.68_287.0840m/z	CSID28554480	M-H	C16H16O5	31.3	0	-29.6084	83.0331	100 - 17.7 - 2.5 - 0.257	http://nonlinear.com/redirect/outbound?p=chemspider&param=28554480	1-(2,4-Dihydroxy-5-methoxyphenyl)-2-(4-hydroxyphenyl)-1-propanone		287.084	1	0.678733	0.898785	0.999516
0.68_287.0840m/z	CSID28571711	2M-H	C[13]6C[12]H6O3	32.4	4.28	-43.0615	92.0552	100 - 7.75 - 0.876	http://nonlinear.com/redirect/outbound?p=chemspider&param=28571711	MFCD20257120		287.084	1	0.678733	0.898785	0.999516
0.68_287.0840m/z	CSID28639081	M-H	C16H16O5	33.1	9.09	-29.6084	83.0331	100 - 17.7 - 2.5 - 0.257	http://nonlinear.com/redirect/outbound?p=chemspider&param=28639081	(3R,4R)-7,2'-dihydroxy-4'-methoxyisoflavanol		287.084	1	0.678733	0.898785	0.999516
0.68_287.0840m/z	CSID29204253	M+FA-H	C11H15ClN2O2	30.2	0	14.679	66.4066	100 - 12.9 - 33.1 - 4.2 - 0.38	http://nonlinear.com/redirect/outbound?p=chemspider&param=29204253	tert-butyl [(2-chloro-3-pyridinyl)methyl]carbamate		287.084	1	0.678733	0.898785	0.999516
0.68_287.0840m/z	CSID292418	M+Cl	C12H16N2O4	34.3	0	14.0656	86.2555	100 - 14 - 1.74 - 0.152	http://nonlinear.com/redirect/outbound?p=chemspider&param=292418	MFCD00629358		287.084	1	0.678733	0.898785	0.999516
0.68_287.0840m/z	CSID29313105	M+FA-H	C9H18Cl2N2O	23.8	0	-39.3377	51.5365	100 - 10.7 - 64.6 - 6.88 - 10.7 - 1.12	http://nonlinear.com/redirect/outbound?p=chemspider&param=29313105	N,N-Dimethyl-2-(4-piperidinyl)acetamide dihydrochloride		287.084	1	0.678733	0.898785	0.999516
0.68_287.0840m/z	CSID29319319	M+Cl	C13H12N6	35.1	0	8.74248	84.9953	100 - 16.4 - 1.26	http://nonlinear.com/redirect/outbound?p=chemspider&param=29319319	3-(4-Ethyl-5-methylimidazo[4,5-d][1,2,3]triazol-2(4H)-yl)benzonitrile		287.084	1	0.678733	0.898785	0.999516
0.68_287.0840m/z	CSID29423773	M+FA-H	C11H14ClN2O2	30.2	0	14.679	66.4143	100 - 12.9 - 33.1 - 4.19 - 0.379	http://nonlinear.com/redirect/outbound?p=chemspider&param=29423773	1-(3-methoxyphenyl)-2-piperazinone hydrochloride		287.084	1	0.678733	0.898785	0.999516
0.68_287.0840m/z	CSID2987085	M+FA-H	C15H14O3	33	10.6	-35.3023	84.3518	100 - 16.5 - 1.89 - 0.162	http://nonlinear.com/redirect/outbound?p=chemspider&param=2987085	(4-Methoxyphenyl)(phenyl)acetic acid		287.084	1	0.678733	0.898785	0.999516
0.68_287.0840m/z	CSID302112	M+FA-H	C11H15ClN2O2	30.2	0	14.679	66.4066	100 - 12.9 - 33.1 - 4.2 - 0.38	http://nonlinear.com/redirect/outbound?p=chemspider&param=302112	MFCD00020573		287.084	1	0.678733	0.898785	0.999516
0.68_287.0840m/z	CSID302116	M+FA-H	C11H15ClN2O2	30.2	0	14.679	66.4066	100 - 12.9 - 33.1 - 4.2 - 0.38	http://nonlinear.com/redirect/outbound?p=chemspider&param=302116	3-(4-Chlorophenyl)-1-ethyl-1-(2-hydroxyethyl)urea		287.084	1	0.678733	0.898785	0.999516
0.68_287.0840m/z	CSID3039273	2M-H	C6H8O4	34.1	0	23.3536	92.8097	100 - 6.73 - 1.01	http://nonlinear.com/redirect/outbound?p=chemspider&param=3039273	4-Methyl-5-oxotetrahydro-3-furancarboxylic acid		287.084	1	0.678733	0.898785	0.999516
0.68_287.0840m/z	CSID30776768	M+FA-H	C15H14O3	34.1	16.3	-35.3023	84.3518	100 - 16.5 - 1.89 - 0.162	http://nonlinear.com/redirect/outbound?p=chemspider&param=30776768	8-Phenyl-3,4-dihydro-1H-isochromene-6,7-diol		287.084	1	0.678733	0.898785	0.999516
0.68_287.0840m/z	CSID30776769	M-H	C16H16O5	34.9	18.3	-29.6084	83.0331	100 - 17.7 - 2.5 - 0.257	http://nonlinear.com/redirect/outbound?p=chemspider&param=30776769	8-(4-Hydroxy-3-methoxyphenyl)-3,4-dihydro-1H-isochromene-6,7-diol		287.084	1	0.678733	0.898785	0.999516
0.68_287.0840m/z	CSID30776847	M-H	C16H16O5	31.3	0	-29.6084	83.0331	100 - 17.7 - 2.5 - 0.257	http://nonlinear.com/redirect/outbound?p=chemspider&param=30776847	6-[(Z)-2-(3,4-Dimethoxyphenyl)vinyl]-4-methoxy-2H-pyran-2-one		287.084	1	0.678733	0.898785	0.999516
0.68_287.0840m/z	CSID3077686	M+Cl	C12H16N2O4	34.3	0	14.0656	86.2555	100 - 14 - 1.74 - 0.152	http://nonlinear.com/redirect/outbound?p=chemspider&param=3077686	MFCD00468665		287.084	1	0.678733	0.898785	0.999516
0.68_287.0840m/z	CSID30776993	M+Cl	C17H16O2	36.1	0	-1.91148	82.7378	100 - 18.6 - 2.05 - 0.167	http://nonlinear.com/redirect/outbound?p=chemspider&param=30776993	3-[(1Z,4Z)-5-(4-Hydroxyphenyl)-1,4-pentadien-1-yl]phenol		287.084	1	0.678733	0.898785	0.999516
0.68_287.0840m/z	CSID30777200	M+Cl	C17H16O2	36.1	0	-1.91148	82.7378	100 - 18.6 - 2.05 - 0.167	http://nonlinear.com/redirect/outbound?p=chemspider&param=30777200	(2Z)-3-Phenyl-2-propen-1-yl phenylacetate		287.084	1	0.678733	0.898785	0.999516
0.68_287.0840m/z	CSID30777330	M+FA-H	C15H14O3	33.7	14.4	-35.3023	84.3518	100 - 16.5 - 1.89 - 0.162	http://nonlinear.com/redirect/outbound?p=chemspider&param=30777330	7-Methoxy-6-[(1E)-3-methyl-1,3-butadien-1-yl]-2H-chromen-2-one		287.084	1	0.678733	0.898785	0.999516
0.68_287.0840m/z	CSID30780925	M-H	C16H16O5	31.4	0.767	-29.6084	83.0331	100 - 17.7 - 2.5 - 0.257	http://nonlinear.com/redirect/outbound?p=chemspider&param=30780925	1-Methyl 1-(2-oxo-2-phenylethyl) 2-vinyl-1,1-cyclopropanedicarboxylate		287.084	1	0.678733	0.898785	0.999516
0.68_287.0840m/z	CSID30780926	M-H	C16H16O5	31.4	0.767	-29.6084	83.0331	100 - 17.7 - 2.5 - 0.257	http://nonlinear.com/redirect/outbound?p=chemspider&param=30780926	Methyl 4-oxo-6a-phenyl-2-vinyltetrahydrofuro[3,4-b]furan-3a(4H)-carboxylate		287.084	1	0.678733	0.898785	0.999516
0.68_287.0840m/z	CSID30789200	M+Cl	C17H16O2	36.1	0	-1.91148	82.7378	100 - 18.6 - 2.05 - 0.167	http://nonlinear.com/redirect/outbound?p=chemspider&param=30789200	Methyl 2-[(E)-2-(3-methylphenyl)vinyl]benzoate		287.084	1	0.678733	0.898785	0.999516
0.68_287.0840m/z	CSID30794594	2M-H	C6H8O4	38.6	22.3	23.3536	92.8097	100 - 6.73 - 1.01	http://nonlinear.com/redirect/outbound?p=chemspider&param=30794594	Methyl (3R)-2-oxotetrahydro-3-furancarboxylate		287.084	1	0.678733	0.898785	0.999516
0.68_287.0840m/z	CSID30794595	2M-H	C6H8O4	38.6	22.3	23.3536	92.8097	100 - 6.73 - 1.01	http://nonlinear.com/redirect/outbound?p=chemspider&param=30794595	Methyl (3S)-2-oxotetrahydro-3-furancarboxylate		287.084	1	0.678733	0.898785	0.999516
0.68_287.0840m/z	CSID30795363	M+FA-H	C11H14O6	33.5	5.63	27.7245	87.4242	100 - 12.3 - 1.92 - 0.174	http://nonlinear.com/redirect/outbound?p=chemspider&param=30795363	Methyl 2-hydroxy-4-methoxy-6-(methoxymethoxy)benzoate		287.084	1	0.678733	0.898785	0.999516
0.68_287.0840m/z	CSID30795707	M+Cl	C12H16N2O4	36.4	10.3	14.0656	86.2555	100 - 14 - 1.74 - 0.152	http://nonlinear.com/redirect/outbound?p=chemspider&param=30795707	Ethyl N-benzyl-3-nitroalaninate		287.084	1	0.678733	0.898785	0.999516
0.68_287.0840m/z	CSID30797556	M-H	C16H16O5	33.2	9.64	-29.6084	83.0331	100 - 17.7 - 2.5 - 0.257	http://nonlinear.com/redirect/outbound?p=chemspider&param=30797556	2-Hydroxy-6-[2-(4-methoxyphenyl)ethoxy]benzoic acid		287.084	1	0.678733	0.898785	0.999516
0.68_287.0840m/z	CSID3083066	M+FA-H	C15H14O3	32.8	9.78	-35.3023	84.3518	100 - 16.5 - 1.89 - 0.162	http://nonlinear.com/redirect/outbound?p=chemspider&param=3083066	3-[(3-Methoxybenzyl)oxy]benzaldehyde		287.084	1	0.678733	0.898785	0.999516
0.68_287.0840m/z	CSID30848203	M+Cl	C17H16O2	36.1	0	-1.91148	82.7378	100 - 18.6 - 2.05 - 0.167	http://nonlinear.com/redirect/outbound?p=chemspider&param=30848203	2-(2-Acetylphenyl)-1-phenyl-1-propanone		287.084	1	0.678733	0.898785	0.999516
0.68_287.0840m/z	CSID30855685	M+Cl	C12H16N2O4	37.1	13.8	14.0656	86.2555	100 - 14 - 1.74 - 0.152	http://nonlinear.com/redirect/outbound?p=chemspider&param=30855685	Methyl N-[(1-oxido-2-pyridinyl)carbonyl]-L-valinate		287.084	1	0.678733	0.898785	0.999516
0.68_287.0840m/z	CSID30856320	M+FA-H	C10H14N2O5	44.8	54.6	-18.6645	87.938	100 - 11.9 - 1.68 - 0.143	http://nonlinear.com/redirect/outbound?p=chemspider&param=30856320	(1S)-1-(6-Amino-2-oxo-1,2-dihydro-3-pyridinyl)-1,4-anhydro-D-ribitol		287.084	1	0.678733	0.898785	0.999516
0.68_287.0840m/z	CSID30900899	M+Cl	C12H16N2O4	35.3	4.92	14.0656	86.2555	100 - 14 - 1.74 - 0.152	http://nonlinear.com/redirect/outbound?p=chemspider&param=30900899	Methyl 2-[(dimethylcarbamoyl)amino]-4-methoxybenzoate		287.084	1	0.678733	0.898785	0.999516
0.68_287.0840m/z	CSID30900900	M+Cl	C12H16N2O4	35.3	4.92	14.0656	86.2555	100 - 14 - 1.74 - 0.152	http://nonlinear.com/redirect/outbound?p=chemspider&param=30900900	Methyl 2-[(dimethylcarbamoyl)amino]-3-methoxybenzoate		287.084	1	0.678733	0.898785	0.999516
0.68_287.0840m/z	CSID30902156	M+Cl	C12H16N2O4	34.3	0	14.0656	86.2555	100 - 14 - 1.74 - 0.152	http://nonlinear.com/redirect/outbound?p=chemspider&param=30902156	Ethyl N-[(benzyloxy)carbamoyl]glycinate		287.084	1	0.678733	0.898785	0.999516
0.68_287.0840m/z	CSID30902361	M+Cl	C17H16O2	36.1	0	-1.91148	82.7378	100 - 18.6 - 2.05 - 0.167	http://nonlinear.com/redirect/outbound?p=chemspider&param=30902361	Ethyl 3-(4-biphenylyl)acrylate		287.084	1	0.678733	0.898785	0.999516
0.68_287.0840m/z	CSID30902471	M+FA-H	C11H14O6	32.8	1.97	27.7245	87.4242	100 - 12.3 - 1.92 - 0.174	http://nonlinear.com/redirect/outbound?p=chemspider&param=30902471	1-Acetoxy-2-(acetoxymethyl)-3-butyn-2-yl acetate		287.084	1	0.678733	0.898785	0.999516
0.68_287.0840m/z	CSID30903415	2M-H	C5H8N2O3	30.6	0	-54.7095	93.3428	100 - 6.34 - 0.787	http://nonlinear.com/redirect/outbound?p=chemspider&param=30903415	1-(Carbamoylamino)cyclopropanecarboxylic acid		287.084	1	0.678733	0.898785	0.999516
0.68_287.0840m/z	CSID30904616	M-H	C18H12N2O2	35.2	0	4.71318	81.2972	100 - 20.4 - 2.39 - 0.205	http://nonlinear.com/redirect/outbound?p=chemspider&param=30904616	2-(8-Quinolinylmethyl)-1H-isoindole-1,3(2H)-dione		287.084	1	0.678733	0.898785	0.999516
0.68_287.0840m/z	CSID30904634	M+FA-H	C15H14O3	32.9	10.5	-35.3023	84.3518	100 - 16.5 - 1.89 - 0.162	http://nonlinear.com/redirect/outbound?p=chemspider&param=30904634	8,10-Dimethoxy-6H-benzo[c]chromene		287.084	1	0.678733	0.898785	0.999516
0.68_287.0840m/z	CSID30907155	M+FA-H	C9H18Cl2N2O	23.8	0	-39.3377	51.5365	100 - 10.7 - 64.6 - 6.88 - 10.7 - 1.12	http://nonlinear.com/redirect/outbound?p=chemspider&param=30907155	(1-(Morpholinomethyl)cyclopropyl)methanamine dihydrochloride		287.084	1	0.678733	0.898785	0.999516
0.68_287.0840m/z	CSID30907267	2M-H	C5H8N2O3	30.6	0	-54.7095	93.3428	100 - 6.34 - 0.787	http://nonlinear.com/redirect/outbound?p=chemspider&param=30907267	4-Methyl-1H-Imidazole-2-Carboxylic Acid Hydrate		287.084	1	0.678733	0.898785	0.999516
0.68_287.0840m/z	CSID30908010	M+FA-H	C9H18Cl2N2O	23.8	0	-39.3377	51.5365	100 - 10.7 - 64.6 - 6.88 - 10.7 - 1.12	http://nonlinear.com/redirect/outbound?p=chemspider&param=30908010	(3S,4S)-4-(1-Piperidinyl)-3-pyrrolidinol dihydrochloride		287.084	1	0.678733	0.898785	0.999516
0.68_287.0840m/z	CSID30908014	M+FA-H	C9H18Cl2N2O	23.8	0	-39.3377	51.5365	100 - 10.7 - 64.6 - 6.88 - 10.7 - 1.12	http://nonlinear.com/redirect/outbound?p=chemspider&param=30908014	(3R,4R)-4-(1-Piperidinyl)tetrahydro-3-furanamine dihydrochloride		287.084	1	0.678733	0.898785	0.999516
0.68_287.0840m/z	CSID30909007	M+FA-H	C15H14O3	32.9	10.5	-35.3023	84.3518	100 - 16.5 - 1.89 - 0.162	http://nonlinear.com/redirect/outbound?p=chemspider&param=30909007	(7R)-8-(Benzyloxy)-7-hydroxy-1,4-octadiyn-3-one		287.084	1	0.678733	0.898785	0.999516
0.68_287.0840m/z	CSID30974097	M-H	C16H16O5	33	8.63	-29.6084	83.0331	100 - 17.7 - 2.5 - 0.257	http://nonlinear.com/redirect/outbound?p=chemspider&param=30974097	Dimethyl 1,2,3,4-tetrahydrodibenzo[b,d]furan-2,3-dicarboxylate		287.084	1	0.678733	0.898785	0.999516
0.68_287.0840m/z	CSID30992446	M+Cl	C17H16O2	36.7	3.02	-1.91148	82.7378	100 - 18.6 - 2.05 - 0.167	http://nonlinear.com/redirect/outbound?p=chemspider&param=30992446	2-Methyl-2-(2-naphthylmethyl)-1,3-cyclopentanedione		287.084	1	0.678733	0.898785	0.999516
0.68_287.0840m/z	CSID31000255	M+Cl	C17H16O2	36.1	0	-1.91148	82.7378	100 - 18.6 - 2.05 - 0.167	http://nonlinear.com/redirect/outbound?p=chemspider&param=31000255	5-Methoxy-3-(4-methylphenyl)-1-indanone		287.084	1	0.678733	0.898785	0.999516
0.68_287.0840m/z	CSID31039889	M+FA-H	C15H14O3	33.1	11.2	-35.3023	84.3518	100 - 16.5 - 1.89 - 0.162	http://nonlinear.com/redirect/outbound?p=chemspider&param=31039889	(3aS,7aS)-3a-(Phenylethynyl)hexahydro-1,3-benzodioxol-2-one		287.084	1	0.678733	0.898785	0.999516
0.68_287.0840m/z	CSID3225	M+FA-H	C15H14O3	33	10.6	-35.3023	84.3518	100 - 16.5 - 1.89 - 0.162	http://nonlinear.com/redirect/outbound?p=chemspider&param=3225	Fenoprofen		287.084	1	0.678733	0.898785	0.999516
0.68_287.0840m/z	CSID3265096	M+FA-H	C15H14O3	30.8	0	-35.3023	84.3518	100 - 16.5 - 1.89 - 0.162	http://nonlinear.com/redirect/outbound?p=chemspider&param=3265096	Ethyl 4'-hydroxy-4-biphenylcarboxylate		287.084	1	0.678733	0.898785	0.999516
0.68_287.0840m/z	CSID3282276	M-H	C13H12N4O4	33.2	0	18.6952	84.7535	100 - 15.8 - 1.99 - 0.184	http://nonlinear.com/redirect/outbound?p=chemspider&param=3282276	MFCD00031330		287.084	1	0.678733	0.898785	0.999516
0.68_287.0840m/z	CSID3284996	M-H	C18H12N2O2	35.2	0	4.71318	81.2972	100 - 20.4 - 2.39 - 0.205	http://nonlinear.com/redirect/outbound?p=chemspider&param=3284996	MFCD00029334		287.084	1	0.678733	0.898785	0.999516
0.68_287.0840m/z	CSID3293501	M+Cl	C12H16N2O4	34.3	0	14.0656	86.2555	100 - 14 - 1.74 - 0.152	http://nonlinear.com/redirect/outbound?p=chemspider&param=3293501	MFCD03548046		287.084	1	0.678733	0.898785	0.999516
0.68_287.0840m/z	CSID3302143	M+FA-H	C15H15OP	36.7	0	-1.20404	84.8159	100 - 16.4 - 1.47	http://nonlinear.com/redirect/outbound?p=chemspider&param=3302143	MFCD00187525		287.084	1	0.678733	0.898785	0.999516
0.68_287.0840m/z	CSID3342444	M+FA-H	C15H14O3	30.8	0	-35.3023	84.3518	100 - 16.5 - 1.89 - 0.162	http://nonlinear.com/redirect/outbound?p=chemspider&param=3342444	MFCD03937580		287.084	1	0.678733	0.898785	0.999516
0.68_287.0840m/z	CSID3342688	M+FA-H	C15H14O3	30.8	0	-35.3023	84.3518	100 - 16.5 - 1.89 - 0.162	http://nonlinear.com/redirect/outbound?p=chemspider&param=3342688	MFCD00096295		287.084	1	0.678733	0.898785	0.999516
0.68_287.0840m/z	CSID3365099	M+Cl	C12H16N2O4	34.3	0	14.0656	86.2555	100 - 14 - 1.74 - 0.152	http://nonlinear.com/redirect/outbound?p=chemspider&param=3365099	MFCD00157249		287.084	1	0.678733	0.898785	0.999516
0.68_287.0840m/z	CSID3366379	M+FA-H	C15H14O3	30.8	0	-35.3023	84.3518	100 - 16.5 - 1.89 - 0.162	http://nonlinear.com/redirect/outbound?p=chemspider&param=3366379	4-((4-METHOXYBENZYL)OXY)BENZALDEHYDE		287.084	1	0.678733	0.898785	0.999516
0.68_287.0840m/z	CSID3366973	M+FA-H	C11H15ClN2O2	30.2	0	14.679	66.4066	100 - 12.9 - 33.1 - 4.2 - 0.38	http://nonlinear.com/redirect/outbound?p=chemspider&param=3366973	MFCD00088237		287.084	1	0.678733	0.898785	0.999516
0.68_287.0840m/z	CSID3389907	M+Cl	C17H16O2	36.1	0	-1.91148	82.7378	100 - 18.6 - 2.05 - 0.167	http://nonlinear.com/redirect/outbound?p=chemspider&param=3389907	MFCD00225574		287.084	1	0.678733	0.898785	0.999516
0.68_287.0840m/z	CSID339332	M+FA-H	C15H14O3	32.8	9.78	-35.3023	84.3518	100 - 16.5 - 1.89 - 0.162	http://nonlinear.com/redirect/outbound?p=chemspider&param=339332	(卤)-Equol		287.084	1	0.678733	0.898785	0.999516
0.68_287.0840m/z	CSID3396288	M+Cl	C11H16N4O3	31.9	0	-30.4769	86.7629	100 - 13.7 - 1.48 - 0.118	http://nonlinear.com/redirect/outbound?p=chemspider&param=3396288	MFCD04122094		287.084	1	0.678733	0.898785	0.999516
0.68_287.0840m/z	CSID3411269	M+FA-H	C11H15ClN2O2	30.2	0	14.679	66.4066	100 - 12.9 - 33.1 - 4.2 - 0.38	http://nonlinear.com/redirect/outbound?p=chemspider&param=3411269	MFCD00089349		287.084	1	0.678733	0.898785	0.999516
0.68_287.0840m/z	CSID3438857	M+Cl	C17H16O2	36.1	0	-1.91148	82.7378	100 - 18.6 - 2.05 - 0.167	http://nonlinear.com/redirect/outbound?p=chemspider&param=3438857	6-Ethyl-4-phenyl-2-chromanone		287.084	1	0.678733	0.898785	0.999516
0.68_287.0840m/z	CSID34443081	M+Cl	C17H16O2	36.5	2.27	-1.91148	82.7378	100 - 18.6 - 2.05 - 0.167	http://nonlinear.com/redirect/outbound?p=chemspider&param=34443081	4-Methoxy-4-methyl-1-(2-naphthyl)-2-pentyn-1-one		287.084	1	0.678733	0.898785	0.999516
0.68_287.0840m/z	CSID3500124	M+FA-H	C15H14O3	32.9	10.5	-35.3023	84.3518	100 - 16.5 - 1.89 - 0.162	http://nonlinear.com/redirect/outbound?p=chemspider&param=3500124	4-Benzyloxy-2-methoxybenzaldehyde		287.084	1	0.678733	0.898785	0.999516
0.68_287.0840m/z	CSID35014515	M+FA-H	C11H14O6	35.5	15.2	27.7245	87.4242	100 - 12.3 - 1.92 - 0.174	http://nonlinear.com/redirect/outbound?p=chemspider&param=35014515	2-(3-Hydroxy-3,4,5,6-tetrahydro-1H-cyclopenta[c]furan-4-yl)-3-methoxy-3-oxopropanoic acid		287.084	1	0.678733	0.898785	0.999516
0.68_287.0840m/z	CSID3506565	M-H	C13H12N4O4	33.2	0	18.6952	84.7535	100 - 15.8 - 1.99 - 0.184	http://nonlinear.com/redirect/outbound?p=chemspider&param=3506565	MFCD02685530		287.084	1	0.678733	0.898785	0.999516
0.68_287.0840m/z	CSID3642114	M-H	C16H16O5	31.3	0	-29.6084	83.0331	100 - 17.7 - 2.5 - 0.257	http://nonlinear.com/redirect/outbound?p=chemspider&param=3642114	MFCD03419097		287.084	1	0.678733	0.898785	0.999516
0.68_287.0840m/z	CSID365209	M+FA-H	C11H15ClN2O2	30.2	0	14.679	66.4066	100 - 12.9 - 33.1 - 4.2 - 0.38	http://nonlinear.com/redirect/outbound?p=chemspider&param=365209	MFCD00088846		287.084	1	0.678733	0.898785	0.999516
0.68_287.0840m/z	CSID365217	M+FA-H	C11H15ClN2O2	30.2	0	14.679	66.4066	100 - 12.9 - 33.1 - 4.2 - 0.38	http://nonlinear.com/redirect/outbound?p=chemspider&param=365217	MFCD00088172		287.084	1	0.678733	0.898785	0.999516
0.68_287.0840m/z	CSID3685484	M+FA-H	C11H15ClN2O2	30.2	0	14.679	66.4066	100 - 12.9 - 33.1 - 4.2 - 0.38	http://nonlinear.com/redirect/outbound?p=chemspider&param=3685484	MFCD00088916		287.084	1	0.678733	0.898785	0.999516
0.68_287.0840m/z	CSID3720031	M+Cl	C12H16N2O4	34.3	0	14.0656	86.2555	100 - 14 - 1.74 - 0.152	http://nonlinear.com/redirect/outbound?p=chemspider&param=3720031	MFCD00157567		287.084	1	0.678733	0.898785	0.999516
0.68_287.0840m/z	CSID3725345	M+FA-H	C11H15ClN2O2	30.2	0	14.679	66.4066	100 - 12.9 - 33.1 - 4.2 - 0.38	http://nonlinear.com/redirect/outbound?p=chemspider&param=3725345	MFCD00267236		287.084	1	0.678733	0.898785	0.999516
0.68_287.0840m/z	CSID3742365	M+FA-H	C15H14O3	30.8	0	-35.3023	84.3518	100 - 16.5 - 1.89 - 0.162	http://nonlinear.com/redirect/outbound?p=chemspider&param=3742365	MFCD00193648		287.084	1	0.678733	0.898785	0.999516
0.68_287.0840m/z	CSID3747	M+FA-H	C15H14O3	30.8	0	-35.3023	84.3518	100 - 16.5 - 1.89 - 0.162	http://nonlinear.com/redirect/outbound?p=chemspider&param=3747	Lapachol		287.084	1	0.678733	0.898785	0.999516
0.68_287.0840m/z	CSID3748	M+FA-H	C15H14O3	32.9	10.5	-35.3023	84.3518	100 - 16.5 - 1.89 - 0.162	http://nonlinear.com/redirect/outbound?p=chemspider&param=3748	LAPACHONE		287.084	1	0.678733	0.898785	0.999516
0.68_287.0840m/z	CSID3784077	M+FA-H	C15H14O3	33	10.6	-35.3023	84.3518	100 - 16.5 - 1.89 - 0.162	http://nonlinear.com/redirect/outbound?p=chemspider&param=3784077	(3-Benzyloxyphenyl)acetic acid		287.084	1	0.678733	0.898785	0.999516
0.68_287.0840m/z	CSID379813	M+FA-H	C15H14O3	30.8	0	-35.3023	84.3518	100 - 16.5 - 1.89 - 0.162	http://nonlinear.com/redirect/outbound?p=chemspider&param=379813	RCL T186856		287.084	1	0.678733	0.898785	0.999516
0.68_287.0840m/z	CSID3805024	2M-H	C6H8O4	35.3	5.88	23.3536	92.8097	100 - 6.73 - 1.01	http://nonlinear.com/redirect/outbound?p=chemspider&param=3805024	MFCD02668073		287.084	1	0.678733	0.898785	0.999516
0.68_287.0840m/z	CSID3805755	M+Cl	C17H16O2	38.3	11	-1.91148	82.7378	100 - 18.6 - 2.05 - 0.167	http://nonlinear.com/redirect/outbound?p=chemspider&param=3805755	MFCD00184354		287.084	1	0.678733	0.898785	0.999516
0.68_287.0840m/z	CSID3830519	M-H	C16H16O5	31.3	0	-29.6084	83.0331	100 - 17.7 - 2.5 - 0.257	http://nonlinear.com/redirect/outbound?p=chemspider&param=3830519	MFCD02059034		287.084	1	0.678733	0.898785	0.999516
0.68_287.0840m/z	CSID3836359	M+Cl	C17H16O2	36.1	0	-1.91148	82.7378	100 - 18.6 - 2.05 - 0.167	http://nonlinear.com/redirect/outbound?p=chemspider&param=3836359	MFCD00195837		287.084	1	0.678733	0.898785	0.999516
0.68_287.0840m/z	CSID388766	2M-H	C6H8O4	35	4.63	23.3536	92.8097	100 - 6.73 - 1.01	http://nonlinear.com/redirect/outbound?p=chemspider&param=388766	2-Methyl-3-methylenesuccinic acid		287.084	1	0.678733	0.898785	0.999516
0.68_287.0840m/z	CSID388932	M+Cl	C12H16N2O4	39.1	23.9	14.0656	86.2555	100 - 14 - 1.74 - 0.152	http://nonlinear.com/redirect/outbound?p=chemspider&param=388932	3-Hydroxyhexobarbital		287.084	1	0.678733	0.898785	0.999516
0.68_287.0840m/z	CSID390738	M-H	C16H16O5	31.3	0	-29.6084	83.0331	100 - 17.7 - 2.5 - 0.257	http://nonlinear.com/redirect/outbound?p=chemspider&param=390738	Asebogenin		287.084	1	0.678733	0.898785	0.999516
0.68_287.0840m/z	CSID391058	M+FA-H	C15H14O3	33	10.8	-35.3023	84.3518	100 - 16.5 - 1.89 - 0.162	http://nonlinear.com/redirect/outbound?p=chemspider&param=391058	7-Methoxy-9,10-dihydro-2,5-phenanthrenediol		287.084	1	0.678733	0.898785	0.999516
0.68_287.0840m/z	CSID391060	M+FA-H	C15H14O3	33	10.8	-35.3023	84.3518	100 - 16.5 - 1.89 - 0.162	http://nonlinear.com/redirect/outbound?p=chemspider&param=391060	Hircinol		287.084	1	0.678733	0.898785	0.999516
0.68_287.0840m/z	CSID391929	M-H	C16H16O5	34.4	15.5	-29.6084	83.0331	100 - 17.7 - 2.5 - 0.257	http://nonlinear.com/redirect/outbound?p=chemspider&param=391929	5-Deoxodihydrokalafungin		287.084	1	0.678733	0.898785	0.999516
0.68_287.0840m/z	CSID403225	M+Cl	C17H16O2	36.1	0	-1.91148	82.7378	100 - 18.6 - 2.05 - 0.167	http://nonlinear.com/redirect/outbound?p=chemspider&param=403225	MFCD18429798		287.084	1	0.678733	0.898785	0.999516
0.68_287.0840m/z	CSID40884	M+Cl	C12H16N2O4	34.3	0	14.0656	86.2555	100 - 14 - 1.74 - 0.152	http://nonlinear.com/redirect/outbound?p=chemspider&param=40884	1,4-Phenylene bis(dimethylcarbamate)		287.084	1	0.678733	0.898785	0.999516
0.68_287.0840m/z	CSID4142693	2M-H	C6H9ClN2	33.8	0	1.32535	70.4915	100 - 7.32 - 32.2 - 2.34	http://nonlinear.com/redirect/outbound?p=chemspider&param=4142693	5-(Chloromethyl)-1,3-dimethyl-1H-pyrazole		287.084	1	0.678733	0.898785	0.999516
0.68_287.0840m/z	CSID420739	M-H	C16H16O5	34.2	14.4	-29.6084	83.0331	100 - 17.7 - 2.5 - 0.257	http://nonlinear.com/redirect/outbound?p=chemspider&param=420739	Shikonin		287.084	1	0.678733	0.898785	0.999516
0.68_287.0840m/z	CSID4229251	M+FA-H	C15H14O3	34.6	18.8	-35.3023	84.3518	100 - 16.5 - 1.89 - 0.162	http://nonlinear.com/redirect/outbound?p=chemspider&param=4229251	MFCD04039906		287.084	1	0.678733	0.898785	0.999516
0.68_287.0840m/z	CSID4236596	M+Cl	C12H16N2O4	34.3	0	14.0656	86.2555	100 - 14 - 1.74 - 0.152	http://nonlinear.com/redirect/outbound?p=chemspider&param=4236596	MFCD00026424		287.084	1	0.678733	0.898785	0.999516
0.68_287.0840m/z	CSID4238039	M+Cl	C11H16N4O3	31.9	0	-30.4769	86.7629	100 - 13.7 - 1.48 - 0.118	http://nonlinear.com/redirect/outbound?p=chemspider&param=4238039	MFCD00025123		287.084	1	0.678733	0.898785	0.999516
0.68_287.0840m/z	CSID4268056	M+Cl	C10H21O5P	36	0	7.52873	88.5097	100 - 11.2 - 1.6 - 0.133	http://nonlinear.com/redirect/outbound?p=chemspider&param=4268056	MFCD01249739		287.084	1	0.678733	0.898785	0.999516
0.68_287.0840m/z	CSID4269617	M+FA-H	C11H15ClN2O2	30.2	0	14.679	66.4066	100 - 12.9 - 33.1 - 4.2 - 0.38	http://nonlinear.com/redirect/outbound?p=chemspider&param=4269617	MFCD01532485		287.084	1	0.678733	0.898785	0.999516
0.68_287.0840m/z	CSID430207	M+Cl	C17H16O2	36.1	0	-1.91148	82.7378	100 - 18.6 - 2.05 - 0.167	http://nonlinear.com/redirect/outbound?p=chemspider&param=430207	4-METHOXY-4'-METHYLCHALCONE		287.084	1	0.678733	0.898785	0.999516
0.68_287.0840m/z	CSID4325508	M+FA-H	C15H14O3	32.8	9.78	-35.3023	84.3518	100 - 16.5 - 1.89 - 0.162	http://nonlinear.com/redirect/outbound?p=chemspider&param=4325508	Methyl 2'-methoxy-4-biphenylcarboxylate		287.084	1	0.678733	0.898785	0.999516
0.68_287.0840m/z	CSID4361835	M+FA-H	C11H15ClN2O2	30.2	0	14.679	66.4066	100 - 12.9 - 33.1 - 4.2 - 0.38	http://nonlinear.com/redirect/outbound?p=chemspider&param=4361835	MFCD02675287		287.084	1	0.678733	0.898785	0.999516
0.68_287.0840m/z	CSID4410675	M+FA-H	C15H14O3	30.8	0	-35.3023	84.3518	100 - 16.5 - 1.89 - 0.162	http://nonlinear.com/redirect/outbound?p=chemspider&param=4410675	taraxacin		287.084	1	0.678733	0.898785	0.999516
0.68_287.0840m/z	CSID4436352	2M-H	C6H8O4	35.1	5.18	23.3536	92.8097	100 - 6.73 - 1.01	http://nonlinear.com/redirect/outbound?p=chemspider&param=4436352	Dimethyl maleate		287.084	1	0.678733	0.898785	0.999516
0.68_287.0840m/z	CSID44436745	M+Cl	C11H16N4O3	39.4	37.3	-30.4769	86.7629	100 - 13.7 - 1.48 - 0.118	http://nonlinear.com/redirect/outbound?p=chemspider&param=44436745	{1-[(1-Methyl-1H-imidazol-2-yl)methyl]-3-oxo-2-piperazinyl}acetic acid		287.084	1	0.678733	0.898785	0.999516
0.68_287.0840m/z	CSID4444114	2M-H	C6H8O4	34.4	1.42	23.3536	92.8097	100 - 6.73 - 1.01	http://nonlinear.com/redirect/outbound?p=chemspider&param=4444114	(3Z)-4,6,6-Trihydroxy-3,5-hexadien-2-one		287.084	1	0.678733	0.898785	0.999516
0.68_287.0840m/z	CSID4445137	M+Cl	C17H16O2	36.1	0	-1.91148	82.7378	100 - 18.6 - 2.05 - 0.167	http://nonlinear.com/redirect/outbound?p=chemspider&param=4445137	4,4'-[(1Z,3S)-1,4-Pentadiene-1,3-diyl]diphenol		287.084	1	0.678733	0.898785	0.999516
0.68_287.0840m/z	CSID4475891	M+FA-H	C15H14O3	30.8	0	-35.3023	84.3518	100 - 16.5 - 1.89 - 0.162	http://nonlinear.com/redirect/outbound?p=chemspider&param=4475891	2,3-Dihydroxy-1,3-diphenyl-1-propanone		287.084	1	0.678733	0.898785	0.999516
0.68_287.0840m/z	CSID4481994	2M+FA-H	C7H7NO	28.6	0.861	-81.6895	92.1292	100 - 8.05 - 0.488	http://nonlinear.com/redirect/outbound?p=chemspider&param=4481994	(Z)-Benzaldoxime		287.084	1	0.678733	0.898785	0.999516
0.68_287.0840m/z	CSID4482130	2M+FA-H	C7H7NO	28.6	0.861	-81.6895	92.1292	100 - 8.05 - 0.488	http://nonlinear.com/redirect/outbound?p=chemspider&param=4482130	(E)-Benzaldoxime		287.084	1	0.678733	0.898785	0.999516
0.68_287.0840m/z	CSID4483790	M-H	C16H16O5	31.3	0	-29.6084	83.0331	100 - 17.7 - 2.5 - 0.257	http://nonlinear.com/redirect/outbound?p=chemspider&param=4483790	3-(7-Hydroxy-3,4-dihydro-2H-chromen-3-yl)-6-methoxy-1,2-benzenediol		287.084	1	0.678733	0.898785	0.999516
0.68_287.0840m/z	CSID4483799	M-H	C16H16O5	31.3	0	-29.6084	83.0331	100 - 17.7 - 2.5 - 0.257	http://nonlinear.com/redirect/outbound?p=chemspider&param=4483799	4-(7-Hydroxy-3,4-dihydro-2H-chromen-3-yl)-2-methoxy-1,3-benzenediol		287.084	1	0.678733	0.898785	0.999516
0.68_287.0840m/z	CSID4483963	M+FA-H	C12H10N4O2	39.1	30.8	22.1807	86.1015	100 - 14.6 - 1.41 - 0.102	http://nonlinear.com/redirect/outbound?p=chemspider&param=4483963	Lumichrome		287.084	1	0.678733	0.898785	0.999516
0.68_287.0840m/z	CSID4501394	M-H	C17H12N4O	30.4	0	-34.2698	81.7745	100 - 20 - 2.11 - 0.155	http://nonlinear.com/redirect/outbound?p=chemspider&param=4501394	N-{(E)-[5-(1-Naphthyl)-2-furyl]methylene}-4H-1,2,4-triazol-4-amine		287.084	1	0.678733	0.898785	0.999516
0.68_287.0840m/z	CSID4508880	2M-H	C6H8O4	34.4	1.27	23.3536	92.8097	100 - 6.73 - 1.01	http://nonlinear.com/redirect/outbound?p=chemspider&param=4508880	1723581		287.084	1	0.678733	0.898785	0.999516
0.68_287.0840m/z	CSID4510650	2M-H	C6H8O4	34.5	2.15	23.3536	92.8097	100 - 6.73 - 1.01	http://nonlinear.com/redirect/outbound?p=chemspider&param=4510650	Ethyl maleate		287.084	1	0.678733	0.898785	0.999516
0.68_287.0840m/z	CSID4511136	2M-H	C6H8O4	34.5	2.15	23.3536	92.8097	100 - 6.73 - 1.01	http://nonlinear.com/redirect/outbound?p=chemspider&param=4511136	(2E)-2-Ethyl-2-butenedioic acid		287.084	1	0.678733	0.898785	0.999516
0.68_287.0840m/z	CSID4513971	2M-H	C6H8O4	34.5	2.15	23.3536	92.8097	100 - 6.73 - 1.01	http://nonlinear.com/redirect/outbound?p=chemspider&param=4513971	1723588		287.084	1	0.678733	0.898785	0.999516
0.68_287.0840m/z	CSID4520510	M+Cl	C17H16O2	36.1	0	-1.91148	82.7378	100 - 18.6 - 2.05 - 0.167	http://nonlinear.com/redirect/outbound?p=chemspider&param=4520510	2863		287.084	1	0.678733	0.898785	0.999516
0.68_287.0840m/z	CSID4521380	M+Cl	C17H16O2	36.1	0	-1.91148	82.7378	100 - 18.6 - 2.05 - 0.167	http://nonlinear.com/redirect/outbound?p=chemspider&param=4521380	Cinnamyl alpha-toluate		287.084	1	0.678733	0.898785	0.999516
0.68_287.0840m/z	CSID453504	M+FA-H	C15H14O3	33	10.6	-35.3023	84.3518	100 - 16.5 - 1.89 - 0.162	http://nonlinear.com/redirect/outbound?p=chemspider&param=453504	(2-Benzyloxyphenyl)acetic acid		287.084	1	0.678733	0.898785	0.999516
0.68_287.0840m/z	CSID45395803	M+Cl	C12H16N2O4	35.6	6.61	14.0656	86.2555	100 - 14 - 1.74 - 0.152	http://nonlinear.com/redirect/outbound?p=chemspider&param=45395803	3-Amino-5-({[(2-methyl-2-propanyl)oxy]carbonyl}amino)benzoic acid		287.084	1	0.678733	0.898785	0.999516
0.68_287.0840m/z	CSID454279	M+Cl	C17H16O2	36.1	0	-1.91148	82.7378	100 - 18.6 - 2.05 - 0.167	http://nonlinear.com/redirect/outbound?p=chemspider&param=454279	Methyl 1,2-diphenylcyclopropanecarboxylate		287.084	1	0.678733	0.898785	0.999516
0.68_287.0840m/z	CSID4573599	2M-H	C6H8O4	34.2	0.652	23.3536	92.8097	100 - 6.73 - 1.01	http://nonlinear.com/redirect/outbound?p=chemspider&param=4573599	triacetic acid		287.084	1	0.678733	0.898785	0.999516
0.68_287.0840m/z	CSID4582840	M+FA-H	C15H14O3	32.8	9.78	-35.3023	84.3518	100 - 16.5 - 1.89 - 0.162	http://nonlinear.com/redirect/outbound?p=chemspider&param=4582840	Pinostilbene		287.084	1	0.678733	0.898785	0.999516
0.68_287.0840m/z	CSID4593326	M+Cl	C12H16N2O4	35.1	4.11	14.0656	86.2555	100 - 14 - 1.74 - 0.152	http://nonlinear.com/redirect/outbound?p=chemspider&param=4593326	Tyr-Ala		287.084	1	0.678733	0.898785	0.999516
0.68_287.0840m/z	CSID4660330	M+FA-H	C12H10N4O2	32.9	0	22.1807	86.1015	100 - 14.6 - 1.41 - 0.102	http://nonlinear.com/redirect/outbound?p=chemspider&param=4660330	MFCD01038787		287.084	1	0.678733	0.898785	0.999516
0.68_287.0840m/z	CSID4698424	M-H	C16H16O5	31.3	0	-29.6084	83.0331	100 - 17.7 - 2.5 - 0.257	http://nonlinear.com/redirect/outbound?p=chemspider&param=4698424	MFCD04122539		287.084	1	0.678733	0.898785	0.999516
0.68_287.0840m/z	CSID4725576	M-H	C16H16O5	31.3	0	-29.6084	83.0331	100 - 17.7 - 2.5 - 0.257	http://nonlinear.com/redirect/outbound?p=chemspider&param=4725576	MFCD04122538		287.084	1	0.678733	0.898785	0.999516
0.68_287.0840m/z	CSID48061167	2M-H	C[13]6C[12]H6O3	33.9	11.8	-43.0615	92.0552	100 - 7.75 - 0.876	http://nonlinear.com/redirect/outbound?p=chemspider&param=48061167	MFCD01075598		287.084	1	0.678733	0.898785	0.999516
0.68_287.0840m/z	CSID4872094	2M+FA-H	C7H7NO	28.4	0	-81.6895	92.1292	100 - 8.05 - 0.488	http://nonlinear.com/redirect/outbound?p=chemspider&param=4872094	MFCD03931696		287.084	1	0.678733	0.898785	0.999516
0.68_287.0840m/z	CSID4887292	M+Cl	C17H16O2	36.1	0	-1.91148	82.7378	100 - 18.6 - 2.05 - 0.167	http://nonlinear.com/redirect/outbound?p=chemspider&param=4887292	3610772		287.084	1	0.678733	0.898785	0.999516
0.68_287.0840m/z	CSID4897953	2M-H	C6H8O4	34.2	0.571	23.3536	92.8097	100 - 6.73 - 1.01	http://nonlinear.com/redirect/outbound?p=chemspider&param=4897953	(E)-2-methyl-2-Pentenedioic acid		287.084	1	0.678733	0.898785	0.999516
0.68_287.0840m/z	CSID49072556	M+Cl	C10H20ClN2O3	27.1	0	-37.739	66.9257	100 - 11.9 - 33.2 - 3.89 - 0.41	http://nonlinear.com/redirect/outbound?p=chemspider&param=49072556	MFCD08436961		287.084	1	0.678733	0.898785	0.999516
0.68_287.0840m/z	CSID4942974	M-H	C18H12N2O2	35.2	0	4.71318	81.2972	100 - 20.4 - 2.39 - 0.205	http://nonlinear.com/redirect/outbound?p=chemspider&param=4942974	UK-5099		287.084	1	0.678733	0.898785	0.999516
0.68_287.0840m/z	CSID4943136	M+Cl	C17H16O2	36.1	0	-1.91148	82.7378	100 - 18.6 - 2.05 - 0.167	http://nonlinear.com/redirect/outbound?p=chemspider&param=4943136	4,4'-(1E,3R)-penta-1,4-diene-1,3-diyldiphenol		287.084	1	0.678733	0.898785	0.999516
0.68_287.0840m/z	CSID497607	M+Cl	C12H16N2O4	34.3	0	14.0656	86.2555	100 - 14 - 1.74 - 0.152	http://nonlinear.com/redirect/outbound?p=chemspider&param=497607	Ala-Tyr		287.084	1	0.678733	0.898785	0.999516
0.68_287.0840m/z	CSID4984186	M+FA-H	C12H10N4O2	32.9	0	22.1807	86.1015	100 - 14.6 - 1.41 - 0.102	http://nonlinear.com/redirect/outbound?p=chemspider&param=4984186	MFCD01957553		287.084	1	0.678733	0.898785	0.999516
0.68_287.0840m/z	CSID5019	M-H	C16H16O5	31.3	0	-29.6084	83.0331	100 - 17.7 - 2.5 - 0.257	http://nonlinear.com/redirect/outbound?p=chemspider&param=5019	Shikalkin		287.084	1	0.678733	0.898785	0.999516
0.68_287.0840m/z	CSID5024369	2M-H	C6H8O4	36.7	12.8	23.3536	92.8097	100 - 6.73 - 1.01	http://nonlinear.com/redirect/outbound?p=chemspider&param=5024369	2047669		287.084	1	0.678733	0.898785	0.999516
0.68_287.0840m/z	CSID509798	M+FA-H	C15H14O3	30.8	0	-35.3023	84.3518	100 - 16.5 - 1.89 - 0.162	http://nonlinear.com/redirect/outbound?p=chemspider&param=509798	1-(2,4-Dihydroxyphenyl)-3-phenyl-1-propanone		287.084	1	0.678733	0.898785	0.999516
0.68_287.0840m/z	CSID510576	M-H	C17H17ClO2	32.1	0	-1.64246	62.7083	100 - 18.7 - 34 - 6.13 - 0.667	http://nonlinear.com/redirect/outbound?p=chemspider&param=510576	MFCD00124352		287.084	1	0.678733	0.898785	0.999516
0.68_287.0840m/z	CSID519424	M+FA-H	C15H14O3	30.8	0	-35.3023	84.3518	100 - 16.5 - 1.89 - 0.162	http://nonlinear.com/redirect/outbound?p=chemspider&param=519424	(benzhydryloxy)acetic acid		287.084	1	0.678733	0.898785	0.999516
0.68_287.0840m/z	CSID5374141	M+Cl	C12H16N2O4	36.1	8.76	14.0656	86.2555	100 - 14 - 1.74 - 0.152	http://nonlinear.com/redirect/outbound?p=chemspider&param=5374141	Z-THR-NH2		287.084	1	0.678733	0.898785	0.999516
0.68_287.0840m/z	CSID5381835	M+Cl	C12H16N2O4	34.3	0	14.0656	86.2555	100 - 14 - 1.74 - 0.152	http://nonlinear.com/redirect/outbound?p=chemspider&param=5381835	2288043		287.084	1	0.678733	0.898785	0.999516
0.68_287.0840m/z	CSID54924	2M-H	C6H8ClN2	33.8	0	1.32535	70.4995	100 - 7.31 - 32.2 - 2.34	http://nonlinear.com/redirect/outbound?p=chemspider&param=54924	MV9000000		287.084	1	0.678733	0.898785	0.999516
0.68_287.0840m/z	CSID55267	M+FA-H	C15H14O3	32.9	10.5	-35.3023	84.3518	100 - 16.5 - 1.89 - 0.162	http://nonlinear.com/redirect/outbound?p=chemspider&param=55267	2535		287.084	1	0.678733	0.898785	0.999516
0.68_287.0840m/z	CSID553171	2M-H	C6H8O4	35.1	5.18	23.3536	92.8097	100 - 6.73 - 1.01	http://nonlinear.com/redirect/outbound?p=chemspider&param=553171	Dimethyl fumarate		287.084	1	0.678733	0.898785	0.999516
0.68_287.0840m/z	CSID5585	M+FA-H	C10H14N2O5	39.8	29.6	-18.6645	87.938	100 - 11.9 - 1.68 - 0.143	http://nonlinear.com/redirect/outbound?p=chemspider&param=5585	Thymidine		287.084	1	0.678733	0.898785	0.999516
0.68_287.0840m/z	CSID55988	M+FA-H	C10H14N2O5	37	15.8	-18.6645	87.938	100 - 11.9 - 1.68 - 0.143	http://nonlinear.com/redirect/outbound?p=chemspider&param=55988	HC Yellow No. 4		287.084	1	0.678733	0.898785	0.999516
0.68_287.0840m/z	CSID56124	M+FA-H	C15H14O3	32.9	10.5	-35.3023	84.3518	100 - 16.5 - 1.89 - 0.162	http://nonlinear.com/redirect/outbound?p=chemspider&param=56124	2868		287.084	1	0.678733	0.898785	0.999516
0.68_287.0840m/z	CSID571029	M+FA-H	C15H14O3	33.8	14.9	-35.3023	84.3518	100 - 16.5 - 1.89 - 0.162	http://nonlinear.com/redirect/outbound?p=chemspider&param=571029	4,5-Bisphenol-o-quinone		287.084	1	0.678733	0.898785	0.999516
0.68_287.0840m/z	CSID5731180	2M-H	C5H8N2O3	30.6	0	-54.7095	93.3428	100 - 6.34 - 0.787	http://nonlinear.com/redirect/outbound?p=chemspider&param=5731180	MFCD00237615		287.084	1	0.678733	0.898785	0.999516
0.68_287.0840m/z	CSID57615429	M+FA-H	C11H14O6	38.2	28.9	27.7245	87.4242	100 - 12.3 - 1.92 - 0.174	http://nonlinear.com/redirect/outbound?p=chemspider&param=57615429	MFCD12974021		287.084	1	0.678733	0.898785	0.999516
0.68_287.0840m/z	CSID57695	M+Cl	C11H16N4O3	37.2	26.3	-30.4769	86.7629	100 - 13.7 - 1.48 - 0.118	http://nonlinear.com/redirect/outbound?p=chemspider&param=57695	MFCD02656390		287.084	1	0.678733	0.898785	0.999516
0.68_287.0840m/z	CSID580813	M+FA-H	C15H14O3	30.8	0	-35.3023	84.3518	100 - 16.5 - 1.89 - 0.162	http://nonlinear.com/redirect/outbound?p=chemspider&param=580813	Benzyl L-(+)-mandelate		287.084	1	0.678733	0.898785	0.999516
0.68_287.0840m/z	CSID581477	M+Cl	C12H16N2O4	34.3	0	14.0656	86.2555	100 - 14 - 1.74 - 0.152	http://nonlinear.com/redirect/outbound?p=chemspider&param=581477	MFCD00224370		287.084	1	0.678733	0.898785	0.999516
0.68_287.0840m/z	CSID58824134	M+FA-H	C9H18Cl2N2O	23.8	0	-39.3377	51.5365	100 - 10.7 - 64.6 - 6.88 - 10.7 - 1.12	http://nonlinear.com/redirect/outbound?p=chemspider&param=58824134	(7R,8aS)-3,3-Dimethyloctahydropyrrolo[1,2-a]pyrazin-7-ol dihydrochloride		287.084	1	0.678733	0.898785	0.999516
0.68_287.0840m/z	CSID59053992	M-H	C16H16O5	31.3	0	-29.6084	83.0331	100 - 17.7 - 2.5 - 0.257	http://nonlinear.com/redirect/outbound?p=chemspider&param=59053992	3-(2-Hydroxy-4-methoxyphenyl)-2,3-dihydro-7H-chromen-7-one hydrate (1:1)		287.084	1	0.678733	0.898785	0.999516
0.68_287.0840m/z	CSID59546	M+FA-H	C15H14O3	32.9	10.5	-35.3023	84.3518	100 - 16.5 - 1.89 - 0.162	http://nonlinear.com/redirect/outbound?p=chemspider&param=59546	methyl benzilate		287.084	1	0.678733	0.898785	0.999516
0.68_287.0840m/z	CSID600421	M-H	C16H16O5	31.3	0	-29.6084	83.0331	100 - 17.7 - 2.5 - 0.257	http://nonlinear.com/redirect/outbound?p=chemspider&param=600421	2',4'-Dihydroxy-2-(3',4'-dimethoxyphenyl)acetophenone		287.084	1	0.678733	0.898785	0.999516
0.68_287.0840m/z	CSID60742320	2M-H	C6H8O4	35.3	5.83	23.3536	92.8097	100 - 6.73 - 1.01	http://nonlinear.com/redirect/outbound?p=chemspider&param=60742320	MFCD18431690		287.084	1	0.678733	0.898785	0.999516
0.68_287.0840m/z	CSID61553	2M+FA-H	C7H7NO	28.4	0	-81.6895	92.1292	100 - 8.05 - 0.488	http://nonlinear.com/redirect/outbound?p=chemspider&param=61553	Formylaniline		287.084	1	0.678733	0.898785	0.999516
0.68_287.0840m/z	CSID617092	M+FA-H	C15H14O3	30.8	0	-35.3023	84.3518	100 - 16.5 - 1.89 - 0.162	http://nonlinear.com/redirect/outbound?p=chemspider&param=617092	MFCD01881113		287.084	1	0.678733	0.898785	0.999516
0.68_287.0840m/z	CSID620646	M+Cl	C12H16N2O4	34.3	0	14.0656	86.2555	100 - 14 - 1.74 - 0.152	http://nonlinear.com/redirect/outbound?p=chemspider&param=620646	MFCD01216433		287.084	1	0.678733	0.898785	0.999516
0.68_287.0840m/z	CSID620651	M+Cl	C12H16N2O4	34.3	0	14.0656	86.2555	100 - 14 - 1.74 - 0.152	http://nonlinear.com/redirect/outbound?p=chemspider&param=620651	MFCD01216452		287.084	1	0.678733	0.898785	0.999516
0.68_287.0840m/z	CSID62446	M+FA-H	C15H14O3	30.8	0	-35.3023	84.3518	100 - 16.5 - 1.89 - 0.162	http://nonlinear.com/redirect/outbound?p=chemspider&param=62446	MFCD00053682		287.084	1	0.678733	0.898785	0.999516
0.68_287.0840m/z	CSID626455	M-H	C16H16O5	31.3	0	-29.6084	83.0331	100 - 17.7 - 2.5 - 0.257	http://nonlinear.com/redirect/outbound?p=chemspider&param=626455	(4-METHYL-6-OXO-7,8,9,10-TETRAHYDRO-6H-BENZO(C)CHROMEN-3-YLOXY)-ACETIC ACID		287.084	1	0.678733	0.898785	0.999516
0.68_287.0840m/z	CSID62830129	M+FA-H	C15H14O3	32.9	10.5	-35.3023	84.3518	100 - 16.5 - 1.89 - 0.162	http://nonlinear.com/redirect/outbound?p=chemspider&param=62830129	3-(2,4-Dihydroxyphenyl)-1-phenyl-1-propanone		287.084	1	0.678733	0.898785	0.999516
0.68_287.0840m/z	CSID62884416	M+FA-H	C15H14O3	32.9	10.5	-35.3023	84.3518	100 - 16.5 - 1.89 - 0.162	http://nonlinear.com/redirect/outbound?p=chemspider&param=62884416	3-(3,4-Dihydroxyphenyl)-1-phenyl-1-propanone		287.084	1	0.678733	0.898785	0.999516
0.68_287.0840m/z	CSID62915498	M+FA-H	C15H14O3	33	10.6	-35.3023	84.3518	100 - 16.5 - 1.89 - 0.162	http://nonlinear.com/redirect/outbound?p=chemspider&param=62915498	MFCD18207427		287.084	1	0.678733	0.898785	0.999516
0.68_287.0840m/z	CSID634308	M-H	C16H16O5	31.3	0	-29.6084	83.0331	100 - 17.7 - 2.5 - 0.257	http://nonlinear.com/redirect/outbound?p=chemspider&param=634308	(3-METHYL-6-OXO-7,8,9,10-TETRAHYDRO-6H-BENZO(C)CHROMEN-1-YLOXY)-ACETIC ACID		287.084	1	0.678733	0.898785	0.999516
0.68_287.0840m/z	CSID63902	2M+FA-H	C7H7NO	28.4	0	-81.6895	92.1292	100 - 8.05 - 0.488	http://nonlinear.com/redirect/outbound?p=chemspider&param=63902	6-methylpicolinaldehyde		287.084	1	0.678733	0.898785	0.999516
0.68_287.0840m/z	CSID64706	M+FA-H	C15H14O3	32.8	9.78	-35.3023	84.3518	100 - 16.5 - 1.89 - 0.162	http://nonlinear.com/redirect/outbound?p=chemspider&param=64706	mexenone		287.084	1	0.678733	0.898785	0.999516
0.68_287.0840m/z	CSID65323380	M-H	C17H12N4O	30.4	0	-34.2698	81.7745	100 - 20 - 2.11 - 0.155	http://nonlinear.com/redirect/outbound?p=chemspider&param=65323380	(2E)-2-Cyano-3-[3-(1H-indazol-4-yl)phenyl]acrylamide		287.084	1	0.678733	0.898785	0.999516
0.68_287.0840m/z	CSID65326587	2M+FA-H	C7H7NO	32.2	19.1	-81.6895	92.1292	100 - 8.05 - 0.488	http://nonlinear.com/redirect/outbound?p=chemspider&param=65326587	2-Ethoxy-3,4-didehydropyridine		287.084	1	0.678733	0.898785	0.999516
0.68_287.0840m/z	CSID65327000	M-H	C17H17ClO2	32.1	0	-1.64246	62.7083	100 - 18.7 - 34 - 6.13 - 0.667	http://nonlinear.com/redirect/outbound?p=chemspider&param=65327000	5-(4-Chlorobenzyl)-1-methyl-3,4,4a,5-tetrahydro-6H-isochromen-6-one		287.084	1	0.678733	0.898785	0.999516
0.68_287.0840m/z	CSID65430	M-H	C16H16O5	34.2	14.4	-29.6084	83.0331	100 - 17.7 - 2.5 - 0.257	http://nonlinear.com/redirect/outbound?p=chemspider&param=65430	(-)-Alkannin		287.084	1	0.678733	0.898785	0.999516
0.68_287.0840m/z	CSID67490778	M-H	C16H16O5	33.1	9.09	-29.6084	83.0331	100 - 17.7 - 2.5 - 0.257	http://nonlinear.com/redirect/outbound?p=chemspider&param=67490778	4-(7-Hydroxy-5-methoxy-3,4-dihydro-2H-chromen-3-yl)-1,3-benzenediol		287.084	1	0.678733	0.898785	0.999516
0.68_287.0840m/z	CSID6765	M+FA-H	C15H14O3	32.8	9.78	-35.3023	84.3518	100 - 16.5 - 1.89 - 0.162	http://nonlinear.com/redirect/outbound?p=chemspider&param=6765	DMBP		287.084	1	0.678733	0.898785	0.999516
0.68_287.0840m/z	CSID678928	M-H	C18H12N2O2	35.2	0	4.71318	81.2972	100 - 20.4 - 2.39 - 0.205	http://nonlinear.com/redirect/outbound?p=chemspider&param=678928	MFCD00409070		287.084	1	0.678733	0.898785	0.999516
0.68_287.0840m/z	CSID68034	M+FA-H	C15H14O3	32.9	10.5	-35.3023	84.3518	100 - 16.5 - 1.89 - 0.162	http://nonlinear.com/redirect/outbound?p=chemspider&param=68034	benzylvanillin		287.084	1	0.678733	0.898785	0.999516
0.68_287.0840m/z	CSID68265	2M-H	C6H8O4	34.9	3.93	23.3536	92.8097	100 - 6.73 - 1.01	http://nonlinear.com/redirect/outbound?p=chemspider&param=68265	Allylmalonic acid		287.084	1	0.678733	0.898785	0.999516
0.68_287.0840m/z	CSID68963	M+FA-H	C9H20ClO3P	31.9	0	7.80935	68.1417	100 - 10.1 - 33 - 3.3 - 0.347	http://nonlinear.com/redirect/outbound?p=chemspider&param=68963	MFCD00018880		287.084	1	0.678733	0.898785	0.999516
0.68_287.0840m/z	CSID69448	M+FA-H	C15H14O3	32.9	10.5	-35.3023	84.3518	100 - 16.5 - 1.89 - 0.162	http://nonlinear.com/redirect/outbound?p=chemspider&param=69448	Dibenzyl carbonate		287.084	1	0.678733	0.898785	0.999516
0.68_287.0840m/z	CSID69704	2M-H	C7H4N4	35.3	0	14.0368	91.3686	100 - 9.08 - 0.368	http://nonlinear.com/redirect/outbound?p=chemspider&param=69704	TZ6900000		287.084	1	0.678733	0.898785	0.999516
0.68_287.0840m/z	CSID7002	2M-H	C6H8O4	37.7	17.9	23.3536	92.8097	100 - 6.73 - 1.01	http://nonlinear.com/redirect/outbound?p=chemspider&param=7002	lactide		287.084	1	0.678733	0.898785	0.999516
0.68_287.0840m/z	CSID704998	M+FA-H	C15H14O3	30.8	0	-35.3023	84.3518	100 - 16.5 - 1.89 - 0.162	http://nonlinear.com/redirect/outbound?p=chemspider&param=704998	MFCD01995507		287.084	1	0.678733	0.898785	0.999516
0.68_287.0840m/z	CSID70963	2M-H	C6H9ClN2	33.8	0	1.32535	70.4915	100 - 7.32 - 32.2 - 2.34	http://nonlinear.com/redirect/outbound?p=chemspider&param=70963	5-CHLORO-1-ETHYL-2-METHYLIMIDAZOLE		287.084	1	0.678733	0.898785	0.999516
0.68_287.0840m/z	CSID71080103	M+FA-H	C10H14ClN4O	27.8	0	-31.7748	66.8026	100 - 12.5 - 32.9 - 4.04 - 0.297	http://nonlinear.com/redirect/outbound?p=chemspider&param=71080103	2-imino-4-methyl-5,6,7,8-tetrahydro-1(2H)-quinazolinecarboxamide hydrochloride		287.084	1	0.678733	0.898785	0.999516
0.68_287.0840m/z	CSID71081192	M+Cl	C10H20ClN2O3	27.1	0	-37.739	66.9257	100 - 11.9 - 33.2 - 3.89 - 0.41	http://nonlinear.com/redirect/outbound?p=chemspider&param=71081192	MFCD03940154		287.084	1	0.678733	0.898785	0.999516
0.68_287.0840m/z	CSID71081843	M+Cl	C12H16N2O4	34.7	1.74	14.0656	86.2555	100 - 14 - 1.74 - 0.152	http://nonlinear.com/redirect/outbound?p=chemspider&param=71081843	MFCD20133612		287.084	1	0.678733	0.898785	0.999516
0.68_287.0840m/z	CSID71082505	M-H	C16H16O5	33.3	9.97	-29.6084	83.0331	100 - 17.7 - 2.5 - 0.257	http://nonlinear.com/redirect/outbound?p=chemspider&param=71082505	MFCD18429669		287.084	1	0.678733	0.898785	0.999516
0.68_287.0840m/z	CSID71082750	M-H	C16H16O5	31.3	0	-29.6084	83.0331	100 - 17.7 - 2.5 - 0.257	http://nonlinear.com/redirect/outbound?p=chemspider&param=71082750	MFCD18430283		287.084	1	0.678733	0.898785	0.999516
0.68_287.0840m/z	CSID715792	2M-H	C7H4N4	35.3	0	14.0368	91.3686	100 - 9.08 - 0.368	http://nonlinear.com/redirect/outbound?p=chemspider&param=715792	pyrazolo[1,5-a]pyrimidine-3-carbonitrile		287.084	1	0.678733	0.898785	0.999516
0.68_287.0840m/z	CSID72114	M+FA-H	C16H15Cl	34.2	9.77	-1.95997	63.6973	100 - 17.5 - 33.4 - 5.66 - 0.461	http://nonlinear.com/redirect/outbound?p=chemspider&param=72114	MFCD18431301		287.084	1	0.678733	0.898785	0.999516
0.68_287.0840m/z	CSID724143	M+FA-H	C15H14O3	30.8	0	-35.3023	84.3518	100 - 16.5 - 1.89 - 0.162	http://nonlinear.com/redirect/outbound?p=chemspider&param=724143	MFCD01995486		287.084	1	0.678733	0.898785	0.999516
0.68_287.0840m/z	CSID72646	M+Cl	C17H16O2	36.1	0	-1.91148	82.7378	100 - 18.6 - 2.05 - 0.167	http://nonlinear.com/redirect/outbound?p=chemspider&param=72646	MFCD00051401		287.084	1	0.678733	0.898785	0.999516
0.68_287.0840m/z	CSID72856	M+FA-H	C15H14O3	32.9	10.5	-35.3023	84.3518	100 - 16.5 - 1.89 - 0.162	http://nonlinear.com/redirect/outbound?p=chemspider&param=72856	o-Benzylisovanillin		287.084	1	0.678733	0.898785	0.999516
0.68_287.0840m/z	CSID73106	M+FA-H	C15H14O3	33	10.6	-35.3023	84.3518	100 - 16.5 - 1.89 - 0.162	http://nonlinear.com/redirect/outbound?p=chemspider&param=73106	(4-Benzyloxy)phenylacetic acid		287.084	1	0.678733	0.898785	0.999516
0.68_287.0840m/z	CSID7376	M+Cl	C17H16O2	36.1	0	-1.91148	82.7378	100 - 18.6 - 2.05 - 0.167	http://nonlinear.com/redirect/outbound?p=chemspider&param=7376	2-Phenylethyl 3-phenylacrylate		287.084	1	0.678733	0.898785	0.999516
0.68_287.0840m/z	CSID73807	2M-H	C6H8O4	35.1	5.18	23.3536	92.8097	100 - 6.73 - 1.01	http://nonlinear.com/redirect/outbound?p=chemspider&param=73807	ITACONIC ACID MONOMETHYL ESTER		287.084	1	0.678733	0.898785	0.999516
0.68_287.0840m/z	CSID7388	2M+FA-H	C7H7NO	28.4	0	-81.6895	92.1292	100 - 8.05 - 0.488	http://nonlinear.com/redirect/outbound?p=chemspider&param=7388	BY1780000		287.084	1	0.678733	0.898785	0.999516
0.68_287.0840m/z	CSID74377713	M+FA-H	C15H14O3	32.9	10.5	-35.3023	84.3518	100 - 16.5 - 1.89 - 0.162	http://nonlinear.com/redirect/outbound?p=chemspider&param=74377713	1-(3,4-Dihydroxyphenyl)-3-phenyl-1-propanone		287.084	1	0.678733	0.898785	0.999516
0.68_287.0840m/z	CSID746105	M+FA-H	C11H15ClN2O2	30.2	0	14.679	66.4066	100 - 12.9 - 33.1 - 4.2 - 0.38	http://nonlinear.com/redirect/outbound?p=chemspider&param=746105	N-(4-chlorophenyl)-N'-(2-hydroxy-1,1-dimethylethyl)urea		287.084	1	0.678733	0.898785	0.999516
0.68_287.0840m/z	CSID746148	M+FA-H	C15H14O3	32.9	10.5	-35.3023	84.3518	100 - 16.5 - 1.89 - 0.162	http://nonlinear.com/redirect/outbound?p=chemspider&param=746148	MFCD01312267		287.084	1	0.678733	0.898785	0.999516
0.68_287.0840m/z	CSID746743	2M-H	C7H4N4	35.3	0	14.0368	91.3686	100 - 9.08 - 0.368	http://nonlinear.com/redirect/outbound?p=chemspider&param=746743	MFCD00134556		287.084	1	0.678733	0.898785	0.999516
0.68_287.0840m/z	CSID747014	M+FA-H	C15H14O3	30.8	0	-35.3023	84.3518	100 - 16.5 - 1.89 - 0.162	http://nonlinear.com/redirect/outbound?p=chemspider&param=747014	MFCD01881802		287.084	1	0.678733	0.898785	0.999516
0.68_287.0840m/z	CSID74851846	M-H	C16H16O5	31.3	0	-29.6084	83.0331	100 - 17.7 - 2.5 - 0.257	http://nonlinear.com/redirect/outbound?p=chemspider&param=74851846	3-(3,4-Dihydroxy-2-methoxyphenyl)-1-(3-hydroxyphenyl)-1-propanone		287.084	1	0.678733	0.898785	0.999516
0.68_287.0840m/z	CSID74852004	M-H	C16H16O5	33.9	13.2	-29.6084	83.0331	100 - 17.7 - 2.5 - 0.257	http://nonlinear.com/redirect/outbound?p=chemspider&param=74852004	2-(3-Methoxyphenyl)-3,5,7-chromanetriol		287.084	1	0.678733	0.898785	0.999516
0.68_287.0840m/z	CSID74852129	M+FA-H	C11H14O6	32.5	0.674	27.7245	87.4242	100 - 12.3 - 1.92 - 0.174	http://nonlinear.com/redirect/outbound?p=chemspider&param=74852129	4-Hydroxy-5-(2,4,5-trihydroxyphenyl)pentanoic acid		287.084	1	0.678733	0.898785	0.999516
0.68_287.0840m/z	CSID74852859	M-H	C16H16O5	33.1	9.09	-29.6084	83.0331	100 - 17.7 - 2.5 - 0.257	http://nonlinear.com/redirect/outbound?p=chemspider&param=74852859	3-(4-Hydroxy-3-methoxyphenyl)-4,7-chromanediol		287.084	1	0.678733	0.898785	0.999516
0.68_287.0840m/z	CSID74852860	M-H	C16H16O5	31.3	0	-29.6084	83.0331	100 - 17.7 - 2.5 - 0.257	http://nonlinear.com/redirect/outbound?p=chemspider&param=74852860	1-(2,4-Dihydroxyphenyl)-2-(4-hydroxy-3-methoxyphenyl)-1-propanone		287.084	1	0.678733	0.898785	0.999516
0.68_287.0840m/z	CSID74852905	M-H	C16H16O5	33.1	9.09	-29.6084	83.0331	100 - 17.7 - 2.5 - 0.257	http://nonlinear.com/redirect/outbound?p=chemspider&param=74852905	4-(7-Hydroxy-3,4-dihydro-2H-chromen-3-yl)-3-methoxy-1,2-benzenediol		287.084	1	0.678733	0.898785	0.999516
0.68_287.0840m/z	CSID74852910	M-H	C16H16O5	31.4	0.767	-29.6084	83.0331	100 - 17.7 - 2.5 - 0.257	http://nonlinear.com/redirect/outbound?p=chemspider&param=74852910	3-Phenyl-1-(2,4,6-trihydroxy-3-methoxyphenyl)-1-propanone		287.084	1	0.678733	0.898785	0.999516
0.68_287.0840m/z	CSID74853010	M-H	C16H16O5	33.1	9.09	-29.6084	83.0331	100 - 17.7 - 2.5 - 0.257	http://nonlinear.com/redirect/outbound?p=chemspider&param=74853010	3-(4-Hydroxyphenyl)-6-methoxy-4,7-chromanediol		287.084	1	0.678733	0.898785	0.999516
0.68_287.0840m/z	CSID74853012	M-H	C16H16O5	33.1	9.09	-29.6084	83.0331	100 - 17.7 - 2.5 - 0.257	http://nonlinear.com/redirect/outbound?p=chemspider&param=74853012	3-(4-Methoxyphenyl)-4,6,7-chromanetriol		287.084	1	0.678733	0.898785	0.999516
0.68_287.0840m/z	CSID74853443	M-H	C16H16O5	31.3	0	-29.6084	83.0331	100 - 17.7 - 2.5 - 0.257	http://nonlinear.com/redirect/outbound?p=chemspider&param=74853443	1-(2,4-Dihydroxyphenyl)-2-(2-hydroxy-4-methoxyphenyl)-1-propanone		287.084	1	0.678733	0.898785	0.999516
0.68_287.0840m/z	CSID74853446	M-H	C16H16O5	33.1	9.09	-29.6084	83.0331	100 - 17.7 - 2.5 - 0.257	http://nonlinear.com/redirect/outbound?p=chemspider&param=74853446	3-(2-Hydroxy-4-methoxyphenyl)-6,7-chromanediol		287.084	1	0.678733	0.898785	0.999516
0.68_287.0840m/z	CSID74853453	M-H	C16H16O5	33.1	9.09	-29.6084	83.0331	100 - 17.7 - 2.5 - 0.257	http://nonlinear.com/redirect/outbound?p=chemspider&param=74853453	2-(7-Hydroxy-3,4-dihydro-2H-chromen-3-yl)-5-methoxy-1,4-benzenediol		287.084	1	0.678733	0.898785	0.999516
0.68_287.0840m/z	CSID74853456	M-H	C16H16O5	33.1	9.09	-29.6084	83.0331	100 - 17.7 - 2.5 - 0.257	http://nonlinear.com/redirect/outbound?p=chemspider&param=74853456	3-(2-Hydroxy-4-methoxyphenyl)-7,8-chromanediol		287.084	1	0.678733	0.898785	0.999516
0.68_287.0840m/z	CSID74853515	M-H	C16H16O5	31.3	0	-29.6084	83.0331	100 - 17.7 - 2.5 - 0.257	http://nonlinear.com/redirect/outbound?p=chemspider&param=74853515	1-(2,3-Dihydroxy-4-methoxyphenyl)-3-(4-hydroxyphenyl)-1-propanone		287.084	1	0.678733	0.898785	0.999516
0.68_287.0840m/z	CSID74853516	M-H	C16H16O5	31.3	0	-29.6084	83.0331	100 - 17.7 - 2.5 - 0.257	http://nonlinear.com/redirect/outbound?p=chemspider&param=74853516	1-(2,4-Dihydroxy-3-methoxyphenyl)-3-(4-hydroxyphenyl)-1-propanone		287.084	1	0.678733	0.898785	0.999516
0.68_287.0840m/z	CSID74853619	M-H	C16H16O5	31.3	0	-29.6084	83.0331	100 - 17.7 - 2.5 - 0.257	http://nonlinear.com/redirect/outbound?p=chemspider&param=74853619	5-[(E)-2-(3-Hydroxy-4-methoxyphenyl)vinyl]-4-methoxy-1,3-benzenediol		287.084	1	0.678733	0.898785	0.999516
0.68_287.0840m/z	CSID74853622	M-H	C16H16O5	31.3	0	-29.6084	83.0331	100 - 17.7 - 2.5 - 0.257	http://nonlinear.com/redirect/outbound?p=chemspider&param=74853622	5-[(E)-2-(3-Hydroxy-2,4-dimethoxyphenyl)vinyl]-1,3-benzenediol		287.084	1	0.678733	0.898785	0.999516
0.68_287.0840m/z	CSID74853743	M-H	C16H16O5	33.9	13.2	-29.6084	83.0331	100 - 17.7 - 2.5 - 0.257	http://nonlinear.com/redirect/outbound?p=chemspider&param=74853743	2-(4-Hydroxy-3-methoxyphenyl)-3,7-chromanediol		287.084	1	0.678733	0.898785	0.999516
0.68_287.0840m/z	CSID74853822	M+FA-H	C15H14O3	32.8	9.78	-35.3023	84.3518	100 - 16.5 - 1.89 - 0.162	http://nonlinear.com/redirect/outbound?p=chemspider&param=74853822	3-(2-Hydroxyphenyl)-1-(3-hydroxyphenyl)-1-propanone		287.084	1	0.678733	0.898785	0.999516
0.68_287.0840m/z	CSID74853823	M+FA-H	C15H14O3	32.9	10.5	-35.3023	84.3518	100 - 16.5 - 1.89 - 0.162	http://nonlinear.com/redirect/outbound?p=chemspider&param=74853823	1-(3,5-Dihydroxyphenyl)-3-phenyl-1-propanone		287.084	1	0.678733	0.898785	0.999516
0.68_287.0840m/z	CSID74853824	M+FA-H	C15H14O3	32.9	10.5	-35.3023	84.3518	100 - 16.5 - 1.89 - 0.162	http://nonlinear.com/redirect/outbound?p=chemspider&param=74853824	3-Hydroxy-1-(3-hydroxyphenyl)-3-phenyl-1-propanone		287.084	1	0.678733	0.898785	0.999516
0.68_287.0840m/z	CSID74853825	M+FA-H	C15H14O3	32.8	9.78	-35.3023	84.3518	100 - 16.5 - 1.89 - 0.162	http://nonlinear.com/redirect/outbound?p=chemspider&param=74853825	1,3-Bis(3-hydroxyphenyl)-1-propanone		287.084	1	0.678733	0.898785	0.999516
0.68_287.0840m/z	CSID74853944	M+FA-H	C11H14O6	33.5	5.64	27.7245	87.4242	100 - 12.3 - 1.92 - 0.174	http://nonlinear.com/redirect/outbound?p=chemspider&param=74853944	3-(2,4-Dihydroxy-3,5-dimethoxyphenyl)propanoic acid		287.084	1	0.678733	0.898785	0.999516
0.68_287.0840m/z	CSID74854046	M-H	C16H16O5	31.3	0	-29.6084	83.0331	100 - 17.7 - 2.5 - 0.257	http://nonlinear.com/redirect/outbound?p=chemspider&param=74854046	4,4'-(2,3-Oxiranediyl)bis(2-methoxyphenol)		287.084	1	0.678733	0.898785	0.999516
0.68_287.0840m/z	CSID74854054	M-H	C16H16O5	33.1	9.09	-29.6084	83.0331	100 - 17.7 - 2.5 - 0.257	http://nonlinear.com/redirect/outbound?p=chemspider&param=74854054	3-(2-Hydroxy-4-methoxyphenyl)-5,7-chromanediol		287.084	1	0.678733	0.898785	0.999516
0.68_287.0840m/z	CSID74854055	M-H	C16H16O5	33.1	9.09	-29.6084	83.0331	100 - 17.7 - 2.5 - 0.257	http://nonlinear.com/redirect/outbound?p=chemspider&param=74854055	3-(2-Hydroxy-4-methoxyphenyl)-3,7-chromanediol		287.084	1	0.678733	0.898785	0.999516
0.68_287.0840m/z	CSID74854154	M-H	C16H16O5	31.4	0.767	-29.6084	83.0331	100 - 17.7 - 2.5 - 0.257	http://nonlinear.com/redirect/outbound?p=chemspider&param=74854154	1-(2,6-Dihydroxy-4-methoxyphenyl)-3-hydroxy-3-phenyl-1-propanone		287.084	1	0.678733	0.898785	0.999516
0.68_287.0840m/z	CSID74854155	M-H	C16H16O5	31.3	0	-29.6084	83.0331	100 - 17.7 - 2.5 - 0.257	http://nonlinear.com/redirect/outbound?p=chemspider&param=74854155	1-(2,6-Dihydroxy-4-methoxyphenyl)-3-(3-hydroxyphenyl)-1-propanone		287.084	1	0.678733	0.898785	0.999516
0.68_287.0840m/z	CSID74854156	M-H	C16H16O5	31.4	0.767	-29.6084	83.0331	100 - 17.7 - 2.5 - 0.257	http://nonlinear.com/redirect/outbound?p=chemspider&param=74854156	3-Phenyl-1-(2,3,6-trihydroxy-4-methoxyphenyl)-1-propanone		287.084	1	0.678733	0.898785	0.999516
0.68_287.0840m/z	CSID74854157	M-H	C16H16O5	31.3	0	-29.6084	83.0331	100 - 17.7 - 2.5 - 0.257	http://nonlinear.com/redirect/outbound?p=chemspider&param=74854157	1-(2,6-Dihydroxy-4-methoxyphenyl)-3-(2-hydroxyphenyl)-1-propanone		287.084	1	0.678733	0.898785	0.999516
0.68_287.0840m/z	CSID74854181	M+FA-H	C11H14O6	32.5	0.674	27.7245	87.4242	100 - 12.3 - 1.92 - 0.174	http://nonlinear.com/redirect/outbound?p=chemspider&param=74854181	4-Hydroxy-5-(3,4,5-trihydroxyphenyl)pentanoic acid		287.084	1	0.678733	0.898785	0.999516
0.68_287.0840m/z	CSID74886754	M-H	C12H16O8	37.7	24.7	23.3571	86.0579	100 - 13.5 - 2.48 - 0.253	http://nonlinear.com/redirect/outbound?p=chemspider&param=74886754	1,5-Anhydro-1-(2,4,6-trihydroxyphenyl)hexitol		287.084	1	0.678733	0.898785	0.999516
0.68_287.0840m/z	CSID7570775	M-H	C13H12N4O4	33.2	0	18.6952	84.7535	100 - 15.8 - 1.99 - 0.184	http://nonlinear.com/redirect/outbound?p=chemspider&param=7570775	MFCD00506131		287.084	1	0.678733	0.898785	0.999516
0.68_287.0840m/z	CSID7832600	M+Cl	C12H16N2O4	34.3	0	14.0656	86.2555	100 - 14 - 1.74 - 0.152	http://nonlinear.com/redirect/outbound?p=chemspider&param=7832600	MFCD00136216		287.084	1	0.678733	0.898785	0.999516
0.68_287.0840m/z	CSID7838829	M+FA-H	C12H10N4O2	35	10.2	22.1807	86.1015	100 - 14.6 - 1.41 - 0.102	http://nonlinear.com/redirect/outbound?p=chemspider&param=7838829	2-{(E)-[(4-Nitrophenyl)hydrazono]methyl}pyridine		287.084	1	0.678733	0.898785	0.999516
0.68_287.0840m/z	CSID79261	M+Cl	C12H16N2O4	34.3	0	14.0656	86.2555	100 - 14 - 1.74 - 0.152	http://nonlinear.com/redirect/outbound?p=chemspider&param=79261	N,N'-Bis(2-hydroxyethyl)terephthalamide		287.084	1	0.678733	0.898785	0.999516
0.68_287.0840m/z	CSID79938	2M-H	C6H8O4	35.3	5.83	23.3536	92.8097	100 - 6.73 - 1.01	http://nonlinear.com/redirect/outbound?p=chemspider&param=79938	METHYL ACETOPYRUVATE		287.084	1	0.678733	0.898785	0.999516
0.68_287.0840m/z	CSID801725	M+FA-H	C15H14O3	30.8	0	-35.3023	84.3518	100 - 16.5 - 1.89 - 0.162	http://nonlinear.com/redirect/outbound?p=chemspider&param=801725	MFCD03628680		287.084	1	0.678733	0.898785	0.999516
0.68_287.0840m/z	CSID8031205	2M-H	C6H8O4	40.3	30.8	23.3536	92.8097	100 - 6.73 - 1.01	http://nonlinear.com/redirect/outbound?p=chemspider&param=8031205	ascopyrone M		287.084	1	0.678733	0.898785	0.999516
0.68_287.0840m/z	CSID8035511	M+Cl	C12H16N2O4	34.3	0	14.0656	86.2555	100 - 14 - 1.74 - 0.152	http://nonlinear.com/redirect/outbound?p=chemspider&param=8035511	Phe-ser		287.084	1	0.678733	0.898785	0.999516
0.68_287.0840m/z	CSID8075225	M+FA-H	C15H14O3	30.8	0	-35.3023	84.3518	100 - 16.5 - 1.89 - 0.162	http://nonlinear.com/redirect/outbound?p=chemspider&param=8075225	3-Phenyl-4,7-chromanediol		287.084	1	0.678733	0.898785	0.999516
0.68_287.0840m/z	CSID8096048	2M-H	C6H8O4	40.3	30.8	23.3536	92.8097	100 - 6.73 - 1.01	http://nonlinear.com/redirect/outbound?p=chemspider&param=8096048	ascopyrone P		287.084	1	0.678733	0.898785	0.999516
0.68_287.0840m/z	CSID81765	2M-H	C6H8O4	35	4.67	23.3536	92.8097	100 - 6.73 - 1.01	http://nonlinear.com/redirect/outbound?p=chemspider&param=81765	3-(Acryloyloxy)propanoic acid		287.084	1	0.678733	0.898785	0.999516
0.68_287.0840m/z	CSID8187469	2M+FA-H	C7H7NO	28.4	0	-81.6895	92.1292	100 - 8.05 - 0.488	http://nonlinear.com/redirect/outbound?p=chemspider&param=8187469	2-Formyl-4-picoline		287.084	1	0.678733	0.898785	0.999516
0.68_287.0840m/z	CSID8190176	M+FA-H	C15H14O3	30.8	0	-35.3023	84.3518	100 - 16.5 - 1.89 - 0.162	http://nonlinear.com/redirect/outbound?p=chemspider&param=8190176	3-Hydroxy-3-(4-hydroxyphenyl)-1-phenyl-1-propanone		287.084	1	0.678733	0.898785	0.999516
0.68_287.0840m/z	CSID8233047	2M+FA-H	C7H7NO	28.4	0	-81.6895	92.1292	100 - 8.05 - 0.488	http://nonlinear.com/redirect/outbound?p=chemspider&param=8233047	MFCD09868288		287.084	1	0.678733	0.898785	0.999516
0.68_287.0840m/z	CSID8236305	M+Cl	C12H16N2O4	34.3	0	14.0656	86.2555	100 - 14 - 1.74 - 0.152	http://nonlinear.com/redirect/outbound?p=chemspider&param=8236305	N-伪-Cbz-Glycine N-methoxy-N-metylamide		287.084	1	0.678733	0.898785	0.999516
0.68_287.0840m/z	CSID82594	M+FA-H	C15H14O3	32.8	9.78	-35.3023	84.3518	100 - 16.5 - 1.89 - 0.162	http://nonlinear.com/redirect/outbound?p=chemspider&param=82594	(-)-(S)-Equol		287.084	1	0.678733	0.898785	0.999516
0.68_287.0840m/z	CSID8305538	2M-H	C6H8O4	40.2	30.6	23.3536	92.8097	100 - 6.73 - 1.01	http://nonlinear.com/redirect/outbound?p=chemspider&param=8305538	microthecin		287.084	1	0.678733	0.898785	0.999516
0.68_287.0840m/z	CSID8368066	2M+FA-H	C7H7NO	28.4	0	-81.6895	92.1292	100 - 8.05 - 0.488	http://nonlinear.com/redirect/outbound?p=chemspider&param=8368066	5-Formyl-2-picoline		287.084	1	0.678733	0.898785	0.999516
0.68_287.0840m/z	CSID83903	M+Cl	C12H16N2O4	35.1	4.11	14.0656	86.2555	100 - 14 - 1.74 - 0.152	http://nonlinear.com/redirect/outbound?p=chemspider&param=83903	Ala-Tyr		287.084	1	0.678733	0.898785	0.999516
0.68_287.0840m/z	CSID85862	2M-H	C6H8O4	35	4.63	23.3536	92.8097	100 - 6.73 - 1.01	http://nonlinear.com/redirect/outbound?p=chemspider&param=85862	2-methyleneglutaric acid		287.084	1	0.678733	0.898785	0.999516
0.68_287.0840m/z	CSID8594734	2M-H	C5H8N2O3	31.5	4.53	-54.7095	93.3428	100 - 6.34 - 0.787	http://nonlinear.com/redirect/outbound?p=chemspider&param=8594734	N-Nitrosoproline		287.084	1	0.678733	0.898785	0.999516
0.68_287.0840m/z	CSID86215	M+FA-H	C11H14O6	32.4	0	27.7245	87.4242	100 - 12.3 - 1.92 - 0.174	http://nonlinear.com/redirect/outbound?p=chemspider&param=86215	MFCD02066259		287.084	1	0.678733	0.898785	0.999516
0.68_287.0840m/z	CSID8639750	2M+FA-H	C7H7NO	31.2	13.7	-81.6895	92.1292	100 - 8.05 - 0.488	http://nonlinear.com/redirect/outbound?p=chemspider&param=8639750	2-Formyl-5-picoline		287.084	1	0.678733	0.898785	0.999516
0.68_287.0840m/z	CSID88422	M+FA-H	C15H14O3	33	10.6	-35.3023	84.3518	100 - 16.5 - 1.89 - 0.162	http://nonlinear.com/redirect/outbound?p=chemspider&param=88422	3-(4-Hydroxyphenyl)-2-phenylpropanoic acid		287.084	1	0.678733	0.898785	0.999516
0.68_287.0840m/z	CSID8928636	M+Cl	C17H16O2	36.1	0	-1.91148	82.7378	100 - 18.6 - 2.05 - 0.167	http://nonlinear.com/redirect/outbound?p=chemspider&param=8928636	Methyl 2-[(E)-2-(4-methylphenyl)vinyl]benzoate		287.084	1	0.678733	0.898785	0.999516
0.68_287.0840m/z	CSID8951853	M+FA-H	C15H14O3	30.8	0	-35.3023	84.3518	100 - 16.5 - 1.89 - 0.162	http://nonlinear.com/redirect/outbound?p=chemspider&param=8951853	1-(2,4-Dihydroxyphenyl)-2-phenyl-1-propanone		287.084	1	0.678733	0.898785	0.999516
0.68_287.0840m/z	CSID8955009	M-H	C16H16O5	31.3	0	-29.6084	83.0331	100 - 17.7 - 2.5 - 0.257	http://nonlinear.com/redirect/outbound?p=chemspider&param=8955009	6'-Hydroxyangolensin		287.084	1	0.678733	0.898785	0.999516
0.68_287.0840m/z	CSID8995813	2M+FA-H	C4H[2]3H[1]3O4	35.7	4.44	-21.1882	94.832	100 - 4.55 - 0.902	http://nonlinear.com/redirect/outbound?p=chemspider&param=8995813	MFCD00144783		287.084	1	0.678733	0.898785	0.999516
0.68_287.0840m/z	CSID9023030	M+FA-H	C15H14O3	30.8	0	-35.3023	84.3518	100 - 16.5 - 1.89 - 0.162	http://nonlinear.com/redirect/outbound?p=chemspider&param=9023030	1-(2,5-Dihydroxyphenyl)-3-phenyl-1-propanone		287.084	1	0.678733	0.898785	0.999516
0.68_287.0840m/z	CSID9052499	2M-H	C6H8O4	35.7	7.75	23.3536	92.8097	100 - 6.73 - 1.01	http://nonlinear.com/redirect/outbound?p=chemspider&param=9052499	(2E)-2-Hexenedioic acid		287.084	1	0.678733	0.898785	0.999516
0.68_287.0840m/z	CSID9054569	M+FA-H	C15H14O3	30.8	0	-35.3023	84.3518	100 - 16.5 - 1.89 - 0.162	http://nonlinear.com/redirect/outbound?p=chemspider&param=9054569	MFCD18432103		287.084	1	0.678733	0.898785	0.999516
[truncated: 80,321 more rows]

## Sheet: ex
Compound	Neutral mass (Da)	m/z	Charge	Retention time (min)	Chromatographic peak width (min)	Identifications	Anova (p)	q Value	Isotope Distribution	Maximum Abundance	Minimum CV%	sample-1	sample-2	sample-3	sample-4	sample-1	sample-2	sample-3	sample-4	Adducts
[truncated: 1,314 more rows]
