# Supplementary material for: De novo biosynthesis of rubusoside and rebaudiosides in engineered yeasts
Source: Nat Commun. 2022 Jun 1;13:3040. doi: 10.1038/s41467-022-30826-2 (PMC9160076; doi:10.1038/s41467-022-30826-2)
Supplement: Supplementary file 4 — Supplementary Data 2 [file 41467_2022_30826_MOESM4_ESM.xlsx]

## Sheet: Table 1
Heterologous gene sequences
Name	Sequences (5'-3')	Source
KS	ATGCCAGGTAAAATCGAAAACGGTACTCCAAAGGATTTGAAGACTGGTAACGATTTCGTTTCAGCTGCAAAGTCTTTGTTGGATAGAGCTTTTAAATCACATCATTCTTACTACGGTTTGTGTTCAACTTCTTGTCAAGTTTACGATACAGCTTGGGTTGCAATGATCCCAAAGACAAGAGATAACGTTAAGCAATGGTTGTTCCCAGAATGTTTCCATTATTTGTTGAAGACTCAAGCTGCAGATGGTTCATGGGGTTCTTTACCAACTACACAAACTGCTGGTATTTTGGATACAGCTTCTGCAGTTTTAGCTTTGTTATGTCATGCACAAGAACCATTGCAAATTTTAGATGTTTCACCAGATGAAATGGGTTTGAGAATTGAACATGGTGTTACA…	Gibberella fujikuroi; (NCBI Accession Number: Q9UVY5, https://www.ncbi.nlm.nih.gov/protein/Q9UVY5/ )
FPS	ATGCATAAGTTTACTGGTGTTAACGCAAAGTTCCAACAACCAGCTTTGAGAAATTTGTCTCCAGTTGTTGTTGAAAGAGAAAGAGAAGAATTCGTTGGTTTCTTTCCACAAATCGTTAGAGATTTGACTGAAGATGGTATTGGTCATCCAGAAGTTGGTGACGCAGTTGCTAGATTGAAGGAAGTTTTGCAATACAATGCACCAGGTGGTAAATGTAATAGAGGTTTGACAGTTGTTGCTGCATACAGAGAATTATCTGGTCCAGGTCAAAAAGATGCAGAATCATTGAGATGTGCATTAGCTGTTGGTTGGTGTATCGAATTGTTCCAAGCTGCATTTTTAGTTGCTGATGATATCATGGATCAATCTTTGACAAGAAGAGGTCAATTATGTTGGTAT…	Gallus gallus; (NCBI Accession Number: P08836.2, https://www.ncbi.nlm.nih.gov/protein/P08836.2)
KO	ATGGATGCAGTTACTGGTTTGTTAACAGTTCCAGCTACTGCAATTACAATTGGTGGTACTGCTGTTGCATTGGCTGTTGCATTGATTTTCTGGTATTTGAAGTCTTACACATCAGCTAGAAGATCTCAATCAAATCATTTGCCAAGAGTTCCAGAAGTTCCAGGTGTTCCATTGTTGGGTAATTTGTTGCAATTGAAGGAAAAGAAACCATATATGACTTTTACAAGATGGGCTGCAACTTACGGTCCAATCTATTCTATTAAAACTGGTGCTACATCAATGGTTGTTGTTTCTTCAAACGAAATCGCTAAGGAAGCATTGGTTACTAGATTCCAATCTATCTCAACAAGAAATTTGTCTAAGGCTTTGAAGGTTTTGACTGCAGATAAGACAATGGTT…	Stevia rebaudiana; (NCBI Accession Number: AAQ63464.1, https://www.ncbi.nlm.nih.gov/protein/AAQ63464.1)
CPR1	ATGCAGTCTGACTCTGTTAAAGTTTCTCCGTTCGACCTGGTTTCTGCGGCGATGAACGGTAAAGCGATGGAAAAACTGAACGCGTCTGAATCTGAAGACCCGACCACCCTGCCGGCGCTGAAAATGCTGGTTGAAAACCGTGAACTGCTGACCCTGTTCACCACCTCTTTCGCGGTTCTGATCGGTTGCCTGGTTTTCCTGATGTGGCGTCGTTCTTCTTCTAAAAAACTGGTTCAGGACCCGGTTCCGCAGGTTATCGTTGTTAAAAAAAAAGAAAAAGAATCTGAAGTTGACGACGGTAAAAAAAAAGTTTCTATCTTCTACGGTACCCAGACCGGTACCGCGGAAGGTTTCGCGAAAGCGCTGGTTGAAGAAGCGAAAGTTCGTTACGAAAAAACC…	Stevia rebaudiana; (NCBI Accession Number: ABB88839.2, https://www.ncbi.nlm.nih.gov/protein/ABB88839.2)
KAH	ATGGAATCCTTAGTTGTTCACACTGTTAACGCTATTTGGTGTATTGTTATTGTTGGTATCTTCTCTGTCGGTTACCACGTCTACGGTAGAGCTGTTGTTGAACAATGGAGAATGAGAAGATCTTTGAAATTGCAAGGTGTGAAGGGTCCTCCTCCATCTATTTTCAATGGTAATGTATCTGAAATGCAAAGAATCCAATCTGAAGCTAAGCACTGTTCTGGAGATAACATTATTTCCCATGATTACTCTTCTTCTCTTTTCCCTCACTTTGATCATTGGAGAAAGCAATACGGTAGAATCTACACTTATTCAACTGGTTTGAAGCAACACTTGTATATTAACCATCCAGAAATGGTCAAGGAATTATCTCAAACTAACACTTTAAACTTGGGTAGAATC…	Arabidopsis thaliana; (NCBI Accession Number: NP_197872.1, https://www.ncbi.nlm.nih.gov/protein/NP_197872.1)
UGT74G1	ATGGCTGAACAACAAAAAATTAAGAAATCTCCACATGTTTTGTTGATTCCATTTCCATTACAAGGTCATATTAATCCTTTTATTCAATTTGGTAAAAGATTGATTTCTAAAGGTGTTAAAACTACTTTAGTTACTACAATTCATACACTTAATAGTACTTTAAATCATTCTAATACAACAACTACTAGTATTGAAATTCAAGCTATTTCTGATGGTTGTGATGAAGGTGGTTTTATGTCTGCAGGTGAATCATACTTAGAAACTTTTAAACAAGTAGGTTCTAAATCATTAGCTGATTTGATTAAGAAATTGCAATCTGAAGGTACTACAATTGATGCAATTATATATGATTCTATGACTGAATGGGTTTTAGATGTTGCTATTGAATTTGGTATTGAT…	Stevia rebaudiana; (NCBI Accession Number: Q6VAA6.1, https://www.ncbi.nlm.nih.gov/protein/Q6VAA6.1)
UGT85C2	ATGGATGCTATGGCAACTACTGAAAAGAAACCACATGTAATTTTTATTCCTTTTCCAGCTCAATCTCATATAAAAGCAATGTTGAAATTGGCTCAATTATTGCATCATAAAGGTTTACAAATTACTTTTGTTAATACTGATTTTATACATAATCAATTTTTAGAATCCTCAGGTCCACATTGTCTAGATGGTGCTCCAGGTTTTAGATTTGAAACAATTCCTGATGGTGTTTCTCATTCTCCTGAAGCTTCTATTCCAATTAGAGAATCTTTGTTAAGATCTATTGAAACTAATTTCTTAGATAGGTTTATTGATTTGGTTACTAAATTACCAGATCCACCTACATGTATTATTAGTGATGGATTTTTGTCAGTTTTTACTATTGATGCTGCTAAAAAA…	Stevia rebaudiana; (NCBI Accession Number: Q6VAB0.1, https://www.ncbi.nlm.nih.gov/protein/Q6VAB0.1)
UGT76G1	ATGGAAAACAAAACGGAAACGACGGTCCGCAGACGCAGACGCATTATTCTTTTTCCGGTTCCGTTCCAAGGCCACATTAACCCGATTCTGCAGCTGGCCAACGTTCTTTACTCCAAAGGCTTCAGCATCACAATTTTTCATACGAATTTCAATAAGCCGAAGAAGGCCAACTACCCGCACTTCACGTTCCGCTTCATTCTTGACAATGACCCGCAAGATGAACGCATTAGCAATCTGCCGACACATGGCCCACTGGCTGGCATGCGCATCCCAATCATCAATGAGCACGGCGCTGATGAACTTCGCCGCGAGCTTGAACTGCTGATGCTGGCCAGCGAAGAGGACGAAGAAGTCAGCTGCCTTATCACGGATGCTCTGTGGAGCTTCGCTCAGAGCGTT…	Stevia rebaudiana; (NCBI Accession Number: AGL95113.1, https://www.ncbi.nlm.nih.gov/protein/AGL95113.1)
UGT91D2	ATGGCTACTTCTGATTCAATTGTTGATGATAGAAAACAATTGCATGTTGCTACTTTTCCATGGTTGGCTTTTGGTCATATTTTGCCATACCTTCAATTGTCTAAGTTGATAGCCGAAAAAGGTCATAAAGTTTCTTTCTTGTCTACGACGAGAAACATTCAGCGATTGTCATCACATATTTCTCCATTGATTAATGTTGTTCAATTGACTTTGCCAAGAGTTCAAGAATTGCCTGAAGATGCTGAAGCTACTACTGATGTTCATCCTGAAGATATTCCATATTTGAAAAAAGCTTCTGATGGTTTGCAACCTGAAGTTACTAGATTTTTGGAACAACATTCTCCTGATTGGATTATTTATGATTATACTCATTATTGGTTGCCATCTATTGCTGCTTCT…	Stevia rebaudiana; (NCBI Accession Number: B3VI56.1, https://www.ncbi.nlm.nih.gov/protein/B3VI56.1
EUGT11	ATGGATTCAGGCTATTCATCATCATATGCGGCAGCGGCCGGGATGCACGTTGTTATTTGCCCGTGGCTGGCGTTTGGCCATCTGCTGCCGTGCCTGGATCTGGCGCAAAGACTGGCGTCAAGAGGCCATAGAGTTTCATTTGTTTCAACACCGAGAAATATTTCAAGACTGCCGCCGGTTAGACCGGCGCTGGCGCCGCTGGTTGCGTTTGTTGCGCTGCCGCTGCCGAGAGTTGAAGGCCTGCCGGATGGCGCGGAATCAACAAATGATGTTCCGCATGATAGACCGGATATGGTTGAACTGCATAGAAGAGCGTTTGATGGCCTGGCGGCGCCGTTCAGCGAGTTTCTGGGCACAGCGTGCGCGGATTGGGTTATTGTTGATGTGTTCCACCACTGG…	Oryza sativa; (NCBI Accession Number: XP_015629141.1, https://www.ncbi.nlm.nih.gov/protein/XP_015629141.1)
DDI2-promoter	TCTAAGATAAAACACAGATCGACAGATCCGAGAGTTGGCTTCTGTGCCTTGGGCTCAAATTCCTTTCCCACCTCATGCAAATTGATTTTTCTGACTCCAAAAAAAGACAGAGCCCTGCGATAGTTCCCGAATGTTGTAACATCAAAGCCAAGCACTCCTTTATAGAAGTCGCATGAACGTTGAATACTAGCAGCTGGTGAAACTACAGGGTCTAAACTAACTAGTATCCATATCTTTTTGAGAGCATTGAAAGTATACGGAGTACAAGCTGGGTTAGAAGGAATTTTTATCTTAACAGCAATGAAAATCAACTTTCTAGACTGAATCCCTCAAGAAAATTGCAAAAGACTAACTGATACTGGTTTAAAAGAGAAAGATGTCAAATATGCGGAGTTATAC…	Saccharomyces cerevisiae CEN.PK2-1C
GAL1/GAL10 promoter	TATAGTTTTTTCTCCTTGACGTTAAAGTATAGAGGTATATTAACAATTTTTTGTTGATACTTTTATGACATTTGAATAAGAAGTAATACAAACTGAAAATGTTGAAAGTATTAGTTAAAGTGGTTATGCAGCTTTTCCATTTATATATCTGTTAATAGATCAAAAATCATCGCTTCGCTGATTAATTACCCCAGAAATAAGGCTAAAAAACTAATCGCATTATCATCCTATGGTTGTTAATTTGATTCGTTAATTTGAAGGTTTGTGGGGCCAGGTTACTGCCAATTTTTCCTCTTCATAACCATAAAAGCTAGTATTGTAGAATCTTTATTGTTCGGAGCAGTGCGGCGCGAGGCACATCTGCGTTTCAGGAACGCGACCGGTGAAGACGAGGACGCA…	Saccharomyces cerevisiae CEN.PK2-1C
mCherry	CTTGTACAGCTCGTCCATGCCGCCGGTGGAGTGGCGGCCCTCGGCGCGTTCGTACTGTTCCACGATGGTGTAGTCCTCGTTGTGGGAGGTGATGTCCAACTTGATGTTGACGTTGTAGGCGCCGGGCAGCTGCACGGGCTTCTTGGCCTTGTAGGTGGTCTTGACCTCAGCGTCGTAGTGGCCGCCGTCCTTCAGCTTCAGCCTCTGCTTGATCTCGCCCTTCAGGGCGCCGTCCTCGGGGTACATCCGCTCGGAGGAGGCCTCCCAGCCCATGGTCTTCTTCTGCATTACGGGGCCGTCGGAGGGGAAGTTGGTGCCGCGCAGCTTCACCTTGTAGATGAACTCGCCGTCCTGCAGGGAGGAGTCCTGGGTCACGGTCACCACGCCGCCGTCCTCGAA…	Lab stock
Sec12	TCAAGCATCATCTATTTCTCGAAAAGTTGCGTTGGTGATCTCAAACTCTGCCCCTCCAGTATTAATAATGTTACTTTCAGTACATAAGACTTCAGTTCCATTCACAGAACTCGTCTCATGCACGCCATGCACTTTTATGGAATCTACGCTAGGTACAGATGTTTTTGTACCGTGGTTGCCAAACAAAGTTGTTTGATGTAAGTCTTCATCAACTACGTAGGGCGAAGAGATGGTGTCTCTTTTCGTTAGAAAATTGTCCTTCGCGTAATTGAAAAGCATGGAATGCAAATTGTGCTTATAGGAGAACTGTAAAATGTAAGAAAGCAGCACAATAAGGATGAAGTTGGTGAAAAACAT	Saccharomyces cerevisiae CEN.PK2-1C
CFP	ATGGTTTCCAAAGGTGAAGAATTATTCACCGGGGTTGTACCTATTCTCGTGGAGCTCGACGGCGATGTCAATGGACACAAGTTCAGCGTGTCAGGTGAGGGTGAAGGCGATGCCACCTATGGCAAATTAACTCTCAAGTTCATATGCACCACCGGCAAACTGCCTGTCCCATGGCCAACTTTAGTAACGACACTTACATGGGGCGTCCAGTGTTTCTCACGCTATCCAGACCATATGAAGCAGCACGACTTCTTTAAGAGCGCTATGCCGGAAGGGTACGTGCAGGAAAGAACGATCTTCTTTAAGGATGATGGGAACTATAAGACCCGTGCCGAAGTAAAATTTGAGGGAGACACTCTTGTAAACCGGATTGAGTTGAAGGGAATCGACTTCAAAGAG…	Lab stock
GFP	TTTGTATAGTTCATCCATGCCATGTGTAATCCCAGCAGCTGTTACAAACTCAAGAAGGACCATGTGGTCTCTCTTTTCGTTGGGATCTTTCGAAAGGGCAGATTGTGTGGACAGGTAATGGTTGTCTGGTAAAAGGACAGGGCCATCGCCAATTGGAGTATTTTGTTGATAATGGTCTGCTAGTTGAACGCTTCCATCTTCAATGTTGTGTCTAATTTTGAAGTTAACTTTGATTCCATTCTTTTGTTTGTCTGCCATGATGTATACGTTGTGGGAGTTGTAGTTGTATTCCAACTTGTGGCCGAGGATGTTTCCGTCCTCCTTGAAATCGATTCCCTTAAGCTCGATTCTGTTGACGAGGGTGTCTCCCTCAAACTTGACTTCAGCACGTGTCTTGTA…	Lab stock
nYFP	GACTCCATAGAAAAGGTGAGTGAATTTGCTACTATGGTAAGCAAAGGAGAAGAGCTCTTTACCGGCGTTGTCCCGATTTTGGTAGAGTTAGACGGAGATGTGAACGGACACAAATTCTCAGTAAGTGGCGAAGGAGAAGGTGACGCTACCTACGGGAAACTGACGTTGAAGTTCATATGTACTACAGGAAAGTTGCCTGTCCCGTGGCCGACCCTCGTAACTACGTTCGGGTACGGGCTCCAATGTTTTGCAAGATATCCAGATCATATGAAGCAACATGACTTTTTCAAGTCCGCGATGCCAGAGGGTTACGTTCAGGAGCGTACCATATTCTTCAAGGATGATGGGAACTATAAGACCCGTGCGGAGGTTAAATTCGAGGGCGACACCCTGGTCAAC…	Lab stock
cYFP	GGTAGCGTGCAACTTGCCGACCATTACCAGCAAAATACGCCGATTGGCGATGGCCCAGTGTTACTTCCGGATAATCACTACCTGTCATATCAAAGCGCTCTTAGTAAAGATCCTAACGAGAAGAGAGATCATATGGTTTTGCTCGAATTTGTAACGGCTGCCGGAATCACACTTGGAATGGATGAGCTTTACAAATAA
trCPR1	ATGAGAAGATCTTCATCTAAGAAATTGGTTCAAGATCCAGTTCCACAAGTTATTGTTGTTAAAAAGAAAGAAAAGGAATCTGAAGTTGATGATGGTAAAAAGAAAGTTTCTATTTTCTATGGTACTCAAACAGGTACTGCAGAAGGTTTTGCTAAAGCATTGGTTGAAGAAGCTAAAGTTAGATACGAAAAGACTTCTTTTAAAGTTATTGATTTGGATGATTATGCTGCAGATGATGATGAATACGAAGAAAAGTTGAAGAAAGAATCATTGGCATTTTTCTTTTTGGCAACATATGGTGACGGTGAACCAACTGATAACGCTGCAAACTTCTACAAGTGGTTCACAGAAGGTGACGATAAGGGTGAATGGTTGAAGAAATTGCAATATGGTGTTTTT…	CPR1 truncated the 2-69 amino acids.
trKAH	AGAGCAGTTGTTGAACAATGGAGAATGAGAAGATCTTTGAAGTTGCAAGGTGTTAAGGGTCCACCACCATCTATTTTCAATGGTAACGTTTCAGAAATGCAAAGAATCCAATCAGAAGCTAAGCATTGTTCTGGTGACAACATCATCTCACATGATTACTCTTCATCTTTGTTCCCACATTTTGATCATTGGAGAAAACAATACGGTAGAATCTATACTTACTCAACAGGTTTGAAGCAACATTTGTACATCAATCATCCAGAAATGGTTAAGGAATTGTCTCAAACTAACACATTGAATTTGGGTAGAATCACTCATATCACAAAGAGATTGAATCCAATTTTGGGTAATGGTATTATTACTTCAAATGGTCCACATTGGGCTCATCAAAGAAGAATC…	CPR1 truncated the 2-29 amino acids.

## Sheet: Table 2
Plasmid name	Characteristics	Source
pY13-TEF1p	Low copies plasmid with His and Amp marker	Lab stock
pY14-TEF1p	Low copies plasmid with Trp and Amp marker	Lab stock
pY16-TEF1p	Low copies plasmid with Ura and Amp marker	Lab stock
pY16 - TEF1p - yor1	pY16-TEF1p harboring cassette TEF1p-yor1-CYC1t	This study
pY16 - TEF1p - esbp6	pY16-TEF1p harboring cassette TEF1p-esbp6-CYC1t	This study
pY16 - TEF1p - ste6	pY16-TEF1p harboring cassette TEF1p-ste6-CYC1t	This study
pY16 - TEF1p - pdr11	pY16-TEF1p harboring cassette TEF1p-pdr11-CYC1t	This study
pY16 - TEF1p - pdr12	pY16-TEF1p harboring cassette TEF1p-pdr12-CYC1t	This study
pY16 - TEF1p - msn4	pY16-TEF1p harboring cassette TEF1p-msn4-CYC1t	This study
pY16 - TEF1p - msn4 / TEF1p -pdr11	pY16-TEF1p harboring cassette TEF1p-msn4-CYC1t/TEF1p-pdr11-CYC1t	This study
pY16-gal10-GfKS	pY16-TEF1p harboring cassette GALp-GfKS-CYC1t	This study
pY16-IDI -gal10-gal1-tHMG1	pY16-TEF1p harboring cassette GAL10p-IDI-CYC1/gal1-tHMG1-ADH1t	This study
pY16-gal1-FPPS	pY16-TEF1p harboring cassette GALp-FPPS-AOX1t	This study
pY16-SrKO -gal1-gal10-CPR1	pY16-TEF1p harboring cassette GAL10p-SrKO-CYC1/gal1-CPR1-ADH1t	This study
pY16-gal1-AtKAH	pY16-TEF1p harboring cassette GAL1p-AtKAH-ADH1t	This study
pY16-UGT85C2-gal1-gal10-UGT74G1	pY16-TEF1p harboring cassette GAL10p-ugt74g1-ADH1t/GAL1p-ugt85c2-CYC1t	This study
pY16-UGT76G1-gal10-gal1-UGT91D2	pY16-TEF1p harboring cassette GAL10p-ugt76g1-ADH1t/GAL1p-ugt91d2-CYC1t	This study
pY16-UGT76G1-gal10-gal1-EUGT11	pY16-TEF1p harboring cassette GAL10p-ugt76g1-ADH1t/GAL1p-eugt11-CYC1t	This study
pY16-UGT76G1-gal10-gal1-UGT91D2-e0e	pY16-TEF1p harboring cassette GAL10p-ugt76g1-ADH1t/GAL1p-ugt91d2-e0e-CYC1t	This study
pY16-UGT76G1-gal10-gal1-UGT91D2-e0w	pY16-TEF1p harboring cassette GAL10p-ugt76g1-ADH1t/GAL1p-ugt91d2-e0w-CYC1t	This study
pY16-gal1-KO	pY16-TEF1p harboring cassette GAL1p-SrKO-CYC1t	This study
pY16-gal1-trKAH	pY16-TEF1p harboring cassette GAL1p-trKAH-CYC1t	This study
pY16-gal1-trCPR1	pY16-TEF1p harboring cassette GAL1p-trCPR1-CYC1t	This study
pY16-UGT76G1-ddi2p-gal10-EUGT11	pY16-TEF1p harboring cassette DDI2p-ugt76g1-ADH1t/GAL1p-ugt91d2-CYC1t	This study
pY16-CPR1/trCPR1-CFP	pY16-TEF1p harboring cassette GAL1p-CPR1/trCPR1-CFP-CYC1t	This study
pY14-mCherry-Sec12	pY14-TEF1p harboring cassette TEF1p-mCherry-Sec12-CYC1t	This study
pY16-KAH/trKAH-eGFP	pY16-TEF1p harboring cassette TEF1p-KAH/trKAH-eGFP-CYC1t	This study
pY13-pgm1	pY13-TEF1p harboring cassette PGK1p-PGM1-TDH3t	This study
pY13-pgm2	pY13-TEF1p harboring cassette PGK1p-PGM2-TDH3t	This study
pY13-ugp1	pY13-TEF1p harboring cassette PGK1p-UGP1-TDH3t	This study
pY16-GAL1p -EUGT11R255P / GAL10p - UGT76G1	pY16-TEF1p harboring cassette GAL1p -EUGT11R255P / GAL10p - UGT76G1	This study
pY16-GAL1p -EUGT11D408P / GAL10p - UGT76G1	pY16-TEF1p harboring cassette GAL1p -EUGT11D408P / GAL10p - UGT76G1	This study
pY16-GAL1p -EUGT11C121P / GAL10p - UGT76G1	pY16-TEF1p harboring cassette GAL1p -EUGT11C121P / GAL10p - UGT76G1	This study
pY16-GAL1p -EUGT11A72P / GAL10p - UGT76G1	pY16-TEF1p harboring cassette GAL1p -EUGT11A72P / GAL10p - UGT76G1	This study
pY16-GAL1p -EUGT11Y9P / GAL10p - UGT76G1	pY16-TEF1p harboring cassette GAL1p -EUGT11Y9P / GAL10p - UGT76G1	This study
pY16-GAL1p -EUGT11D258P / GAL10p - UGT76G1	pY16-TEF1p harboring cassette GAL1p -EUGT11D258P / GAL10p - UGT76G1	This study
pY16-GAL1p-EUGT11S282P / GAL10p-UGT76G1	pY16-TEF1p harboring cassette GAL1p -EUGT11S282P / GAL10p - UGT76G1	This study
pY16-GAL1p -EUGT11A272P / GAL10p - UGT76G1	pY16-TEF1p harboring cassette GAL1p -EUGT11A272P / GAL10p - UGT76G1	This study
pY16-GAL1p -EUGT11T169P / GAL10p - UGT76G1	pY16-TEF1p harboring cassette GAL1p -EUGT11T169P / GAL10p - UGT76G1	This study
pY16-GAL1p -EUGT11S152P / GAL10p - UGT76G1	pY16-TEF1p harboring cassette GAL1p -EUGT11S152P / GAL10p - UGT76G1	This study
pY16-GAL1p -EUGT11A323P / GAL10p - UGT76G1	pY16-TEF1p harboring cassette GAL1p -EUGT11A323P / GAL10p - UGT76G1	This study
pY16-GAL1p -EUGT11A349P / GAL10p - UGT76G1	pY16-TEF1p harboring cassette GAL1p -EUGT11A349P / GAL10p - UGT76G1	This study
pY16-GAL1p -EUGT11A153P / GAL10p - UGT76G1	pY16-TEF1p harboring cassette GAL1p -EUGT11A153P / GAL10p - UGT76G1	This study
pY16-GAL1p -EUGT11G198P / GAL10p - UGT76G1	pY16-TEF1p harboring cassette GAL1p -EUGT11G198P / GAL10p - UGT76G1	This study
pY16-GAL1p -EUGT11A399P / GAL10p - UGT76G1	pY16-TEF1p harboring cassette GAL1p -EUGT11A399P / GAL10p - UGT76G1	This study
pY16-GAL1p -EUGT11H132P / GAL10p - UGT76G1	pY16-TEF1p harboring cassette GAL1p -EUGT11H132P / GAL10p - UGT76G1	This study
pY16-GAL1p -EUGT11S49P / GAL10p - UGT76G1	pY16-TEF1p harboring cassette GAL1p -EUGT11S49P / GAL10p - UGT76G1	This study
pY16-GAL1p -EUGT11E423P / GAL10p - UGT76G1	pY16-TEF1p harboring cassette GAL1p -EUGT11E434P / GAL10p - UGT76G1	This study
pY14-TEF1p-mCherry-SEC12	pY16-TEF1p harboring cassette TEF1p-mCherry-SEC12	This study
pY16-TEF1p-SrKO-CFP	pY16-TEF1p harboring cassette TEF1p-SrKO-CFP	This study
pY16-TEF1p-trKO-CFP	pY16-TEF1p harboring cassette TEF1p-trKO-CFP	This study
pY16-TEF1p-trKAH-CFP	pY16-TEF1p harboring cassette TEF1p-trKAH-CFP	This study
pY16-TEF1p-KAH-CFP	pY16-TEF1p harboring cassette TEF1p-KAH-CFP	This study
pY16-TEF1p-trCPR1-GFP	pY16-TEF1p harboring cassette TEF1p-trCPR1-CFP	This study
pY16-TEF1p-CPR1-GFP	pY16-TEF1p harboring cassette TEF1p-CPR1-CFP	This study
pY16-TEF1p-trKAH-GFP	pY16-TEF1p harboring cassette TEF1p-trKAH-GFP	This study
pY16-TEF1p-KAH-GFP	pY16-TEF1p harboring cassette TEF1p-KAH-GFP	This study
pY16TEF1-KAH-nYFP-trCPR1-cYFP	pY16-TEF1p harboring cassette TEF1p-KAH-nYFP-trCPR1-cYFP	This study
pY13-TEF1p-KO-mCherry	pY13-TEF1p harboring cassette TEF1p-KO-mCherry	This study
pY16-TEF1p-KAH-RIDD-GFP	pY16-TEF1p harboring cassette TEF1p-KAH-RIDD-GFP	This study
pY16TEF1-KAH-nYFP-CPR1-cYFP	pY16-TEF1p harboring cassette TEF1p-KAH-nYFP-CPR1-cYFP	This study

## Sheet: Table 3
Primers	Sequences (5'-3')
DM-ddi2-1	GATCTGTGTTTTATCTTAGAACATGGCATTACCACCATATAC
DM-ddi2-2	TCTAAGATAAAACACAGATCGACAGATC
DM-ddi2-3	CGTTTCCGTTTTGTTTTCCATGATTGATTCTTTTGAAGAGAAGCAAG
DM-ddi2-4	ATGGAAAACAAAACGGAAACG
pY16-t-F	GCGTAATCATGGTCATAGCTG
pY16-t-R	GTGACTGGGAAAACCCTGG
py16-GfKS-1	AGCTATGACCATGATTACGCATCGCTTCGCTGATTAATTACC
py16-GfKS-2	CATTTATATTGAATTTTCAAAAATTCTTACTTTTTTTTTGGATGG
py16-GfKS-3	TTGAAAATTCAATATAAATGCCAGGTAAAATCGAAAACG
py16-GfKS-4	TTATTTCATAGATGAAGACAAATCTTTAATAACGTATAATTGA
py16-GfKS-5	TGTCTTCATCTATGAAATAAATCCGCTCTAACCGAAAAGG
py16-GfKS-6	GCCAGGGTTTTCCCAGTCACATTAATGCAGCTGGATCTTCG
pY16-t-R	GTGACTGGGAAAACCCTGG
pY16-t-F	GCGTAATCATGGTCATAGCTG
pY16-ItH-1	AGCTATGACCATGATTACGCACTCACTATAGGGCGAATTGG
pY16-ItH-2	AAATTCATAGAATGCTATAATCATGTAATTAGTTATGTCACGCTTACA
pY16-ItH-3	TTATAGCATTCTATGAATTTGCCTGTCA
pY16-ItH-4	AAATGACTGCCGACAACAATAGTA
pY16-ItH-5	ATTGTTGTCGGCAGTCATTTATATTGAATTTTCAAAAATTCTTACTTTTTTTTTGGATGG
pY16-ItH-6	TCAGTTTTCACCAATTGGTCCTCCTTGACGTTAAAGTATAGAGGTAT
pY16-ItH-7	GACCAATTGGTGAAAACTGAAGTC
pY16-ItH-8	AAATCATAAATCATAAGAAATTCGCTTAGGATTTAATGCAGGTGACGGACCCA
pY16-ItH-9	GCGAATTTCTTATGATTTATGATTTTTATTATTAAATAAGTT
pY16-ItH-10	GCCAGGGTTTTCCCAGTCACGAGCGACCTCATGCTATACC
pY16-Fpps-1	AGCTATGACCATGATTACGCCGGATTAGAAGCCGCCGAGC
pY16-Fpps-2	TGCGTTAACACCAGTAAACTTATGCATTATAGTTTTTTCTCCTTGACGTTAAAGTATAG
pY16-Fpps-3	ATGCATAAGTTTACTGGTGTTAACG
pY16-Fpps-4	ATCCTCTTGATTATTTTTGTCTCTTATATATCTTTTGAGCCAAACC
pY16-Fpps-5	ACAAAAATAATCAAGAGGATGTCAGAATGCC
pY16-Fpps-6	GCCAGGGTTTTCCCAGTCACTCTCACTTAATCTTCTGTACTCTGAAGAG
pY16-KC-1	AGCTATGACCATGATTACGCATACGACTCACTATAGGGCG
pY16-KC-2	TTATTAAGCCAAGAATTTGATCATGTAATTAGTTATGTCACGCTTAC
pY16-KC-3	TCAAATTCTTGGCTTAATAATAGCTCTCA
pY16-KC-4	TTTTTGAAAATTCAATATAAATGGATGCAGTTACTGGTTTG
pY16-KC-5	TTATATTGAATTTTCAAAAATTCTTACTTTTTTTTTGGATGG
pY16-KC-6	TATAGTTTTTTCTCCTTGACGTTAAAGTATAG
pY16-KC-7	GTCAAGGAGAAAAAACTATAATGCAATCTGATTCAGTTAAAGTTTC
pY16-KC-8	AGAAATTCGCTTACCAAACATCTCTCAAGTATCTACC
pY16-KC-9	TGTTTGGTAAGCGAATTTCTTATGATTTATGATTTTTATTATTAAATAAG
pY16-KC-10	GCCAGGGTTTTCCCAGTCACGAGCGACCTCATGCTATACC
pY16-KAH-1	AGCTATGACCATGATTACGCACATGGCATTACCACCATATACA
pY16-KAH-2	TGAACAACTAAGGATTCCATTATAGTTTTTTCTCCTTGACGTTAAAGTATAG
pY16-KAH-3	ATGGAATCCTTAGTTGTTCACAC
pY16-KAH-4	ATAAATCATAAGAAATTCGCTTAAACAACTCTAATAACAACACCGTG
pY16-KAH-5	GCGAATTTCTTATGATTTATGATTTTTATTATTAAATAAG
pY16-KAH-6	GCCAGGGTTTTCCCAGTCACGAGCGACCTCATGCTATACC
pY16-7482-1	AGCTATGACCATGATTACGCGAGCGACCTCATGCTATACC
pY16-7482-2	GCGAATTTCTTATGATTTATGATTTTTATTATTAAATAAG
pY16-7482-3	ATAAATCATAAGAAATTCGCTTAATTTCTAGCTAAAACTGTAATTTCTTTAACCA
pY16-7482-4	TTTTTGAAAATTCAATATAAATGGATGCTATGGCAACTACT
pY16-7482-5	TTATATTGAATTTTCAAAAATTCTTACTTTTTTTTTGGATGG
pY16-7482-6	GTTCAGCCATTATAGTTTTTTCTCCTTGACGTTAAAGTATAG
pY16-7482-7	AAAAACTATAATGGCTGAACAACAAAAAATTAAGAAATC
pY16-7482-8	CCTTTTCGGTTAGAGCGGATTTAAGCTTTTATCAATTCTGAAACAAATTCAAC
pY16-7482-9	ATCCGCTCTAACCGAAAAGG
pY16-7482-10	GCCAGGGTTTTCCCAGTCACCTTCGAGCGTCCCAAAACCTTC
pY16-7691-1	AGCTATGACCATGATTACGCGGCCGCAAATTAAAGCCTTC
pY16-7691-2	CTATTGATCATGAATCTTAATCATGTAATTAGTTATGTCACGCTTACA
pY16-7691-3	TTAAGATTCATGATCAATAGCAACAGC
pY16-7691-4	GTCAAGGAGAAAAAACTATAATGGCTACTTCTGATTCAATTGTTG
pY16-7691-5	TATAGTTTTTTCTCCTTGACGTTAAAGTATAG
pY16-7691-6	TTATATTGAATTTTCAAAAATTCTTACTTTTTTTTTGGATGG
pY16-7691-7	GTCAAGGAGAAAAAACTATAATGGAAAACAAAACGGAAACG
pY16-7691-8	AATAAAAATCATAAATCATAAGAAATTCGCTTAAAGAGAGCTGATATAGGAGACAAGAG
pY16-7691-9	TATGATTTATGATTTTTATTATTAAATAAG
pY16-7691-10	GCCAGGGTTTTCCCAGTCACGAGCGACCTCATGCTATACC
pY16-7611-1	TGAGATCATATAAAGATTAATCATGTAATTAGTTATGTCACGCTTACA
pY16-7611-2	TTAATCTTTATATGATCTCAGTTGTTGAATAAAGC
pY16-7611-3	TTTTTGAAAATTCAATATAAATGGATTCAGGCTATTCATCATC
ugt91d2e0e-1	ATCAGACCCTTTTAAAACCATACCCATTCTATAACCATCAGAAATACCA
ugt91d2e0e-2	TGGTTTTAAAAGGGTCTGATTGTTTG
ugt91d2e0e-3	TTCAGAACCCAAAGCAACATAAACAA
ugt91d2e0e-4	ATGTTGCTTTGGGTTCTGAAGCGCTAGTTTCTCAAACTGAAGTTGTTG
ugt91d2e0w-1	TCATCTTTTTCATCACCAGGAATTTCAGGTGGCAACAAACCAAC
ugt91d2e0w-2	CCTGGTGATGAAAAAGATGAAACT
ugt91d2e0w-3	ATTTTTTTCGAGATAATCAACAAACTGAG
ugt91d2e0w-4	TTGATTATCTCGAAAAAAATGCTAGAGCTGTTGCTATTGATCATGAATC
pY16-KO-1	GTCAAGGAGAAAAAACTATAATGGATGCAGTTACTGGTTTG
pY16-KO-2	GCCAGGGTTTTCCCAGTCACACATGGCATTACCACCATATAC
pY16-trKAH-1	TTGTTATTAGAGTTGTTTAATCATGTAATTAGTTATGTCACGCTTAC
pY16-trKAH-2	TTAAACAACTCTAATAACAACACCATG
pY16-trKAH-3	AAGGAGAAAAAACTATAATGAGAGCAGTTGTTGAACAATGG
pY16-trKAH-4	CATTATAGTTTTTTCTCCTTGACGTTAAAGTATAG
pY16-trCPR1-1	TTAGATGAAGATCTTCTCATTATAGTTTTTTCTCCTTGACGTTAAAGTATAG
pY16-trCPR1-2	ATGAGAAGATCTTCATCTAAGAAATTGGTTC
pY16-trCPR1-3	ATAAATCATAAGAAATTCGCTTACCAAACATCTCTCAAGTATCTACC
pY16-trCPR1-4	GCGAATTTCTTATGATTTATGATTTTTATTATTAAATAAG
pY16-trCPR1-5	GCCAGGGTTTTCCCAGTCACGAGCGACCTCATGCTATACC
pY16-F	CGGGGGATCCACTAGTTCTA
pY16-R	TCAAGCTTATCGATACCGTCG
pY14-F	GGGGGATCCACTAGTTCTAGAAA
pY14-R	GAGTCATGTAATTAGTTATGTCACGC
pY14-mSec12-1	CTAGAACTAGTGGATCCCCCATGGCCATCATCAAGGAGTTCATGC
pY14-mSec12-2	CCACCACCAGAACCGCCTCCTCCAGAACCACCACCACCCTTGTACAGCTCGTCCATGCC
pY14-mSec12-3	GGAGGCGGTTCTGGTGGTGGTGGTTCTATGTTTTTCACCAACTTCATCCTTATTGTGC
pY14-mSec12-4	CATAACTAATTACATGACTCTCAAGCATCATCTATTTCTCGAAAAGTTGCG
srko-cfp-1	CTAGAACTAGTGGATCCCCCATGGATGCAGTTACTGGTTTG
srko-cfp-2	ACCACCAGAACCGCCTCCTCCAGAACCACCACCACCAATTCTTGGCTTAATAATAGCTCTC
srko-cfp-3	GAGGAGGCGGTTCTGGTGGTGGTGGTTCTATGGTTTCCAAAGGTGAAGAATTATTC
srko-cfp-4	CATAACTAATTACATGACTCTTATTTATAGAGTTCGTCCATGCCAAG
pY16-F	GGGGGATCCACTAGTTCTAGAAA
pY16-R	GAGTCATGTAATTAGTTATGTCACGC
trko-cfp-1	CTAGAACTAGTGGATCCCCCATGTTGAAGTCTTACACATCAGCTAGAAGA
trko-cfp-2	ACCACCAGAACCGCCTCCTCCAGAACCACCACCACCAATTCTTGGCTTAATAATAGCTCTC
trko-cfp-3	GAGGAGGCGGTTCTGGTGGTGGTGGTTCTATGGTTTCCAAAGGTGAAGAATTATTC
trko-cfp-4	CATAACTAATTACATGACTCTTATTTATAGAGTTCGTCCATGCCAAG
pY16-F	GGGGGATCCACTAGTTCTAGAAA
pY16-R	GAGTCATGTAATTAGTTATGTCACGC
trkah-cfp-1	GAACTAGTGGATCCCCCATGAGAGCAGTTGTTGAACAATGG
trkah-cfp-2	ACCACCAGAACCGCCTCCTCCAGAACCACCACCACCAACAACTCTAATAACAACACCATG
trkah-cfp-3	GAGGAGGCGGTTCTGGTGGTGGTGGTTCTATGGTTTCCAAAGGTGAAGAATTATTC
trkah-cfp-4	CATAACTAATTACATGACTCTTATTTATAGAGTTCGTCCATGCCAAG
pY16-F	GGGGGATCCACTAGTTCTAGAAA
pY16-R	GAGTCATGTAATTAGTTATGTCACGC
kah-cfp-1	CTAGAACTAGTGGATCCCCCATGGAATCTTTGGTTGTTCATACTG
kah-cfp-2	ACCACCAGAACCGCCTCCTCCAGAACCACCACCACCAACAACTCTAATAACAACACCATG
kah-cfp-3	GAGGAGGCGGTTCTGGTGGTGGTGGTTCTATGGTTTCCAAAGGTGAAGAATTATTC
kah-cfp-4	CATAACTAATTACATGACTCTTATTTATAGAGTTCGTCCATGCCAAG
pY16-F	GGGGGATCCACTAGTTCTAGAAA
pY16-R	GAGTCATGTAATTAGTTATGTCACGC
trcpr-gfp-1	CTAGAACTAGTGGATCCCCCATGAGAAGATCTTCATCTAAGAAATTGGTT
trcpr-gfp-2	ACCACCAGAACCGCCTCCTCCAGAACCACCACCACCCCAAACATCTCTCAAGTATCTACC
trcpr1-gfp-3	GAGGAGGCGGTTCTGGTGGTGGTGGTTCTATGGGTAAGGGAGAAGAACTTTTC
trcpr1-gfp-4	CATAACTAATTACATGACTCTTATTTGTATAGTTCATCCATGCCATGTGTAA
pY16-F	GGGGGATCCACTAGTTCTAGAAA
pY16-R	GAGTCATGTAATTAGTTATGTCACGC
cpr-gfp-1	CTAGAACTAGTGGATCCCCCATGCAATCTGATTCAGTTAAAGTTTC
cpr-gfp-2	ACCACCAGAACCGCCTCCTCCAGAACCACCACCACCCCAAACATCTCTCAAGTATCTACC
cpr1-gfp-3	GAGGAGGCGGTTCTGGTGGTGGTGGTTCTATGGGTAAGGGAGAAGAACTTTTC
cpr1-gfp-4	CATAACTAATTACATGACTCTTATTTGTATAGTTCATCCATGCCATGTGTAA
pY16-F	GGGGGATCCACTAGTTCTAGAAA
pY16-R	GAGTCATGTAATTAGTTATGTCACGC
trkah-cfp-1	GAACTAGTGGATCCCCCATGAGAGCAGTTGTTGAACAATGG
trkah-gfp-2	ACCACCAGAACCGCCTCCTCCAGAACCACCACCACCAACAACTCTAATAACAACACCATG
trkah-gfp-3	GAGGAGGCGGTTCTGGTGGTGGTGGTTCTATGGGTAAGGGAGAAGAACTTTTC
trkah-gfp-4	CATAACTAATTACATGACTCTTATTTGTATAGTTCATCCATGCCATGTGTAA
pY16-F	GGGGGATCCACTAGTTCTAGAAA
pY16-R	GAGTCATGTAATTAGTTATGTCACGC
kah-gfp-1	CTAGAACTAGTGGATCCCCCATGGAATCTTTGGTTGTTCATACTG
kah-gfp-2	ACCACCAGAACCGCCTCCTCCAGAACCACCACCACCAACAACTCTAATAACAACACCATG
kah-gfp-3	GAGGAGGCGGTTCTGGTGGTGGTGGTTCTATGGGTAAGGGAGAAGAACTTTTC
kah-gfp-4	CATAACTAATTACATGACTCTTATTTGTATAGTTCATCCATGCCATGTGTAA
pY16-F	GGGGGATCCACTAGTTCTAGAAA
pY16-R	GAGTCATGTAATTAGTTATGTCACGC
BiFC-1	GTTAACAGTATGAACAACCAAAGATTCCATCGGGGGATCCACTAGTTCTA
BiFC-2	TAGAACTAGTGGATCCCCCGATGGAATCTTTGGTTGTTCATACTG
BiFC-3	AAATTCACTCACCTTTTCTATGGAGTCACCTGAACCTGATGATGTTGAAC
BiFC-4	GTTCAACATCATCAGGTTCAGGTGACTCCATAGAAAAGGTGAGTG
BiFC-5	GATCTTCTCATTGAGGATCCGGAACTACCACCTGAGTCTTCGATGTTATGTCTGATTTTG
BiFC-6	TCGAAGACTCAGGTGGTAGTTCCGGATCCTCAATGAGAAGATCTTCATCTAAGAAATTGG
BiFC-7	CACGCTACCTCCACTGCCTGAACCTCCTGAACTTGACCAAACATCTCTCAAGTATCTACC
BiFC-8	GAGAGATGTTTGGTCAAGTTCAGGAGGTTCAGGCAGTGGAGGTAGCGTGCAACTTGCCGA
BiFC-9	GGTCGACGGTATCGATAAGCTTGATTATTTGTAAAGCTCATCCATTCCAAGTGTGATTCC
BiFC-10	TTGGAATGGATGAGCTTTACAAATAATCAAGCTTATCGATACCGTCG
BiFC-11	GTTAACAGTATGAACAACCAAAGATTCCATCGGGGGATCCACTAGTTCTA
BiFC-12	TAGAACTAGTGGATCCCCCGATGGAATCTTTGGTTGTTCATACTG
BiFC-13	AAATTCACTCACCTTTTCTATGGAGTCACCTGAACCTGATGATGTTGAAC
BiFC-14	GTTCAACATCATCAGGTTCAGGTGACTCCATAGAAAAGGTGAGTG
BiFC-15	TCAGATTGCATTGAGGATCCGGAACTACCACCTGAGTCTTCGATGTTATGTCTGATTTTG
BiFC-16	ATCGAAGACTCAGGTGGTAGTTCCGGATCCTCAATGCAATCTGATTCAGTTAAAGTTTCT
BiFC-17	CACGCTACCTCCACTGCCTGAACCTCCTGAACTTGACCAAACATCTCTCAAGTATCTACC
BiFC-18	GAGAGATGTTTGGTCAAGTTCAGGAGGTTCAGGCAGTGGAGGTAGCGTGCAACTTGCCGA
BiFC-19	GGTCGACGGTATCGATAAGCTTGATTATTTGTAAAGCTCATCCATTCCAAGTGTGATTCC
BiFC-20	TTGGAATGGATGAGCTTTACAAATAATCAAGCTTATCGATACCGTCG
pY13-F	GAGCTCCAGCTTTTGTTCCCTT
pY13-R	GGTACCCAATTCGCCCTATAGTGAG
udpg-1	TATAGGGCGAATTGGGTACCAAGGGAAAGATATGAGCTATACAGC
udpg-2	AACCAACAGTCCGCACATAGAGTGAATTTACTTTAAATCTTGCATTTAAATAAATTTTC
udpg-3	TCTATGTGCGGACTGTTGGTT
udpg-4	TTTACAACAAATATAAAACAATGTCACTTCTAATAGATTCTGTACCA
udpg-5	TGTTTTATATTTGTTGTAAAAAGTAGATAATTACTTCC
udpg-6	GGGAACAAAAGCTGGAGCTCACGCACAGATATTATAACATCTGC
udpg-7	AACCAACGGTTCGTACTTAAAGTGAATTTACTTTAAATCTTGCATTTAAATAAATTTTC
udpg-8	TTAAGTACGAACCGTTGGTTCT
udpg-9	ACAATGTCATTTCAAATTGAAACGGTT
udpg-10	TCAATTTGAAATGACATTGTTTTATATTTGTTGTAAAAAGTAGATAATTACTTCC
udpg-11	TGCAAATCTTGGAACATTGAAGTGAATTTACTTTAAATCTTGCATTTAAATAAATTTTC
udpg-12	TCAATGTTCCAAGATTTGCAAATTACC
udpg-13	TTTACAACAAATATAAAACAATGTCCACTAAGAAGCACACC
1-py16-TEF1-F	AAACTTAGATTAGATTGCTATGCTTTCTTTCTAATGAGC
2-py16-CYC1-R	TCATGTAATTAGTTATGTCACGCTTACATTCACG
3-210-KAH-F(tef1)	TAGCAATCTAATCTAAGTTTATGGAATCTTTGGTTGTTCATACTG
4-1- 210-KAH-2(AD)	ATCTGATCTGCCAGCTGATTTGCATACTGTTCCAGACCACAACCACCACCACCTGAAC
4-2- 210-KAH-3(AD)	CCGCAACCTTCGGTTGCTTCTTTGATAATCTGATCTGCCAGCTGATT
4-3- 210-KAH-4(AD)	ACCTGAACCTGAAGGTGATGATGTTGAACCGCAACCTTCGGTTGCTTCTTTGATAATC
4-210-KAH-1(AD)	CCACAACCACCACCACCTGAACCACCACCTGAACCAACAACTCTAATAACAACACCATG
5-210-eGFP-F(link )	GGTTCAACATCATCACCTTCAGGTTCAGGTATGGGTAAGGGAGAAGAACTTTTCACTG
6- 210-eGFP-R(CYC1)	TGACATAACTAATTACATGATTATTTGTATAGTTCATCCATGCCATG
8-KO-F	TAGCAATCTAATCTAAGTTTATGGATGCAGTTACTGGTTTG
9-KO-R	CTGCCGCCACCGCCGCTTCCAATTCTTGGCTTAATAATAGCTCTCAATG
10-mCherry-F	GGAAGCGGCGGTGGCGGCAGCATGGCCATCATCAAGGAGTTCATGC
11-mCherry-R	TGACATAACTAATTACATGACTACTTGTACAGCTCGTCCATGC
gal80-1	CACCTGCATACCCCATTTCCCCAGTAGATA
gal80-2	GGTAATTAATCAGCGAAGCGATATCCGACTCTTATGGGAGCT
gal80-3	GCCTAATGCAGCTCCCATAAGAGTCGGATATCGCTTCGCTGATTAATTACC
gal80-4	CATGGTCATAGCTGTTTCCTGATTAATGCAGCTGGATCTTCG
gal80-5	TCGAAGATCCAGCTGCATTAATCAGGAAACAGCTATGACCATGATTACGC
gal80-6	TGCTAACGTTTAATGTGGAGCCCATCATGTTAAAACGACGGCCAGTGCCA
gal80-7	TGGCACTGGCCGTCGTTTTAACATGATGGGCTCCACATTAA
gal80-8	GCTGCAATTATGTCGGGTCCCATTTCTCCAC
308a-1	GTGGCACAATAGACTTCAATGG
308a-2	ATTTGCGGCCGGTACCCAATTCGCCCTATAGTGAGTCACAGCCTATATCTGTTGGTTTG
308a-3	AGATATAGGCTGTGACTCACTATAGGGCGAATTGG
308a-4	AGGCGTAATCATGGTCATAGCTGTTTCCTGGAGCGACCTCATGCTATACC
308a-5	GGTATAGCATGAGGTCGCTCCAGGAAACAGCTATGACCATGATTACGC
308a-6	CTAAATCGCGGACATTAAGGACTAAAACGACGGCCAGTGCCA
308a-7	GTCGACCTTGGCACTGGCCGTCGTTTTAGTCCTTAATGTCCGCGATTTAG
308a-8	TCCAAGGGCAGTAGAACTTAAGA
1021b-1	CTACCTGCTCGATGTTCCTAG
1021b-2	GCTGTCGCCCGCTCGGCGGCTTCTAATCCGGGAGATGCGACGAATTACTG
1021b-3	CAGTAATTCGTCGCATCTCCCGGATTAGAAGCCGCCGAGC
1021b-4	GTCATAGCTGTTTCCTGGAGCTCTCACTTAATCTTCTGTACTCTGAAGAG
1021b-5	CTCTTCAGAGTACAGAAGATTAAGTGAGAGCTCCAGGAAACAGCTATGACCATGATTACGC
1021b-6	TTTTATCTGCGGAATTTCACCAACTGACTAAAACGACGGCCAGTGCCAAG
1021b-7	CTTGGCACTGGCCGTCGTTTTAGTCAGTTGGTGAAATTCCGC
1021b-8	ACCATTGTTGACGTTATCGTC
1014a-1	GTGAAGCAATTAGACGCAAACGTCATTGA
1014a-2	CGCCCTATAGTGAGTCGTATGGTCTCTTGATGCACTATCATG
1014a-3	ACAAATTTCATGATAGTGCATCAAGAGACCATACGACTCACTATAGGGCG
1014a-4	AGGCGTAATCATGGTCATAGCTGTTTCCTGGGGAACAAAAGCTGGAGCTC
1014a-5	GAGCTCCAGCTTTTGTTCCCCAGGAAACAGCTATGACCATGATTACGC
1014a-6	GGTATTCTATACAATGACTGCCATCTAAAACGACGGCCAGTGCCAAG
1014a-7	GACCTTGGCACTGGCCGTCGTTTTAGATGGCAGTCATTGTATAGAATACC
1014a-8	GGTGGTTACTTAAGGGATGATGTCATTGCTC
1309a-1	GGAACGACTTCAATGGAATAACC
1309a-2	GGTATAGCATGAGGTCGCTCGTCCACTGATAGTACACGCTATC
1309a-3	TGAATTGGATAGCGTGTACTATCAGTGGACGAGCGACCTCATGCTATACCTGAGAAAG
1309a-4	ACGAAGTTATCCTAGGCGTAATCATGGTACATGGCATTACCACCATATAC
1309a-5	GTATATGGTGGTAATGCCATGTACCATGATTACGCCTAGGATAACTTCGT
1309a-6	AGGAATACTGACAATGTTCTTGAGCCAGTAAAACGACGGCCAGTGCCAAG
1309a-7	TGGCACTGGCCGTCGTTTTACTGGCTCAAGAACATTGTCAGTA
1309a-8	ATCGACAGATTTGGCATAGC
sap155b-1	GAAGCACTCTCCAACACGTG
sap155b-2	GCTTTCTCAGGTATAGCATGAGGTCGCTCACGTCTTCTTGAGCCCTATTG
sap155b-3	CAATAGGGCTCAAGAAGACGTGAGCGACCTCATGCTATACC
sap155b-4	GTCGACCTTGGCACTGGCCGTCGTTTTACTTCGAGCGTCCCAAAACCTTC
sap155b-5	GAAGGTTTTGGGACGCTCGAAGTAAAACGACGGCCAGTGCCA
sap155b-6	TATTATGGTTGGTATTGTTAATGTTACACCATGATTACGCCTAGGATAACTTCGTA
sap155b-7	GTTATCCTAGGCGTAATCATGGTGTAACATTAACAATACCAACCATAATAG
sap155b-8	TCTTGAAGTTACCTAAACTGCAG
416d-1	GGCCTTTTGAAAAGCAAGCATAA
416d-2	ATGTATATGGTGGTAATGCCATGTATGAGGCAACGCTAATTATCAACATA
416d-3	TATGTTGATAATTAGCGTTGCCTCATACATGGCATTACCACCATATACAT
416d-4	AGGCGTAATCATGGTCATAGCTGTTTCCTGGGGAACAAAAGCTGGAGCTC
416d-5	GAGCTCCAGCTTTTGTTCCCCAGGAAACAGCTATGACCATGATTACGC
416d-6	TTCCACATGTTAAAATAGTGAAGGAGCATAAAACGACGGCCAGTGCCAAG
416d-7	CTTGGCACTGGCCGTCGTTTTATGCTCCTTCACTATTTTAACATGTGGAA
416d-8	ATATCCACATCAATGGCTAATGGCAA
trCPR1-1	CTCCAATCAACATCAATTGCAC
trCPR1-2	GCGTAATCATGGTCATAGCTGTTTCCTGATCGCTTCGCTGATTAATTACC
trCPR1-3	GGTAATTAATCAGCGAAGCGATCAGGAAACAGCTATGACCATGATTACGC
trCPR1-4	GGATATGTATATGGTGGTAATGCCATGTTAAAACGACGGCCAGTGCCAAG
trCPR1-5	CTTGGCACTGGCCGTCGTTTTAACATGGCATTACCACCATATACATATCC
trCPR1-6	ATTGTGGTATTCTATACAATGACTGCCATCGGGAACAAAAGCTGGAGCTC
trCPR1-7	GAGCTCCAGCTTTTGTTCCCGATGGCAGTCATTGTATAGAATACC
trCPR1-8	GGTGGTTACTTAAGGGATGATGTCATTGCTC
1014a-KKAH-1	GTGAAGCAATTAGACGCAAACGTCATTGA
1014a-KKAH-2	CTTTCTCAGGTATAGCATGAGGTCGCTCGGTCTCTTGATGCACTATCATG
1014a-KKAH-3	CATGATAGTGCATCAAGAGACCGAGCGACCTCATGCTATACC
1014a-KKAH-4	GTCAAGGAGAAAAAACTATAATGCAATCTGATTCAGTTAAAGTTTC
1014a-KKAH-5	TATAGTTTTTTCTCCTTGACGTTAAAGTATAG
1014a-KKAH-6	TCCATAGAACCACCACCACCAGAACCGCCTCCTCCAGAACCACCACCACCAATTCTTGGCTTAATAATAGCTCTC
1014a-KKAH-7	GGTGGTGGTGGTTCTGGAGGAGGCGGTTCTGGTGGTGGTGGTTCTATGGAATCTTTGGTTGTTCATACTG
1014a-KKAH-8	TTCCTTTTCGGTTAGAGCGGATTTAAACAACTCTAATAACAACACCATGT
1014a-KKAH-9	GGTGTTGTTATTAGAGTTGTTTAAATCCGCTCTAACCGAAAAGGAAGG
1014a-KKAH-10	AGGCGTAATCATGGTCATAGCTGTTTCCTGCTTCGAGCGTCCCAAAACCT
1014a-KKAH-11	AGGTTTTGGGACGCTCGAAGCAGGAAACAGCTATGACCATGATTACGC
1014a-KKAH-12	GGTATTCTATACAATGACTGCCATCTAAAACGACGGCCAGTGCCAAG
1014a-KKAH-13	GACCTTGGCACTGGCCGTCGTTTTAGATGGCAGTCATTGTATAGAATACC
1014a-KKAH-14	GGTGGTTACTTAAGGGATGATGTCATTGCTC
1014a-KC1-1	GTGAAGCAATTAGACGCAAACGTCATTGA
1014a-KC1-2	CTTTCTCAGGTATAGCATGAGGTCGCTCGGTCTCTTGATGCACTATCATG
1014a-KC1-3	CATGATAGTGCATCAAGAGACCGAGCGACCTCATGCTATACC
1014a-KC1-4	CAGGTAGATACTTGAGAGATGTTTGGTAAGGTTCAATGGCTGGATGTAAC
1014a-KC1-5	GTTACATCCAGCCATTGAACCTTACCAAACATCTCTCAAGTATCTACC
1014a-KC1-6	TGGTGGTGGTGGTTCTGGAGGAGGCGGTTCTGGTGGTGGTGGTTCTATGCAATCTGATTCAGTTAAAGTTTC
1014a-KC1-7	AGAACCACCACCACCAGAACCGCCTCCTCCAGAACCACCACCACCAACAACTCTAATAACAACACCATGT
1014a-KC1-8	TTAACGTCAAGGAGAAAAAACTATAATGGAATCTTTGGTTGTTCATACTG
1014a-KC1-9	CAGTATGAACAACCAAAGATTCCATTATAGTTTTTTCTCCTTGACGTTAAAGTATAG
1014a-KC1-10	ACAAACCAGTAACTGCATCCATTTATATTGAATTTTCAAAAATTCTTACTTTTTTTTTGG
1014a-KC1-11	AAGTAAGAATTTTTGAAAATTCAATATAAATGGATGCAGTTACTGGTTTG
1014a-KC1-12	CTCCTTCCTTTTCGGTTAGAGCGGATTTAAATTCTTGGCTTAATAATAGCTCTCAATGGT
1014a-KC1-13	ACCATTGAGAGCTATTATTAAGCCAAGAATTTAAATCCGCTCTAACCGAAAAGGAAGG
1014a-KC1-14	AGGCGTAATCATGGTCATAGCTGTTTCCTGCTTCGAGCGTCCCAAAACCT
1014a-KC1-15	AGGTTTTGGGACGCTCGAAGCAGGAAACAGCTATGACCATGATTACGC
1014a-KC1-16	GGTATTCTATACAATGACTGCCATCTAAAACGACGGCCAGTGCCAAG
1014a-KC1-17	GACCTTGGCACTGGCCGTCGTTTTAGATGGCAGTCATTGTATAGAATACC
1014a-KC1-18	GGTGGTTACTTAAGGGATGATGTCATTGCTC
1014a-KC1-1	GTGAAGCAATTAGACGCAAACGTCATTGA
1014a-KC1-2	CTTTCTCAGGTATAGCATGAGGTCGCTCGGTCTCTTGATGCACTATCATG
1014a-KC1-3	CATGATAGTGCATCAAGAGACCGAGCGACCTCATGCTATACC
1014a-KC1-4	CAGGTAGATACTTGAGAGATGTTTGGTAAGGTTCAATGGCTGGATGTAAC
1014a-KC1-5	GTTACATCCAGCCATTGAACCTTACCAAACATCTCTCAAGTATCTACC
1014a-KC1-19	TTGTTGGTGGTGGTGGTTCTGGAGGAGGCGGTTCTGGTGGTGGTGGTTCTATGAGAAGATCTTCATCTAAGAAATTGGTT
1014a-KC1-7	AGAACCACCACCACCAGAACCGCCTCCTCCAGAACCACCACCACCAACAACTCTAATAACAACACCATGT
1014a-KC1-8	TTAACGTCAAGGAGAAAAAACTATAATGGAATCTTTGGTTGTTCATACTG
1014a-KC1-9	CAGTATGAACAACCAAAGATTCCATTATAGTTTTTTCTCCTTGACGTTAAAGTATAG
1014a-KC1-10	ACAAACCAGTAACTGCATCCATTTATATTGAATTTTCAAAAATTCTTACTTTTTTTTTGG
1014a-KC1-11	AAGTAAGAATTTTTGAAAATTCAATATAAATGGATGCAGTTACTGGTTTG
1014a-KC1-12	CTCCTTCCTTTTCGGTTAGAGCGGATTTAAATTCTTGGCTTAATAATAGCTCTCAATGGT
1014a-KC1-13	ACCATTGAGAGCTATTATTAAGCCAAGAATTTAAATCCGCTCTAACCGAAAAGGAAGG
1014a-KC1-14	AGGCGTAATCATGGTCATAGCTGTTTCCTGCTTCGAGCGTCCCAAAACCT
1014a-KC1-15	AGGTTTTGGGACGCTCGAAGCAGGAAACAGCTATGACCATGATTACGC
1014a-KC1-16	GGTATTCTATACAATGACTGCCATCTAAAACGACGGCCAGTGCCAAG
1014a-KC1-17	GACCTTGGCACTGGCCGTCGTTTTAGATGGCAGTCATTGTATAGAATACC
1014a-KC1-18	GGTGGTTACTTAAGGGATGATGTCATTGCTC
O2H1-1	GTGAAGCAATTAGACGCAAACGTCATTGA
O2H1-2	GCGTAATCATGGTCATAGCTGTTTCCTGGGTCTCTTGATGCACTATCATG
O2H1-3	CATGATAGTGCATCAAGAGACCCAGGAAACAGCTATGACCATGATTACGC
O2H1-4	GCTTGAGAAGGTTTTGGGACGCTCGAAGTAAAACGACGGCCAGTGCCAAG
O2H1-5	CTTGGCACTGGCCGTCGTTTTACTTCGAGCGTCCCAAAACCTT
O2H1-6	CTCGAAGGCTTTAATTTGCGGCCACATGGCATTACCACCATATACATATC
O2H1-7	GATATGTATATGGTGGTAATGCCATGTGGCCGCAAATTAAAGCCTTC
O2H1-8	GATGTTGAATCATTGTACGTTGAAG
KtrC-1	GGCCTTTTGAAAAGCAAGCATAA
KtrC-2	ATGTATATGGTGGTAATGCCATGTATGAGGCAACGCTAATTATCAACATA
KtrC-3	TATGTTGATAATTAGCGTTGCCTCATACATGGCATTACCACCATATACAT
KtrC-4	GTGTGAACAACTAAGGATTCCATTATAGTTTTTTCTCCTTGACGTTAAAG
KtrC-5	CTTTAACGTCAAGGAGAAAAAACTATAATGGAATCCTTAGTTGTTCACAC
KtrC-6	CTTCTAGAACCACCACCACCAGAACCGCCTCCTCCAGAACCACCACCACCAACAACTCTAATAACAACACCGTG
KtrC-7	GGTGGTGGTGGTTCTGGAGGAGGCGGTTCTGGTGGTGGTGGTTCTAGAAGATCTTCATCTAAGAAATTGG
KtrC-8	AGGCGTAATCATGGTCATAGCTGTTTCCTGGGGAACAAAAGCTGGAGCTC
KtrC-9	GAGCTCCAGCTTTTGTTCCCCAGGAAACAGCTATGACCATGATTACGC
KtrC-10	TTCCACATGTTAAAATAGTGAAGGAGCATAAAACGACGGCCAGTGCCAAG
KtrC-11	CTTGGCACTGGCCGTCGTTTTATGCTCCTTCACTATTTTAACATGTGGAA
KtrC-12	ATATCCACATCAATGGCTAATGGCAA
KKtrC-1	GTGAAGCAATTAGACGCAAACGTCATTGA
KKtrC-2	GCGTAATCATGGTCATAGCTGTTTCCTGGGTCTCTTGATGCACTATCATG
KKtrC-3	CATGATAGTGCATCAAGAGACCCAGGAAACAGCTATGACCATGATTACGC
KKtrC-4	CTTTCTCAGGTATAGCATGAGGTCGCTCTAAAACGACGGCCAGTGCCAAG
KKtrC-5	CTTGGCACTGGCCGTCGTTTTAGAGCGACCTCATGCTATACC
KKtrC-6	TTGTTGGTGGTGGTGGTTCTGGAGGAGGCGGTTCTGGTGGTGGTGGTTCTAGAAGATCTTCATCTAAGAAATTGG
KKtrC-7	AGAACCACCACCACCAGAACCGCCTCCTCCAGAACCACCACCACCAACAACTCTAATAACAACACCGTG
KKtrC-8	CTTTAACGTCAAGGAGAAAAAACTATAATGGAATCCTTAGTTGTTCACAC
KKtrC-9	GTGTGAACAACTAAGGATTCCATTATAGTTTTTTCTCCTTGACGTTAAAG
KKtrC-10	CTCGAAGGCTTTAATTTGCGGCCACATGGCATTACCACCATATACATATC
KKtrC-11	GATATGTATATGGTGGTAATGCCATGTGGCCGCAAATTAAAGCCTTC
KKtrC-12	GATGTTGAATCATTGTACGTTGAAG
trCPR1-1	CTCCAATCAACATCAATTGCAC
trCPR1-2	GCGTAATCATGGTCATAGCTGTTTCCTGATCGCTTCGCTGATTAATTACC
trCPR1-3	GGTAATTAATCAGCGAAGCGATCAGGAAACAGCTATGACCATGATTACGC
trCPR1-4	GGATATGTATATGGTGGTAATGCCATGTTAAAACGACGGCCAGTGCCAAG
trCPR1-5	CTTGGCACTGGCCGTCGTTTTAACATGGCATTACCACCATATACATATCC
trCPR1-6	ATTGTGGTATTCTATACAATGACTGCCATCGGGAACAAAAGCTGGAGCTC
trCPR1-7	GAGCTCCAGCTTTTGTTCCCGATGGCAGTCATTGTATAGAATACC
trCPR1-8	GGTGGTTACTTAAGGGATGATGTCATTGCTC
sap155b-1	GAAGCACTCTCCAACACGTG
sap155b-2	GCTTTCTCAGGTATAGCATGAGGTCGCTCACGTCTTCTTGAGCCCTATTG
sap155b-3	CAATAGGGCTCAAGAAGACGTGAGCGACCTCATGCTATACC
sap155b-4	GTCGACCTTGGCACTGGCCGTCGTTTTACTTCGAGCGTCCCAAAACCTTC
sap155b-5	GAAGGTTTTGGGACGCTCGAAGTAAAACGACGGCCAGTGCCA
sap155b-6	TATTATGGTTGGTATTGTTAATGTTACACCATGATTACGCCTAGGATAACTTCGTA
sap155b-7	GTTATCCTAGGCGTAATCATGGTGTAACATTAACAATACCAACCATAATAG
sap155b-8	TCTTGAAGTTACCTAAACTGCAG
INO2-1	TCACTAATAGCTTGTATGAGCTCAG
INO2-2	TATCTACTTTTTACAACAAATATAAAACAATGCAACAAGCAACTGGGAAC
INO2-3	GTTCCCAGTTGCTTGTTGCATTGTTTTATATTTGTTGTAAAAAGTAGATAATTACTTCC
INO2-4	CATGGTCATAGCTGTTTCCTGACGCACAGATATTATAACATCTGC
INO2-5	ATTATGCAGATGTTATAATATCTGTGCGTCAGGAAACAGCTATGACCATG
INO2-6	AGGTAAAAAATTCGCCGGTTTTCTATCTCTAAAACGACGGCCAGTGCCAA
INO2-7	TTGGCACTGGCCGTCGTTTTAGAGATAGAAAACCGGCGAAT
INO2-8	CACCATAAACTCATATCCTTGACCA
509-1-His-F	CAGGAAACAGCTATGACCATG
509-2-His-R	TAAAACGACGGCCAGTGCCAAG
509-3-pdr5-u-F	GAATATGTGCTATTTACGGAAGGG
509-4-pdr5-u-R	AAGTTATCCTAGGCGTAATCATGGTCATAGCTGTTTCCTGTGACCTTTCCACGGAATCAC
509-5-pdr5-d-F	CCGCGCATGCAAGTCGACCTTGGCACTGGCCGTCGTTTTAGGTGTTATGACTACCCCAAG
509-6-pdr5-d-R	ACCCACAAAATAAGGCCGTATA
509-7-snq2-u-F	CCAATAGAACCCATTCCAGC
509-8-snq2-u-R	AAGTTATCCTAGGCGTAATCATGGTCATAGCTGTTTCCTGAGACACAGTGGCACTAATCT
509-9-snq2-d-F	CCGCGCATGCAAGTCGACCTTGGCACTGGCCGTCGTTTTAGCAGTAATGTGGGCTTCAGA
509-10-snq2-d-R	GGATAAGGGTTGCTTTATTGCG
509-11-yor1-u-F	GTTATGGCTAACGCGTTCTC
509-12-yor1-u-R	AAGTTATCCTAGGCGTAATCATGGTCATAGCTGTTTCCTGACCATGGACGTTGTTTAGTC
509-13-yor1-d-F	CGCGCATGCAAGTCGACCTTGGCACTGGCCGTCGTTTTACCACGGTAATCGTCATATTCG
509-14-yor1-d-R	GAATCTCGAGGTGTCGTTACTC
509-15-pdr10-u-F	GCGGAGATAGCCAAGTTATC
509-16-pdr10-u-R	AAGTTATCCTAGGCGTAATCATGGTCATAGCTGTTTCCTGCCTTGATTCAAACCCGAGTT
509-17-pdr10-d-F	CCGCGCATGCAAGTCGACCTTGGCACTGGCCGTCGTTTTAGGGAGTTCCGAAACTGAATG
509-18-pdr10-d-R	ATTGTGCCACCTCAACATATG
509-19-yrr1-u-F	CTGGCAATTACGCCATTACG
509-20-yrr1-u-R	AAGTTATCCTAGGCGTAATCATGGTCATAGCTGTTTCCTGGTTGACCGAGGAAACATGGC
509-21-yrr1-d-F	CCGCGCATGCAAGTCGACCTTGGCACTGGCCGTCGTTTTACACGGCTGAGGGCAATAAAC
509-22-yrr1-d-R	ACTGTACCCAAATTGGCGAC
509-23-aro80-u-F	GAGGAGTCCATATCAGGCAT
509-24-aro80-u-F	AAGTTATCCTAGGCGTAATCATGGTCATAGCTGTTTCCTGGCTTGGTAGGTTCTTCTCCG
509-25-aro80-d-F	CCGCGCATGCAAGTCGACCTTGGCACTGGCCGTCGTTTTACTCAAGGCCAATAACGCGTA
509-26-aro80-d-R	CGTGACTCATTTGTACGTCTG
509-27-pdr15-u-F	GCAGTAGGAAGTTGCAAGC
509-28-pdr15-u-F	AGTTATCCTAGGCGTAATCATGGTCATAGCTGTTTCCTGCTTCCGTAAGGCATGTTCTAC
509-29-pdr15-d-F	CGCGCATGCAAGTCGACCTTGGCACTGGCCGTCGTTTTACGCTGCAACATTCTTGTATTG
509-30-pdr15-d-R	TGAGTATCATGTAGAGGCAAGC
509-31-pdr1-u-F	GCTTGATAAAGTGCATCCACG
509-32-pdr1-u-R	AAGTTATCCTAGGCGTAATCATGGTCATAGCTGTTTCCTGCCTTGTCTAGTGCTGAACGT
509-33-pdr1-d-F	CGCGCATGCAAGTCGACCTTGGCACTGGCCGTCGTTTTAGGACCTCTACAGTATCCTGTG
509-34-pdr1-d-R	CCTCATGGTACTAGGGCATTAC
509-35-pdr3-u-F	GTTGAGACCGCCTATGGGAA
509-36-pdr3-u-R	AGTTATCCTAGGCGTAATCATGGTCATAGCTGTTTCCTGGCTGTAGTAGGCAAAGACTGG
509-37-pdr3-d-F	CCGCGCATGCAAGTCGACCTTGGCACTGGCCGTCGTTTTAGACCCGCACATCACTTTAGA
509-38-pdr3-d-R	CTTATTTGGCTAGGCGCAGA
509-39-pdr12-u-F	GGCCACAAAGGTATCTGTTT
509-40-pdr12-u-R	AAGTTATCCTAGGCGTAATCATGGTCATAGCTGTTTCCTGGAGCTCGCCTATTATCTTCC
509-41-pdr12-d-F	CCGCGCATGCAAGTCGACCTTGGCACTGGCCGTCGTTTTACAGGGTGTCAGTCTGATGAG
509-42-pdr12-d-R	GCCTGAAGACCAGTCTTGTAC
509-43-pdr11-u-F	CCAATTCCTGACGCTTCAGT
509-44-pdr11-u-R	AAGTTATCCTAGGCGTAATCATGGTCATAGCTGTTTCCTGGAAGTGATGGCCTTCCAGTG
509-45-pdr11-d-F	CGCATGCAAGTCGACCTTGGCACTGGCCGTCGTTTTATGGGCTTCTACCTAACCTACATC
509-46-pdr11-d-R	CGACTCCATCATGTTGATAGTGG
509-55-war1-u-F	CGCACATGCAGCTAATTTAG
509-56-war1-d-F	CCGCGCATGCAAGTCGACCTTGGCACTGGCCGTCGTTTTAGCATGGGGCGTTAATTCATT
509-56-war1-u-R	AAGTTATCCTAGGCGTAATCATGGTCATAGCTGTTTCCTGCAATCTGCGTGTCCATGTTG
509-58-war1-d-R	CCTCAGTCGAAATGTTGTCC
509-59-mot3-u-F	TGTGCGACAATTTCTTCGGT
509-60-mot3-u-R	AAGTTATCCTAGGCGTAATCATGGTCATAGCTGTTTCCTGGCATTGGAAGTTCTCTTGCC
509-61-mot3-d-F	CCGCGCATGCAAGTCGACCTTGGCACTGGCCGTCGTTTTAGGACGACGTTAAACGTGTTT
509-62-mot3-d-R	GAGGAAAGTCTGTGGCTCG
509-67-msn4-u-F	CAACCGCACACCAAGAAAAA
509-68-msn4-u-R	AAGTTATCCTAGGCGTAATCATGGTCATAGCTGTTTCCTGACCAAAGGTATATTCCGGCG
509-69-msn4-d-F	CCGCGCATGCAAGTCGACCTTGGCACTGGCCGTCGTTTTACTACCATTGACCCCAACAAC
509-70-msn4-d-R	TAACTTCATGTCAATTTCGGCTC
Yor1-py16-F	CTAAGTTTTCTAGAACTAGTGGATCCCCCGATGACGATTACCGTGGGGGAT
Yor1-py16-R	ACTCGAGGTCGACGGTATCGATAAGCTTGACGTTGTCCAGTTTGCCTCAT
pdr12-py16-F	CTAAGTTTTCTAGAACTAGTGGATCCCCCGATGTCTTCGACTGACGAACAT
pdr12-py16-R	ACTCGAGGTCGACGGTATCGATAAGCTTGAACACAATTGTGCCTTTAAGCC
pdr11-py16-F	TAGAACTAGTGGATCCCCCGGCGGATGTCTCTTTCCAAATAT
pdr11-py16-R	GACGGTATCGATAAGCTTGATTATACGCTTTGTTCGTTTGGAT
Msn4-py16-F	CTAAGTTTTCTAGAACTAGTGGATCCCCCGATGCTAGTCTTCGGACCTAATAG
Msn4-py16-R	CTCGAGGTCGACGGTATCGATAAGCTTGACTTGTCATACCGTAGCTTGT
MSN4-F(py16-MSN4)	CTTCCGGCTCGGCCGCAAATTAAAGCCTTCG
MSN4-R(py16-MSN4)	CACAACATAGGAGCTCATAGCTTCAAAATGTTTCTACTCC
PDR11-F(py16-PDR11)	ATTTGCGGCCGAGCCGGAAGCATAAAGTGTAAAGC
PDR11-R(py16-PDR11)	CTATGAGCTCCTATGTTGTGTGGAATTGTGAGCG
822-gal7-d-F	CTTGGCACTGGCCGTCGTTTTAGAAGCGCTTCGCAATAGTTG
822-gal7-d-R	CGCCGAGTACATGCTGATAG
822-gal7-leu-F	CAGCAGCTTGTTCCGAAGTTACAGGAAACAGCTATGACCATGATTACG
822-gal7-leu-R	ATCACTCACAACTATTGCGAAGCGCTTCTAAAACGACGGCCAGTGCCAAG
822-gal7-u-F	GAGAAATTCAGGTTGCAGCTGG
822-gal7-u-R	GGCGTAATCATGGTCATAGCTGTTTCCTGTAACTTCGGAACAAGCTGCTG
ABZ2-d-F	CTTGGCACTGGCCGTCGTTTTAGGCGTCATGGGATGCATAAAGG
ABZ2-d-R	CAACTCCACCGCAGATGGATTAG
ABZ2-trp-F	AGGAGGCCTAGTTGCTAATCCGCAGGAAACAGCTATGACCATGATTACGC
ABZ2-trp-R	CTGTTCCCTTTATGCATCCCATGACGCCTAAAACGACGGCCAGTGCCAAG
ABZ2-u-F	GCACCTACCTATGCACCTCCTAAAG
ABZ2-u-R	GCGTAATCATGGTCATAGCTGTTTCCTGCGGATTAGCAACTAGGCCTCC
ALT1-D-F	CTTGGCACTGGCCGTCGTTTTAGGCAGACAGTGATAACATCG
ALT1-D-R	TTGCCCTCTTCGTACGCATC
ALT1-U-F	GTTATTAGCACCACGTCAGT
ALT1-U-R	CGTAATCATGGTCATAGCTGTTTCCTGCGTTTCTTTCTTCCACAACTCAC
ALT1-ura-F	GTGAGTTGTGGAAGAAAGAAACGCAGGAAACAGCTATGACCATG
ALT1-ura-R	TCTCTCCACGATGTTATCACTGTCTGCCTAAAACGACGGCCAGTGCCAAG
ALT2-d-F	TGGCACTGGCCGTCGTTTTATCCTGTTGGTGTGTCATTGTC
ALT2-d-R	CGTTACCACTGCTGTCTAAGAAC
ALT2-JP-F	GTGAAGTTCCAGGTCACAATGCCAAG
ALT2-trp-F	TTCTTTCCAGTCTTGAATCCATTTAGTCCCAGGAAACAGCTATGACCATG
ALT2-trp-R	GAACACATGACAATGACACACCAACAGGATAAAACGACGGCCAGTGCCAA
ALT2-u-F	GGCACATGATTCTTCAGAGG
ALT2-u-R	CATGGTCATAGCTGTTTCCTGGGACTAAATGGATTCAAGACTGG
ARO8-d-F	TGGCACTGGCCGTCGTTTTATGTCTGTATCAACTGCAGGG
ARO8-d-R	GAGACGAGAGTTAGTTATCCGAC
ARO8-trp-F	TCAGTTTCTCAGGAGAGACAGCTGCATAGCAGGAAACAGCTATGACCATG
ARO8-trp-R	CTAAGTTAAACCCTGCAGTTGATACAGACATAAAACGACGGCCAGTGCCA
ARO8-u-F	GGTGTAATTACGAGTGAGCCAC
ARO8-u-R	CATGGTCATAGCTGTTTCCTGCTATGCAGCTGTCTCTCCTG
DM91-1	GATGTGTCTTCACAAGGAATACC
DM91-2	GACGCTCGAAGGCTTTAATTTGCGGCCGTAGTATATTATCACGTGCGGTG
DM91-3	CACCGCACGTGATAATATACTACGGCCGCAAATTAAAGCCTTC
DM91-4	TTGCTATTGATCATGAATCTTAATCATGTAATTAGTTATGTCACGCTTAC
DM91-5	GTAAGCGTGACATAACTAATTACATGATTAAGATTCATGATCAATAGCAACAGC
DM91-6	AAAAAGTAAGAATTTTTGAAAATTCAATATAAATGGCTACTTCTGATTCAATTGTTG
DM91-7	CCGTCGTTTCCGTTTTGTTTTCCATTATAGTTTTTTCTCCTTGACGTTAAAGTATAG
DM91-8	TGAATCAGAAGTAGCCATTTATATTGAATTTTCAAAAATTCTTACTTTTTTTTTGGATGG
DM91-9	TACTTTAACGTCAAGGAGAAAAAACTATAATGGAAAACAAAACGGAAACG
DM91-10	AATAAAAATCATAAATCATAAGAAATTCGCTTAAAGAGAGCTGATATAGGAGACAAGAG
DM91-11	CCTATATCAGCTCTCTTTAAGCGAATTTCTTATGATTTATGATTTTTATTATTAAATAA
DM91-12	CGACCTTGGCACTGGCCGTCGTTTTAGAGCGACCTCATGCTATACCTGAG
DM91-13	CTCAGGTATAGCATGAGGTCGCTCTAAAACGACGGCCAGTGCCAAG
DM91-14	ATTGCTGCCTCAGTCGAAGACAATTGCACCATGATTACGCCTAGGATAAC
DM91-15	GTTATCCTAGGCGTAATCATGGTGCAATTGTCTTCGACTGAGG
DM91-16	ATAATTGCCAATGTAGTCGGC
DM71-1	GATGTGTCTTCACAAGGAATACC
DM71-2	GACGCTCGAAGGCTTTAATTTGCGGCCGTAGTATATTATCACGTGCGGTG
DM71-3	CACCGCACGTGATAATATACTACGGCCGCAAATTAAAGCCTTC
DM71-4	CTTTAACGTCAAGGAGAAAAAACTATAATGGATTCAGGCTATTCATCATC
DM71-5	GATGATGAATAGCCTGAATCCATTATAGTTTTTTCTCCTTGACGTTAAAGTATAG
DM71-6	CCGTCGTTTCCGTTTTGTTTTCCATTTATATTGAATTTTCAAAAATTCTTACTTTTTTTTTGGAT
DM71-7	AAGAATTTTTGAAAATTCAATATAAATGGAAAACAAAACGGAAACG
DM71-8	AATAAAAATCATAAATCATAAGAAATTCGCTTAAAGAGAGCTGATATAGGAGACAAGAG
DM71-9	CCTATATCAGCTCTCTTTAAGCGAATTTCTTATGATTTATGATTTTTATTATTAAATAA
DM71-10	CGACCTTGGCACTGGCCGTCGTTTTAGAGCGACCTCATGCTATACCTGAG
DM71-11	CTCAGGTATAGCATGAGGTCGCTCTAAAACGACGGCCAGTGCCAAG
DM71-12	ATTGCTGCCTCAGTCGAAGACAATTGCACCATGATTACGCCTAGGATAAC
DM71-13	GTTATCCTAGGCGTAATCATGGTGCAATTGTCTTCGACTGAGG
DM71-14	ATAATTGCCAATGTAGTCGGC
1-R255p-F	AGAGAAGATGGCGAAGATGCGACAGTTAGATGGC
1-R255p-R	GCATCTTCGCCATCTTCTCTCGGGCCTTCATGCAGCGGCGGCATCA
2-D408p-F	ACGGTGATGGTTCATTTCCGCGTGAAGGTGTTGCTGCTGCAATTAGAGCGGTTGCGGTTG
2-D408p-R	CGGAAATGAACCATCACCGTCGTTTCTAGCAACTTGCAAACCGGCGTTCTTCGCTTCAAT
3-C121p-F	GCTGTGCCCAGAAACTCGCTGAAC
3-C121p-R	AGCGAGTTTCTGGGCACAGCACCGGCTGATTGGGTTATTGTTGATGTGTTCCACCAC
4-A72p-F1	ACTAGCTCCATTGGTTGCTTTTGTGCCCTTGCCTTTGCCAAGAGTTGAAGGCCTGCCGGA
4-A72p-R1	AAGCAACCAATGGAGCTAGTGCTGGTCTAACCGGCGGCAGTCT
5-Y9p-F	TTCATCATCACCGGCGGCAGCGGCCGGGATGCACGTTGTTATTTG
5-Y9p-R	CTGCCGCCGGTGATGATGAATAGCCTGAATCCATACTAGTTCTAGAATCCGTCG
6-D258p-F	TGCATGAAGGCAGAAGAGAACCGGGCGAAGATGCGACAGTTAG
6-D258p-R	TTCTCTTCTGCCTTCATGCAGC
7-S282p-F	GCTGGGCCCGGAAGTTCCGCTGGGCGTTGAGAAGG
7-S282p-R	GCGGAACTTCCGGGCCCAGCGCAACATAAACAACTGATTTCGC
8-A272p-F	GCGCAACCGCCGAAATCAGTTGTTTATGTTGCGCTGGGCTC
8-A272p-R	ACTGATTTCGGCGGTTGCGCATCCAGCCATCTAACTG
9-T169p-F	CCGGAGTCTCCAGCAGCAGCTGGTCAAGGTCGTCCAGCAGCTGCTCCGACTTTCGAA
9-T169p-R	GCTGCTGCTGGAGACTCCGGTTCCGCTCTTTCCAGTCTTCTATC
10-S151p-F	GCTGGGCCCGGCGCATATGATTGCGTCAATTGCGGATAGAAGACTGGAAAGAGCG
10-S151p-R	TATGCGCCGGGCCCAGCAGCATCATCGCGCACGGAACTTTATG
11-A323p-F	CTGCTGCCGCCGGGCTTTGAAGAAAGAACAAGAGGCAGAGGCGTTGTTGCG
11-A323p-R	TCAAAGCCCGGCGGCAGCAGATCCGCATCTGAAACGCCGGTTGGCTTTCTC
12-A349p-F	CTGGCGCATCCGGCGGTTGGCGCGTTTCTGACACATTG
12-A349p-R	CCAACCGCCGGATGCGCCAGAATTGACATTTGCGGAACCCATCT
13-A153p-F	CTGGGCTCACCGCATATGATTGCGTCAATTGCGGATAGAAGACTGGAAAGAGCGG
13-A153p-R	ATCATATGCGGTGAGCCCAGCAGCATCATCGCGCACGGAACTTTATG
14-G198P-F	TAGAACAAAGCCGTCGTCAGGCATGTCACTGGCGGAAAGATTC
14-G198P-R	CTGACGACGGCTTTGTTCTAATCAGCTTCATTCGAGCAACTTCGAAAGTCGG
15-A399p-F	CCTGCAGGTCCCGCGGAACGACGGCGATGGCTCATTTGATAGAGAAGGC
15-A399p-R	CGTTCCGCGGGACCTGCAGGCCGGCGTTCTTCGCTTCAATCA
16-H132p-F	GTTCCACCCGTGGGCTGCAGCGGCTGCACTTGAACATAAAGTTCC
16-H132p-R	CTGCAGCCCACGGGTGGAACACATCAACAATAACCCAATCCGCGCA
17-S49p-F	ATTTGTTCCGACACCGAGAAATATTTCAAGACTGCCGCCG
17-S49p-R	TTCTCGGTGTCGGAACAAATGAAACTCTATGGCCTCTTGACGCCAGTC
18-E423p-F	TGAAGAACCGTCATCAAAGGTCTTTCAGGCCAAAGCG
18-E423p-R	CCTTTGATGACGGTTCTTCAACCGCAACCGCTCTAATCG
DM11-2	GACGCTCGAAGGCTTTAATTTGCGGCCGTAGTATATTATCACGTGCGGTG
DM11-3	CACCGCACGTGATAATATACTACGGCCGCAAATTAAAGCCTTC
DM11-4	CGACCTTGGCACTGGCCGTCGTTTTAGAGCGACCTCATGCTATACCTGAG
DM11-5	CTCAGGTATAGCATGAGGTCGCTCTAAAACGACGGCCAGTGCCAAG
DM11-6	ATTGCTGCCTCAGTCGAAGACAATTGCACCATGATTACGCCTAGGATAAC
DM11-7	GTTATCCTAGGCGTAATCATGGTGCAATTGTCTTCGACTGAGG
DM11-8	ATAATTGCCAATGTAGTCGGC
RT-pdr11-F	TCGGACTGTCGCACGTAAAGA
RT-pdr11-R	GGCAGAGTCCAAACCCTTCG
RT-yor1-F	AGCCCGAAATGACACCTCCA
RT-yor1-R	CCAGCACCTGTACGACCAC
RT-pdr12-F	TGCCGTCGGTGGTTTATGGG
RT-pdr12-R	TGGGACTAAGGCGCTACACA
RT-msn4-F	CAACAGCGTGCCTCTTTGCC
RT-msn4-R	CCTGAGCCGGAGATGACTTGA
RT-cpr1-F	GTGAACCAACTGATAACGCTGCA
RT-cpr1-R	TGGAACCAATCTCTTAGCACCCA
RT-18s-F	ACACGGACAGGATTGACAGA
RT-18s-R	GGACATCTAAGGGCATCACAG

## Sheet: Table 4
Strain	Characteristics	Module	Surce
SGN00	Saccharomyces cerevisiae CEN.PK2-1C. MATa; ura3-52; trp1-289; leu2-3,112; his3Δ 1; MAL2-8C; SUC2	/	Lab stock
SGN01	Saccharomyces cerevisiae CEN.PK2 - 1C {GAL80 :: GAL10p - KS }	A	This study
SGN02	SGN01 {308a :: GAL1p - tHMG1 / GAL10p – IDI1}	A	This study
SGN03	SGN02 {1021b :: GAL1p - FPSF112A}	A	This study
SGN04	SGN03 {1014a :: GAL1p - CPR1 / GAL10p - KO}	B	This study
SGN05	SGN04 {1309a :: GAL10p - KAH}	B	This study
SGN06	SGN05 {sap155b :: GAL1p-UGT74G1 / GAL10p - UGT85C2}	C	This study
CYP-01	SGN05 {416d :: GAL1p - CPR1}	B	This study
CYP-02	SGN05 {416d :: GAL1p - KO}	B	This study
CYP-03	SGN05 {416d :: GAL1p - KAH}	B	This study
CYP-04	SGN05 {GAL10p - KAH :: GAL10p-trKAH}	B	This study
CYP-05	SGN05 {GAL1p - CPR1 :: GAL1p - trCPR1}	B	This study
CYP-06	SGN03 {1014a :: GAL1p - CPR1 / GAL10p - KO -(GGGGS)3 - KAH}	B	This study
CYP-07	SGN03 {1014a: GAL10p - KO / GAL1p - KAH -(GGGGS)3 - CPR1}	B	This study
CYP-08	SGN03 {1014a:: GAL10p - KO / GAL1p - KAH -(GGGGS)3 - trCPR1}	B	This study
CYP-09	SGN04 {GAL10p - KO :: GAL1p - KAH - RIAD / GAL10p - KO - RIDD}	B	This study
CYP-10	SGN04 {GAL10p - KO :: GAL1p - KAH - RIDD / GAL10p - KO - RIAD}	B	This study
CYP-11	CYP09 {416d :: GAL1p - KAH -(GGGGS)3 - trCPR1}	B	This study
CYP-12	CYP-09 {416d :: GAL1p - trCPR1}	B	This study
CYP-13	SGN03 {GAL10p - KO :: GAL1p - KAH -(GGGGS)3 - CPR1 - RIAD / GAL10p - KO - RIDD}	B	This study
SGN07	CYP-11 {YOLCd1b :: GAL1p -UGT74G1 / GAL10p - UGT85C2}	C	This study
SGN08	SGN07 {PINO2 - INO2 :: PPGK1 - INO2}	B	This study
SGN08 -Δpdr11	SGN08 {Δpdr11 :: loxP}	E	This study
SGN08 - Δyor1	SGN08 {Δyor1 :: loxP}	E	This study
SGN08 -Δpdr12	SGN08 {Δpdr12 :: loxP}	E	This study
SGN08 - Δpdr1	SGN08 {Δpdr1 :: loxP}	E	This study
SGN08-Δpdr15	SGN08 {Δpdr15 :: loxP}	E	This study
SGN08-Δsnq2	SGN08 {Δsnq2 :: loxP}	E	This study
SGN08 -Δpdr10	SGN08 {Δpdr10 :: loxP}	E	This study
SGN08 - Δpdr5	SGN08 {Δpdr5 :: loxP}	E	This study
SGN08 -Δwar1	SGN08 {Δwar1 :: loxP}	E	This study
SGN08 -Δmsn4	SGN08 {Δmsn4 :: loxP}	E	This study
SGN08 -Δmot3	SGN08 {Δmot3 :: loxP}	E	This study
SGN08 - Δpdr3	SGN08 {Δpdr3 :: loxP}	E	This study
SGN08 -Δaro80	SGN08 {Δaro80 :: loxP}	E	This study
SGN08 - Δyrr1	SGN08 {Δyrr1 :: loxP}	E	This study
SGN09	SGN08 {pY16 - TEF1p - yor1}	E	This study
SGN10	SGN08 {pY16 - TEF1p - pdr11}	E	This study
SGN11	SGN08 {pY16 - TEF1p - pdr12}	E	This study
SGN12	SGN08 {pY16 - TEF1p - msn4}	E	This study
SGN13	SGN08 {pY16 - TEF1p - msn4 / TEF1p -pdr11}	E	This study
SGN14	SGN13 {Δgal7 :: loxp}	D	This study
SGN15	SGN13 {Δabz2 :: loxp}	/	This study
SGN16	SGN13 {Δalt1 :: loxp}	/	This study
SGN17	SGN13 {Δalt2 :: loxp}	/	This study
SGN18	SGN13 {Δaro8 :: loxp}	/	This study
SGN19	SGN13 {pY13 - PGK1p - PGM1}	D	This study
SGN20	SGN13 {pY13 - PGK1p - PGM2}	D	This study
SGN21	SGN13 {pY13 - PGK1p – UGP1}	D	This study
SGN22	SGN14 {pY13 - PGK1p - PGM1}	D	This study
SGN23	SGN14 {pY13 - PGK1p - PGM2}	D	This study
SGN24	SGN14 {pY13 - PGK1p – UGP1}	D	This study
M01	SGN08{YOLCd1b:: GAL1p -UGT91D2 / GAL10p - UGT76G1-MUT}	F	This study
M02	SGN08 {YOLCd1b:: GAL1p -UGT91D2 - e0e / GAL10p - UGT76G1-MUT}	F	This study
M03	SGN08 {YOLCd1b:: GAL1p -UGT91D2 - e0w / GAL10p - UGT76G1-MUT}	F	This study
M04	SGN08 {YOLCd1b:: GAL1p-EUGT11 / GAL10p-UGT76G1-MUT}	F	This study
M05	SGN08 {YOLCd1b :: GAL1p -EUGT11R255P / GAL10p - UGT76G1-MUT}	F	This study
M06	SGN08 {YOLCd1b :: GAL1p -EUGT11D408P / GAL10p - UGT76G1-MUT}	F	This study
M07	SGN08 {YOLCd1b :: GAL1p -EUGT11C121P / GAL10p - UGT76G1-MUT}	F	This study
M08	SGN08 {YOLCd1b :: GAL1p -EUGT11A72P / GAL10p - UGT76G1-MUT}	F	This study
M09	SGN08 {YOLCd1b :: GAL1p -EUGT11Y9P / GAL10p - UGT76G1-MUT}	F	This study
M10	SGN08 {YOLCd1b :: GAL1p -EUGT11D258P / GAL10p - UGT76G1-MUT}	F	This study
M11	SGN08 {YOLCd1b :: GAL1p-EUGT11S282P / GAL10p-UGT76G1-MUT}	F	This study
M12	SGN08 {YOLCd1b :: GAL1p -EUGT11A272P / GAL10p - UGT76G1-MUT}	F	This study
M13	SGN08 {YOLCd1b :: GAL1p -EUGT11T169P / GAL10p - UGT76G1-MUT}	F	This study
M14	SGN08 {YOLCd1b :: GAL1p -EUGT11S152P / GAL10p - UGT76G1-MUT }	F	This study
M15	SGN08 {YOLCd1b :: GAL1p -EUGT11A323P / GAL10p - UGT76G1-MUT}	F	This study
M16	SGN08 {YOLCd1b :: GAL1p -EUGT11A349P / GAL10p - UGT76G1-MUT}	F	This study
M17	SGN08 {YOLCd1b :: GAL1p -EUGT11A153P / GAL10p - UGT76G1-MUT}	F	This study
M18	SGN08 {YOLCd1b:: GAL1p -EUGT11G198P / GAL10p - UGT76G1-MUT}	F	This study
M19	SGN08 {YOLCd1b :: GAL1p -EUGT11A399P / GAL10p - UGT76G1-MUT}	F	This study
M20	SGN08 {YOLCd1b :: GAL1p -EUGT11H132 / GAL10p - UGT76G1-MUT}	F	This study
M21	SGN08 {YOLCd1b :: GAL1p -EUGT11S49P / GAL10p - UGT76G1-MUT}	F	This study
M22	SGN08 {YOLCd1b :: GAL1p -EUGT11E434P / GAL10p - UGT76G1-MUT}	F	This study
M23	M07 {GAL10p – UGT76G1-MUT :: Pddi2 – UGT76G1-MUT}	F	This study
M24	M23 {pY16 - TEF1p - msn4}	F	This study
