# Supplementary material for: De novo biosynthesis of rubusoside and rebaudiosides in engineered yeasts
Source: Nat Commun. 2022 Jun 1;13:3040. doi: 10.1038/s41467-022-30826-2 (PMC9160076; doi:10.1038/s41467-022-30826-2)
Supplement: Supplementary file 6 — Source Data [file 41467_2022_30826_MOESM6_ESM.xlsx]

## Sheet: Figure 1a
Heterologous gene sequences in rubusoside biosynthesis pathway can be found in The National Coalition Building Institute (NCBI) under the following accession numbers:
KS (Q9UVY5, https://www.ncbi.nlm.nih.gov/protein/Q9UVY5/ )
FPSF112A (P08836.2, https://www.ncbi.nlm.nih.gov/protein/P08836.2)
KO (AAQ63464.1, https://www.ncbi.nlm.nih.gov/protein/AAQ63464.1)
KAH (NP_197872.1, https://www.ncbi.nlm.nih.gov/protein/NP_197872.1)
CPR1 (ABB88839.2, https://www.ncbi.nlm.nih.gov/protein/ABB88839.2)
UGT74G1 (Q6VAA6.1, https://www.ncbi.nlm.nih.gov/protein/Q6VAA6.1)
UGT85C2 (Q6VAB0.1, https://www.ncbi.nlm.nih.gov/protein/Q6VAB0.1)
UGT91D2 (B3VI56.1, https://www.ncbi.nlm.nih.gov/protein/B3VI56.1)
UGT76G1 (AGL95113.1, https://www.ncbi.nlm.nih.gov/protein/AGL95113.1)
EUGT11 (XP_015629141.1, https://www.ncbi.nlm.nih.gov/protein/XP_015629141.1)

## Sheet: Figure 1b
Strains	Peak area			Mean	SD
SGN00	0	0	0
SGN01	1.16523e+06	1264684	1056474	1.16213e+06	85029.6
SGN02	8.16819e+06	7953142	8345765	8.1557e+06	160531
SGN03	39243000	38645100	40156800	39348300	621624

## Sheet: Figure 1c&1d
			ent-kaurenoic acid (EKA)										Steviol										Rubusoside
	LC
	MS/MS

## Sheet: Figure 1e
strain	Rubusoside titer (mg/L)				Mean	SD
SGN06	Extracellular	4.12896	3.278	5.982	4.46299	1.12889
	Intracellular	0.31	0	0.12	0.143333	0.127628

## Sheet: Figure 2b
Strains	steviol titer (mg/L)			Mean	SD
CK (SGN05)	5.633	4.7705	5.47952	5.29434	0.375673
CYP-01	14.4429	11.8178	4.09256	10.1177	4.39318
CYP-02	6.945	6.64388	8.16338	7.25075	0.656929
CYP-03	6.3715	6.5376	7.684	6.86437	0.583522
CYP-04	0.00348	0.00354	0.00354	0.00352	2.82843e-05
CYP-05	18.442	16.1095	18.0039	17.5185	1.01221
CYP-06	1.04825	1.3022	1.19662	1.18236	0.104164
CYP-07	7.32263	6.44865	8.26403	7.3451	0.741296
CYP-08	27.1151	27.056	24.3874	26.1862	1.27218
CYP-09	26.725	28.9293	28.4829	28.0457	0.951533
CYP-10	18.3532	11.6631	11.7662	13.9275	3.12972
CYP-11	45.0069	36.5367	40.2852	40.6096	3.46558
CYP-12	33.1561	27.838	32.6097	31.2012	2.38864
CYP-13	25.2983	23.2298	24.9818	24.5033	0.909751

## Sheet: Figure 2e
Strains	rubusoside titer(mg/L)			Mean	SD
CK(SGN06)	4.12896	3.278	5.982	4.46299	1.12889
SGN07	33.498	30.7281	32.243	32.1564	1.13243
SGN08	61.832	70.9782	70.4166	67.7423	4.18545

## Sheet: Figure 3a
strains	Rubusoside titer （mg/L）			Mean	SD
CK (SGN08)	67.832	68.9782	67.4166	68.0756	0.66037
SGN08-Δpdr11	4.94784	3.45042	5.38356	4.59394	0.827926
SGN08-Δyor1	29.6862	23.7872	24.7756	26.083	2.57962
SGN08-Δpdr12	21.91	24.3287	26.77	24.3362	1.98412
SGN08-Δpdr1	36.5087	38.6429	37.3306	37.4941	0.878935
SGN08-Δpdr15	58.59	48.2632	40.787	49.2134	7.29905
SGN08-Δsnq2	67.5687	54.1105	54.4038	58.6944	6.27626
SGN08-Δpdr10	54.2814	62.6069	64.7409	60.5431	4.51254
SGN08-Δpdr5	54.0189	61.8787	65.4694	60.4557	4.78173
SGN08-Δwar1	22.5459	28.0743	23.7203	24.7802	2.37813
SGN08-Δmsn4	28.7593	29.845	40.4767	33.027	5.28636
SGN08-Δmot3	41.6604	35.3185	46.5781	41.1856	4.60893
SGN08-Δpdr3	40.1699	47.1992	61.4498	49.6063	8.85267
SGN08-Δaro80	54.9744	54.4389	42.4756	50.6296	5.7699
SGN08-Δyrr1	50.2713	53.9174	63.3974	55.862	5.53231

## Sheet: Figure 3b
Strains	Rubusoside titer (mg/L)			Mean	SD
SGN09	68.2566	112.517	91.2986	90.6906	18.0742
SGN10	153.189	165.051	148.54	155.593	6.95137
SGN11	77.22	71.24	75.15	74.5367	2.47955
SGN12	202.629	206.964	206.958	205.517	2.04211
SGN13	210.488	208.988	201.596	207.024	3.88656

## Sheet: Figure 3c
Time(h)	CK (SGN08)			mean	SD	SGN09			mean	SD	SGN10			mean	SD	SGN11			mean	SD	SGN12			mean	SD	SGN13			mean	SD
	OD600					OD600					OD600					OD600					OD600					OD600
0	0.13	0.14	0.12	0.13	0.00816497	0.09	0.08	0.09	0.0866667	0.00471405	0.09	0.09	0.08	0.0866667	0.00471405	0.11	0.1	0.13	0.113333	0.0124722	0.1	0.09	0.11	0.1	0.00816497	0.11	0.09	0.08	0.0933333	0.0124722
15	0.86	0.79	0.95	0.866667	0.0654896	0.81	0.75	0.83	0.796667	0.0339935	0.87	0.91	0.81	0.863333	0.0410961	0.93	0.89	0.98	0.933333	0.0368179	1	0.98	1.03	1.00333	0.020548	1.02	0.98	0.96	0.986667	0.0249444
36	8.39	8.3	8.51	8.4	0.0860233	9.4	8.97	9.56	9.31	0.249132	16.52	17.02	15.15	16.23	0.790485	9.27	8.02	9.65	8.98	0.696324	16.58	14.91	19.24	16.91	1.78305	16.79	15.67	15.32	15.9267	0.626968
60	11.79	11.02	12.35	11.72	0.545222	9.88	9.49	9.92	9.76333	0.193964	24.63	25.35	21.18	23.72	1.81995	11.86	9.57	13.98	11.8033	1.80082	22.25	19.87	24.56	22.2267	1.91476	22.33	21.98	21.05	21.7867	0.540144
72	13.04	12.15	14.31	13.1667	0.886353	10.26	9.87	10.51	10.2133	0.263354	22.31	22.89	21.07	22.09	0.759122	13.13	12.51	15.67	13.77	1.36714	22.02	19.92	24.31	22.0833	1.79277	22.35	22.03	21.56	21.98	0.324448
108	14.44	13.95	14.89	14.4267	0.383869	13.73	12.69	14.01	13.4767	0.567881	19.21	19.66	20.27	19.7133	0.434383	14.01	12.78	16.93	14.5733	1.74043	18.75	18.29	22.07	19.7033	1.68399	19.02	18.39	18.96	18.79	0.283901

## Sheet: Figure 4c
Strains	Rubusoside titer (mg/L)			Mean	SD
SGN13	210.488	208.988	201.596	207.024	3.88656
SGN14	250.352	233.887	257.276	247.171	9.80949
SGN15	213.648	198.035	201.049	204.244	6.76252
SGN16	189.349	176.348	190.235	185.311	6.34792
SGN17	192.467	186.238	203.542	194.082	7.15626
SGN18	212.379	209.46	202.79	208.21	4.01329
SGN19	212.851	249.958	162.056	208.288	36.0303
SGN20	134.54	284.823	242.515	220.626	63.2747
SGN21	202.854	165.646	232.09	200.197	27.1905
SGN22	246.056	233.116	261.285	246.819	11.5129
SGN23	306.284	292.363	307.696	302.114	6.91945
SGN24	199.87	233.183	217.569	216.874	13.609

[truncated: 20 more sheets: Figure 4d, Figure 5b, Figure 5c, Figure 5d, Figure 5e, Supplementary Figure 1, Supplementary Figure 5, Supplementary Figure 11, Supplementary Figure 12, Supplementary Figure 13, Supplementary Figure 14, Supplementary Figure 15, Supplementary Figure 17, Supplementary Figure 22, Supplementary Figure 23, Supplementary Figure 24, Supplementary Figure 25, Supplementary Figure 26, Supplementary Figure 27, Supplementary Figure 28]
